# Supplementary material for: Dog10K_Boxer_Tasha_1.0: A Long-Read Assembly of the Dog Reference Genome
Source: Genes (Basel). 2021 May 30;12(6):847. doi: 10.3390/genes12060847 (PMC8228171; doi:10.3390/genes12060847)
Supplement: Supplementary file 1 [file genes-12-00847-s001.zip]

Archive with 17 entries (13 files):
- genes-1229657 - suppl/
- genes-1229657 - suppl/genes-1229657 - suppl/
- genes-1229657 - suppl/genes-1229657 - suppl/File S1-affy_Dog10k_plink.map
- genes-1229657 - suppl/genes-1229657 - suppl/File S2-illumina_Dog10k_plink.map
- genes-1229657 - suppl/genes-1229657 - suppl/FileS3-tasha.canfam.gapfilter.vcf.gz
- genes-1229657 - suppl/genes-1229657 - suppl/FileS4-tasha.tasha.gapfilter.vcf.gz
- genes-1229657 - suppl/genes-1229657 - suppl/Supplementary_figures.pdf
- genes-1229657 - suppl/genes-1229657 - suppl/Supplementary_tables_revised.xlsx
- genes-1229657 - suppl/__MACOSX/
- genes-1229657 - suppl/__MACOSX/._genes-1229657 - suppl
- genes-1229657 - suppl/__MACOSX/genes-1229657 - suppl/
- genes-1229657 - suppl/__MACOSX/genes-1229657 - suppl/._File S1-affy_Dog10k_plink.map
- genes-1229657 - suppl/__MACOSX/genes-1229657 - suppl/._File S2-illumina_Dog10k_plink.map
- genes-1229657 - suppl/__MACOSX/genes-1229657 - suppl/._FileS3-tasha.canfam.gapfilter.vcf.gz
- genes-1229657 - suppl/__MACOSX/genes-1229657 - suppl/._FileS4-tasha.tasha.gapfilter.vcf.gz
- genes-1229657 - suppl/__MACOSX/genes-1229657 - suppl/._Supplementary_figures.docx
- genes-1229657 - suppl/__MACOSX/genes-1229657 - suppl/._Supplementary_tables_revised.xlsx
