# Supplementary material for: Dog10K_Boxer_Tasha_1.0: A Long-Read Assembly of the Dog Reference Genome
Source: Genes (Basel). 2021 May 30;12(6):847. doi: 10.3390/genes12060847 (PMC8228171; doi:10.3390/genes12060847)
Supplement: Supplementary file 1 [file genes-12-00847-s001.zip › genes-1229657 - suppl/genes-1229657 - suppl/File S1-affy_Dog10k_plink.map]

9	AX-168241950	0	11775420
21	AX-168190427	0	11735839
6	AX-167423219	0	76524720
20	AX-168273876	0	42522268
17	AX-168275478	0	63016595
24	AX-167464621	0	40475580
10	AX-168209185	0	17368062
29	AX-168279898	0	7280283
21	AX-167190903	0	13947307
33	AX-167462720	0	24839996
10	AX-167235036	0	67188779
11	AX-167382914	0	53128084
9	AX-167415869	0	25841755
2	AX-167450308	0	56050065
12	AX-168162466	0	13920965
13	AX-168189327	0	45867170
6	AX-168247896	0	19514368
5	AX-167436625	0	38721825
34	AX-167200062	0	29197965
3	AX-167392251	0	86070856
3	AX-167162330	0	47447949
25	AX-168227394	0	30504890
29	AX-167264094	0	29832577
9	AX-167174915	0	41364766
20	AX-167378928	0	41819468
0	AX-167344261	0	0
29	AX-168158759	0	40538161
1	AX-168219203	0	70606948
32	AX-167450908	0	38602241
15	AX-167211828	0	59957046
5	AX-119414286	0	14761897
27	AX-167368726	0	37429309
31	AX-167481811	0	29945712
33	AX-167356717	0	4222369
37	AX-167347134	0	5389523
13	AX-168243992	0	56394160
1	AX-167222199	0	45743435
20	AX-168286427	0	42210945
5	AX-168239610	0	76664855
8	AX-167358388	0	24749456
8	AX-168275092	0	44602222
20	AX-167363676	0	35826575
25	AX-167197498	0	28914836
18	AX-167192401	0	48190805
15	AX-167194251	0	59306737
6	AX-167175192	0	9078600
37	AX-167513206	0	18623977
22	AX-167208427	0	23178416
29	AX-168133088	0	7799966
2	AX-167375979	0	79429845
33	AX-167206761	0	9007765
3	AX-167185115	0	56866182
5	AX-168213712	0	14343900
1	AX-167257974	0	28439380
20	AX-168144305	0	4117703
34	AX-167243719	0	15416982
32	AX-168193219	0	7753270
33	AX-167411432	0	15732633
6	AX-168216893	0	27121337
30	AX-168184412	0	9377518
31	AX-167456261	0	19613066
26	AX-167259285	0	20901822
18	AX-167232534	0	20388583
31	AX-167219789	0	4702134
14	AX-167161168	0	16986323
0	AX-167386280	0	0
9	AX-168210791	0	41156693
22	AX-167224104	0	55055517
15	AX-167223586	0	34924031
30	AX-167482089	0	12132067
13	AX-167244029	0	1665178
1	AX-167408136	0	73979096
24	AX-168287882	0	43696434
1	AX-167370930	0	77243401
2	AX-168154490	0	36716105
20	AX-167226665	0	2832848
3	AX-167259129	0	43916796
19	AX-168190479	0	8103643
14	AX-167496001	0	24365230
22	AX-167340661	0	9068087
16	AX-168139808	0	50531086
34	AX-168285634	0	13581908
4	AX-167393896	0	42965948
31	AX-167209302	0	8843592
25	AX-167210252	0	46782445
12	AX-167380787	0	50478872
1	AX-167199349	0	19391633
28	AX-167305642	0	2405996
13	AX-167207699	0	46226516
20	AX-167187372	0	33973976
12	AX-167210306	0	10092547
4	AX-167490385	0	59355044
19	AX-167511178	0	36888915
0	AX-167342170	0	0
28	AX-167448512	0	28071967
1	AX-167220157	0	46394599
10	AX-168165778	0	60602812
4	AX-167390825	0	86586528
5	AX-167337557	0	73853008
10	AX-167440433	0	14012389
4	AX-167425679	0	45437616
17	AX-168282891	0	33031266
23	AX-168145551	0	23859586
35	AX-167467157	0	18149115
16	AX-167165567	0	6367271
22	AX-167221888	0	56216926
26	AX-167388290	0	13609904
10	AX-168214727	0	29805304
3	AX-167224323	0	13556850
25	AX-167354657	0	44418255
0	AX-167498014	0	0
23	AX-167506252	0	8840092
34	AX-167235444	0	7458981
26	AX-167344586	0	10496190
35	AX-167164229	0	9820663
3	AX-167223311	0	18622361
15	AX-168248885	0	23477424
1	AX-167405344	0	120079401
17	AX-167514729	0	27528909
12	AX-167262183	0	36730507
23	AX-167236998	0	7560581
30	AX-167350319	0	38025778
25	AX-167254321	0	5668576
15	AX-167477091	0	53886262
13	AX-168177428	0	48233267
12	AX-167165491	0	32627579
15	AX-167393132	0	2504548
33	AX-167369976	0	10256846
26	AX-167391678	0	8568621
27	AX-168234487	0	8715990
1	AX-167214535	0	18109535
2	AX-167158551	0	79164425
21	AX-168209676	0	22222883
2	AX-168164346	0	70238097
36	AX-168220999	0	7569823
21	AX-167433905	0	49414115
14	AX-167460466	0	36785403
36	AX-167510271	0	11080130
12	AX-167367660	0	50198661
1	AX-167395338	0	103162959
23	AX-167409156	0	18881342
2	AX-167464549	0	47626387
6	AX-167354368	0	64070376
13	AX-168218527	0	55493814
0	AX-167414236	0	0
12	AX-167373309	0	23457764
3	AX-167447458	0	22031092
4	AX-167193419	0	9705467
34	AX-167208403	0	16066370
3	AX-168222747	0	32270747
17	AX-168205380	0	55743146
22	AX-167241754	0	5263828
25	AX-167391567	0	15891258
28	AX-167424695	0	38433940
14	AX-167250028	0	1912971
26	AX-168250478	0	31164253
24	AX-167248983	0	41606512
25	AX-167416401	0	23998267
13	AX-167380747	0	50697027
3	AX-167507592	0	43050697
6	AX-167383875	0	28469351
28	AX-167169735	0	12366150
13	AX-167209342	0	26852791
29	AX-168268660	0	21970514
1	AX-167404684	0	13654828
30	AX-167440405	0	23698519
28	AX-167267689	0	25636773
10	AX-167158166	0	21188161
1	AX-167394080	0	77921637
34	AX-167256652	0	28543162
23	AX-168192995	0	13086916
33	AX-168220980	0	20555279
8	AX-167266233	0	26063099
17	AX-167178741	0	50830613
36	AX-167371830	0	12639683
11	AX-168165724	0	47378116
15	AX-167514708	0	6410297
19	AX-167221403	0	31494296
27	AX-168224765	0	28883841
8	AX-168168207	0	16613640
30	AX-168143464	0	14830964
10	AX-168160122	0	41200022
14	AX-168165195	0	48278712
38	AX-167469863	0	6386694
1	AX-167355281	0	109242985
34	AX-168256943	0	14642589
12	AX-168236281	0	52805938
19	AX-167417841	0	51221224
1	AX-167358357	0	115067510
25	AX-168170842	0	34775026
37	AX-168267495	0	24674822
3	AX-168202111	0	25031619
11	AX-167163104	0	32765630
17	AX-167174701	0	1683359
34	AX-167377794	0	35514014
38	AX-167436565	0	13341239
21	AX-167450376	0	269027
34	AX-167255838	0	9974720
19	AX-167162788	0	18579798
5	AX-167373541	0	54268602
11	AX-167425306	0	25315198
10	AX-167301627	0	22824341
7	AX-167220112	0	38063904
32	AX-167233858	0	39771299
4	AX-167230085	0	66928289
7	AX-167173292	0	7525795
3	AX-167180891	0	19351187
28	AX-168247937	0	37343037
5	AX-168175801	0	64268213
13	AX-167486708	0	453397
39	AX-168182778	0	25113353
6	AX-167476462	0	13179759
20	AX-168126088	0	20180713
2	AX-167204934	0	5726701
2	AX-168141835	0	48529622
28	AX-167241227	0	39500910
12	AX-167246029	0	64430380
20	AX-167400285	0	20284907
12	AX-168214473	0	27349971
3	AX-168127050	0	47491242
17	AX-167507618	0	24590722
1	AX-168235409	0	51814185
10	AX-168166422	0	18871224
1	AX-167204889	0	117071188
9	AX-168163184	0	6516807
27	AX-167518824	0	41828199
6	AX-167202362	0	69791646
1	AX-167456889	0	99706267
28	AX-167351471	0	31870134
17	AX-167427440	0	59286801
18	AX-168214348	0	36114476
10	AX-167414440	0	22584961
26	AX-168132856	0	13566068
4	AX-167407410	0	52661701
25	AX-167199950	0	46599699
32	AX-167380763	0	29112601
30	AX-168184531	0	20624591
33	AX-167433026	0	4192286
23	AX-168136187	0	7470687
15	AX-167271222	0	63875208
10	AX-167492828	0	64327586
5	AX-167411852	0	66805708
25	AX-167206060	0	35090516
5	AX-167337856	0	70073375
28	AX-168219531	0	1199464
19	AX-167418129	0	3645060
18	AX-168256001	0	37122957
32	AX-168211925	0	9299326
0	AX-167455047	0	0
29	AX-167372908	0	25461564
16	AX-167382089	0	49210613
2	AX-167450869	0	13975089
12	AX-168225624	0	57688257
39	AX-167398895	0	23905217
12	AX-168287718	0	67375072
34	AX-168143061	0	26397791
9	AX-167195019	0	45680937
30	AX-167437944	0	2202333
7	AX-168288494	0	74237829
26	AX-167512994	0	24521725
17	AX-167454332	0	61613816
3	AX-168136786	0	65403790
28	AX-167489950	0	18772164
39	AX-167483020	0	46820391
23	AX-167272189	0	18083311
14	AX-168192577	0	46335983
3	AX-168272788	0	25907334
31	AX-167178340	0	21299688
8	AX-167167180	0	30525901
23	AX-168190020	0	6789615
6	AX-167213076	0	58012613
4	AX-167499558	0	41172814
7	AX-167175232	0	30696435
17	AX-168141037	0	19518980
9	AX-167342137	0	22825336
3	AX-167475888	0	93602811
15	AX-168152434	0	32408643
14	AX-167506752	0	5060850
6	AX-167518585	0	12211590
31	AX-167484549	0	18480425
39	AX-167405126	0	86071379
24	AX-167208793	0	25005788
24	AX-168212046	0	23806454
19	AX-167480059	0	12976419
18	AX-167303482	0	39004107
8	AX-167171930	0	8303851
29	AX-167254836	0	23681823
28	AX-168245275	0	34201670
8	AX-167448839	0	28535068
18	AX-168139577	0	9463777
24	AX-167209759	0	31855877
23	AX-168260277	0	42359305
1	AX-167212596	0	38176798
23	AX-167426082	0	26123872
1	AX-167241518	0	66386988
3	AX-168178752	0	19277402
0	AX-167464560	0	0
10	AX-167304818	0	61717777
5	AX-167263316	0	47348563
35	AX-167232345	0	13439853
39	AX-168143374	0	50840661
35	AX-167499741	0	2725921
9	AX-167462442	0	23636890
14	AX-167221193	0	49264001
34	AX-167427952	0	20467054
1	AX-168130103	0	31444022
31	AX-168180332	0	18327497
20	AX-168158145	0	18212963
10	AX-167183193	0	63133780
16	AX-168281305	0	18951317
21	AX-167369216	0	49464609
4	AX-167442415	0	32434217
8	AX-167341069	0	62268017
33	AX-167266672	0	7759770
24	AX-167493981	0	10163453
21	AX-167395642	0	11795870
29	AX-167264259	0	12522208
18	AX-167440626	0	35524711
27	AX-167391391	0	15949950
10	AX-167496307	0	44731781
12	AX-167267445	0	50100297
8	AX-168229870	0	28837949
39	AX-168175018	0	15715111
11	AX-167427051	0	71396810
16	AX-167380744	0	40167767
13	AX-167264207	0	58987771
14	AX-167184960	0	7218271
31	AX-167401611	0	13008156
10	AX-167376791	0	10785492
11	AX-167212761	0	35960719
13	AX-168183940	0	36399086
7	AX-168192473	0	37089310
24	AX-167464874	0	6957773
11	AX-168240551	0	11661720
18	AX-167490563	0	16923461
24	AX-167262415	0	576220
6	AX-167454111	0	70777107
27	AX-168111064	0	37780198
23	AX-167230901	0	31295760
15	AX-167251513	0	18824156
29	AX-167383924	0	16822807
31	AX-167508771	0	32594731
4	AX-168180854	0	21164119
0	AX-167347905	0	0
26	AX-167187596	0	38627088
14	AX-167413598	0	46211004
1	AX-168080338	0	1603302
15	AX-168255220	0	43404692
14	AX-167199406	0	23233078
11	AX-168286431	0	7626217
1	AX-167254890	0	106529142
15	AX-167374311	0	59780208
26	AX-168206473	0	14253348
38	AX-167166644	0	4184084
31	AX-168145807	0	7487864
35	AX-167210816	0	24412625
18	AX-167482100	0	7961982
34	AX-167239511	0	13227724
27	AX-168255584	0	12389348
6	AX-167471257	0	19513274
20	AX-167393318	0	46995335
4	AX-167447093	0	7762948
17	AX-167412033	0	28933829
28	AX-167455610	0	13975910
14	AX-167399192	0	59369488
32	AX-168143802	0	13071571
37	AX-168081827	0	26310017
0	AX-167246918	0	0
21	AX-167264609	0	39722457
13	AX-168286007	0	29392665
30	AX-167409733	0	24517153
16	AX-168276125	0	49061854
6	AX-168276028	0	60706498
13	AX-167187381	0	13559470
7	AX-167401742	0	79076581
22	AX-167195870	0	19686493
9	AX-167336607	0	30157135
39	AX-167346531	0	43016311
17	AX-167387775	0	7412768
1	AX-168239766	0	111589186
7	AX-167430358	0	40950927
34	AX-168258105	0	13331050
28	AX-167204717	0	39134273
34	AX-168243590	0	41750183
34	AX-167426177	0	42248724
24	AX-167159925	0	27466630
30	AX-167457450	0	37083883
36	AX-168185038	0	29720532
15	AX-167182073	0	22919445
4	AX-167459346	0	58558539
17	AX-167195691	0	39150517
34	AX-167188961	0	33351663
20	AX-167338900	0	3533757
37	AX-167239790	0	1298414
4	AX-167433363	0	52958170
33	AX-167386903	0	17227652
26	AX-168158197	0	24365668
1	AX-167224071	0	85457414
21	AX-167348316	0	32978821
15	AX-168263235	0	57992266
25	AX-167391711	0	22994270
17	AX-167359388	0	56172806
11	AX-167190767	0	48185703
0	AX-167499399	0	0
27	AX-167355023	0	31811536
31	AX-167254075	0	20606565
27	AX-167471364	0	22852513
13	AX-167243607	0	1781748
17	AX-167402521	0	7933054
22	AX-167211686	0	16020915
10	AX-167337271	0	40417701
7	AX-167204710	0	67567405
34	AX-167221729	0	49166192
5	AX-168233394	0	41364040
15	AX-167454569	0	3996326
2	AX-167500111	0	76216720
27	AX-167235085	0	32505675
24	AX-167356647	0	22542334
36	AX-167439067	0	28829075
25	AX-167211234	0	44764841
24	AX-167386946	0	45851423
16	AX-167385417	0	39049544
7	AX-167431931	0	41316895
10	AX-167181867	0	46308441
24	AX-167238668	0	44626104
37	AX-168185408	0	2461545
25	AX-167184799	0	39963737
22	AX-167452406	0	251182
1	AX-167200963	0	5608323
24	AX-168166565	0	24623838
16	AX-167203117	0	45243525
3	AX-167405075	0	91099706
3	AX-167204147	0	7047867
14	AX-167445851	0	5490251
10	AX-167249087	0	55226267
3	AX-167225007	0	55706753
4	AX-167517334	0	33517859
21	AX-168263437	0	17651832
23	AX-167515391	0	12291302
9	AX-168226834	0	13319213
16	AX-167407086	0	33716889
2	AX-167339258	0	64408258
4	AX-167518768	0	86069784
5	AX-167229730	0	15675490
7	AX-167401982	0	62607774
1	AX-167194628	0	86205244
21	AX-167458109	0	10664593
5	AX-167230690	0	3612536
7	AX-167392256	0	38659710
36	AX-167031407	0	30585661
6	AX-168138362	0	77580392
3	AX-167410710	0	52958347
27	AX-167216951	0	22959118
25	AX-167184756	0	33060830
26	AX-167396552	0	13006730
6	AX-167337507	0	21273493
23	AX-167225362	0	1453874
1	AX-167494020	0	77068650
23	AX-167355789	0	45173855
4	AX-167192784	0	60502397
17	AX-167254015	0	13357710
9	AX-168269379	0	5029759
35	AX-168220409	0	6058840
29	AX-167414749	0	26740909
37	AX-168206296	0	13559885
29	AX-167375068	0	4195311
3	AX-167345442	0	85034591
4	AX-167406245	0	66057213
24	AX-168206615	0	44072044
37	AX-167187647	0	18272446
13	AX-167450476	0	46987462
30	AX-167177271	0	8942669
8	AX-167231971	0	16612120
25	AX-167370011	0	3430619
17	AX-167218773	0	2639421
37	AX-168213415	0	31034656
14	AX-167365808	0	54155944
30	AX-167502924	0	25460391
16	AX-167347368	0	18676334
1	AX-167175582	0	37513757
39	AX-167470724	0	90744274
23	AX-168214597	0	38023904
38	AX-167252742	0	15339167
8	AX-167382848	0	3552144
18	AX-167372314	0	10048435
27	AX-167365929	0	12713583
3	AX-167210102	0	51019954
1	AX-167398506	0	103118801
18	AX-167388512	0	20473415
7	AX-167475161	0	71282513
21	AX-167405586	0	3167776
17	AX-167497781	0	1279496
36	AX-167161109	0	18922729
39	AX-167519809	0	76309057
20	AX-168172756	0	14768044
11	AX-168196738	0	42513358
8	AX-167280886	0	16613606
22	AX-167208491	0	35370861
29	AX-167165180	0	21255167
36	AX-167381973	0	14018493
19	AX-167376501	0	21465981
24	AX-167370880	0	43464174
20	AX-167476776	0	44628995
19	AX-167192063	0	15675596
11	AX-167362548	0	62162565
5	AX-168204037	0	16445972
21	AX-167405393	0	26129912
26	AX-167207982	0	17019956
36	AX-167430078	0	18366777
23	AX-167444051	0	48845483
12	AX-168256736	0	8776973
18	AX-167245134	0	31388810
1	AX-167171024	0	120751461
17	AX-167174311	0	30629666
8	AX-167508512	0	54405759
14	AX-168218280	0	47496214
36	AX-167184625	0	6956393
29	AX-168258989	0	1462945
24	AX-168224964	0	29307705
11	AX-168268658	0	15481754
15	AX-167225402	0	53955723
3	AX-167378921	0	45327989
11	AX-167175655	0	6813308
25	AX-168275215	0	46555890
29	AX-167404067	0	27954951
13	AX-167477679	0	43195688
15	AX-168171341	0	12086262
4	AX-167172391	0	38247956
19	AX-167239012	0	31014682
2	AX-167259311	0	71971852
25	AX-168260956	0	43199206
9	AX-167398507	0	31141893
38	AX-167402307	0	3471032
8	AX-167444755	0	8864711
8	AX-168185532	0	55136160
9	AX-167384586	0	50720985
13	AX-167419528	0	55623321
33	AX-167200966	0	4550902
10	AX-167378428	0	40966058
19	AX-168131085	0	49348833
15	AX-167254392	0	23258207
39	AX-167413882	0	73289787
7	AX-167235714	0	52398932
29	AX-167357406	0	1091604
18	AX-167371622	0	50499968
19	AX-167420803	0	39598351
2	AX-167379572	0	39901251
38	AX-167385149	0	12449219
17	AX-167249737	0	56554725
34	AX-167177485	0	16754973
7	AX-167479243	0	77592416
28	AX-167486943	0	39523329
18	AX-168259371	0	1317235
28	AX-167181844	0	20314570
27	AX-167182616	0	12694227
18	AX-167336890	0	47996674
23	AX-167214588	0	2737889
10	AX-167158721	0	33759588
19	AX-167258807	0	43810892
19	AX-167215224	0	42540302
11	AX-168285594	0	43207795
31	AX-167377789	0	22637559
2	AX-167161805	0	74450534
9	AX-168173839	0	12543510
1	AX-167505634	0	94638083
3	AX-167468975	0	25539949
28	AX-167415708	0	23427630
4	AX-168180026	0	71085885
23	AX-168178822	0	7947161
38	AX-167491291	0	21652225
6	AX-167398328	0	51496920
27	AX-167370800	0	10099791
18	AX-167492124	0	31110855
19	AX-168198390	0	3265149
31	AX-168251262	0	25268697
7	AX-167489435	0	60312102
37	AX-167167119	0	2896645
10	AX-167387501	0	34623542
18	AX-167446985	0	50199447
34	AX-167369262	0	45828286
28	AX-167158367	0	39581332
23	AX-167373655	0	9965703
27	AX-167369719	0	40643032
19	AX-167479092	0	32378136
2	AX-168259370	0	57407397
11	AX-167370022	0	29921574
32	AX-168214826	0	14576282
8	AX-167180050	0	64382845
10	AX-167216462	0	5447118
29	AX-167407908	0	4698171
14	AX-167204435	0	10484707
2	AX-168236892	0	80887118
25	AX-167421244	0	8581317
25	AX-167186334	0	13422716
35	AX-167176174	0	21179460
17	AX-168131339	0	20984144
14	AX-168150414	0	30813981
9	AX-167491428	0	3313337
15	AX-167187543	0	21739819
11	AX-168194572	0	10928376
1	AX-168127142	0	113503519
11	AX-168277381	0	53021706
24	AX-167366707	0	8781677
37	AX-168219116	0	21891294
5	AX-167359010	0	14907888
19	AX-167474074	0	33494262
15	AX-167031415	0	55461840
16	AX-168248311	0	12565410
24	AX-167492077	0	12536554
24	AX-167224101	0	3478469
12	AX-167264005	0	17823341
21	AX-168201975	0	44120492
9	AX-167222230	0	54378512
17	AX-167218622	0	3970024
7	AX-167493116	0	10440205
35	AX-167379415	0	16799083
0	AX-167429698	0	0
39	AX-168272279	0	96414930
37	AX-167263710	0	9163293
16	AX-167234213	0	45776159
1	AX-167417099	0	44165259
10	AX-167472549	0	14871748
20	AX-167465334	0	20809510
13	AX-167376524	0	45755784
22	AX-168279650	0	33854711
26	AX-167383606	0	25876642
3	AX-168233777	0	76232498
3	AX-168271958	0	40763915
10	AX-167355213	0	24319644
8	AX-168270016	0	64490933
14	AX-168282136	0	27398050
32	AX-168266705	0	38982966
0	AX-167391394	0	0
2	AX-167158549	0	78667687
27	AX-167390298	0	24358898
3	AX-167304364	0	69030302
25	AX-167438554	0	8595340
6	AX-168127864	0	73148418
23	AX-167176867	0	32960005
29	AX-168203678	0	5934802
1	AX-168272947	0	31920049
35	AX-167263047	0	1729106
15	AX-167199409	0	7598801
3	AX-167380134	0	18840454
9	AX-167234960	0	44278223
10	AX-167184548	0	20890875
15	AX-167517178	0	49936711
29	AX-168187062	0	39742165
23	AX-167385935	0	50017635
20	AX-167385645	0	9974243
27	AX-168268943	0	37470654
1	AX-167481123	0	34116893
38	AX-167449767	0	11513663
12	AX-167383963	0	22142387
11	AX-168242623	0	2702839
4	AX-167473770	0	59215623
5	AX-167167057	0	72507571
1	AX-167361422	0	106507138
13	AX-167409567	0	45416936
30	AX-167479246	0	7344668
12	AX-167357454	0	34190349
8	AX-168217774	0	54390601
4	AX-167196287	0	48723238
12	AX-168142124	0	49945614
5	AX-167388454	0	24518395
4	AX-167165801	0	14262229
30	AX-167164078	0	33370780
25	AX-168144263	0	7069396
2	AX-167232442	0	51881610
18	AX-168254047	0	49627895
22	AX-167515279	0	60437412
29	AX-168137917	0	7352871
27	AX-167245353	0	19335357
12	AX-167413644	0	6528372
28	AX-168129276	0	26756060
4	AX-167391288	0	82358344
31	AX-168265481	0	29711720
35	AX-168165250	0	13621732
12	AX-167394568	0	55266386
37	AX-167479636	0	30139258
25	AX-167248054	0	24403970
32	AX-167507384	0	32308387
38	AX-168252325	0	14480368
3	AX-167266758	0	84448622
19	AX-167391855	0	25499525
34	AX-167479170	0	10782607
22	AX-167248392	0	18610516
9	AX-167209440	0	32310607
12	AX-167357956	0	30633654
10	AX-167404261	0	9592282
29	AX-167228809	0	15236810
7	AX-167198068	0	64701142
17	AX-167344888	0	58630817
10	AX-167495503	0	43083110
9	AX-168287834	0	8870988
24	AX-167294236	0	18530972
3	AX-168150507	0	69013485
24	AX-167247910	0	24076283
8	AX-167393395	0	38844315
17	AX-167337293	0	44530279
1	AX-167391194	0	56811820
10	AX-167159447	0	45419717
10	AX-167408498	0	27473136
7	AX-168212462	0	5312495
15	AX-167305552	0	52263440
20	AX-167469734	0	15910879
24	AX-168148455	0	36000601
6	AX-168194515	0	52418197
6	AX-167349831	0	64580916
32	AX-167459033	0	21093808
31	AX-167444273	0	36369912
39	AX-168289257	0	143635
7	AX-167432382	0	33410434
15	AX-168209280	0	50181666
20	AX-168142575	0	12478988
4	AX-168234617	0	66375566
10	AX-167467743	0	27611993
29	AX-167357564	0	5615834
36	AX-167239223	0	4607863
19	AX-167380268	0	10604190
21	AX-168246055	0	39968961
32	AX-167358203	0	5586590
35	AX-167369362	0	20222535
9	AX-167225066	0	57496826
24	AX-167222629	0	28266078
31	AX-167357303	0	22093489
14	AX-167459784	0	9268919
32	AX-167213021	0	20666779
9	AX-168270333	0	5075375
31	AX-168232559	0	32702753
10	AX-167216370	0	56821702
36	AX-167176911	0	26127764
28	AX-168210688	0	27232560
23	AX-168176669	0	16924465
21	AX-168247348	0	43329655
7	AX-167351357	0	80290364
2	AX-168211150	0	79764712
25	AX-168173699	0	20199412
31	AX-167175190	0	11217357
3	AX-168226819	0	27140618
37	AX-167193363	0	9496999
3	AX-167464067	0	43189910
19	AX-167239151	0	30859587
6	AX-167240802	0	71142801
37	AX-168272110	0	31406497
29	AX-167166403	0	3076951
5	AX-167509137	0	12639255
39	AX-168134166	0	7693529
9	AX-168215767	0	59576600
6	AX-167482855	0	61476843
1	AX-167429744	0	42561440
10	AX-167381237	0	66950491
39	AX-168200887	0	85184998
20	AX-167372415	0	4531464
2	AX-167392838	0	55549417
0	AX-167341129	0	0
1	AX-167506047	0	98971245
7	AX-168217299	0	64248809
28	AX-167408094	0	5450397
25	AX-167383106	0	10604786
13	AX-168211182	0	23191374
2	AX-168253057	0	37162069
18	AX-167264077	0	10048435
6	AX-168194717	0	46273073
10	AX-167335413	0	43973769
29	AX-167223959	0	17660390
15	AX-167366208	0	32197092
11	AX-167209014	0	62507013
36	AX-167445753	0	11192619
1	AX-167458145	0	22944283
7	AX-167159587	0	55377560
23	AX-167429022	0	7229682
5	AX-168218361	0	42208607
26	AX-167359366	0	9475056
20	AX-167363413	0	13869312
37	AX-167354932	0	10152626
1	AX-168227836	0	89609562
39	AX-168140477	0	27161713
21	AX-167339063	0	40920845
14	AX-167203657	0	28744575
8	AX-167437397	0	28224471
36	AX-167210549	0	26379780
4	AX-168185732	0	11353707
13	AX-168177613	0	56001097
39	AX-168213314	0	28257578
23	AX-168245537	0	45006302
3	AX-168269507	0	74302762
12	AX-168177005	0	10825567
30	AX-167263691	0	16901233
14	AX-167253506	0	7721005
1	AX-167373109	0	98765087
17	AX-167494292	0	41867968
1	AX-167304828	0	57216942
12	AX-167245078	0	68308896
18	AX-167347137	0	43039139
30	AX-168133719	0	34326267
5	AX-168241102	0	43641972
19	AX-167368054	0	11763515
3	AX-168162304	0	75938687
14	AX-167184024	0	55230092
28	AX-167172057	0	27877829
5	AX-167209415	0	23017114
7	AX-167258014	0	20859054
2	AX-168229429	0	48355578
20	AX-167430312	0	1415870
18	AX-168144229	0	9538098
4	AX-167266711	0	32474422
34	AX-168229413	0	10799361
24	AX-167378889	0	35607939
10	AX-167468452	0	28781216
2	AX-167189631	0	11549141
2	AX-167421113	0	16860065
12	AX-167453712	0	20729967
0	AX-167341791	0	0
1	AX-168274523	0	116617876
6	AX-167231976	0	76460090
27	AX-167499446	0	28823472
24	AX-167164423	0	28660468
31	AX-167444461	0	30562820
37	AX-167369894	0	10870842
12	AX-168244412	0	71780774
22	AX-167175455	0	58057266
15	AX-168277027	0	44882214
24	AX-168273010	0	33498225
2	AX-167263742	0	68857569
17	AX-167219373	0	59378479
20	AX-167343891	0	57099098
9	AX-168257894	0	17466331
18	AX-168034915	0	44307360
34	AX-167304615	0	18021481
8	AX-167168364	0	59704478
20	AX-167498806	0	46580763
39	AX-167350670	0	6511059
21	AX-167197595	0	18919812
0	AX-168172838	0	0
19	AX-167338393	0	41544845
6	AX-168132219	0	52862785
34	AX-167192068	0	6900444
1	AX-167371510	0	21145459
30	AX-167353662	0	37967441
32	AX-167248163	0	26335610
16	AX-167187252	0	23481107
20	AX-167450344	0	27507931
22	AX-167206564	0	45325913
3	AX-167357347	0	45300278
30	AX-167484795	0	14990342
3	AX-167227962	0	93954545
10	AX-168224307	0	27549446
14	AX-167271818	0	43684441
3	AX-167455336	0	39416847
0	AX-167375314	0	0
39	AX-168226189	0	74879778
30	AX-167182129	0	32090091
33	AX-167181366	0	30703380
4	AX-168179797	0	20885853
14	AX-167406065	0	47868658
27	AX-168283807	0	30517568
1	AX-167494401	0	31487511
20	AX-167221797	0	52007247
30	AX-167388063	0	32612494
1	AX-167340853	0	26803437
10	AX-168189480	0	33944915
38	AX-167400463	0	2289974
12	AX-167433053	0	24280671
36	AX-167246456	0	18253722
12	AX-167377556	0	33892840
21	AX-168287896	0	43277960
33	AX-167177296	0	19265107
4	AX-167389535	0	85334310
8	AX-167190023	0	32702191
35	AX-167339437	0	15892538
11	AX-167197446	0	23317276
11	AX-167452247	0	3192657
17	AX-167378057	0	17928052
11	AX-167368939	0	20738718
3	AX-167189594	0	75483888
5	AX-167375904	0	27923968
8	AX-167449770	0	66420009
20	AX-167352413	0	8044126
31	AX-168244383	0	10180669
26	AX-167402510	0	3257929
4	AX-168170643	0	82466429
35	AX-168188989	0	17768599
16	AX-167508156	0	54230605
8	AX-167518649	0	30234375
4	AX-167485398	0	84537622
35	AX-167261221	0	4325318
31	AX-167172580	0	11231504
8	AX-168127124	0	20531442
10	AX-167460938	0	3661254
34	AX-167202268	0	45593916
12	AX-167423024	0	8912879
32	AX-167257101	0	5991838
1	AX-84897583	0	75211651
20	AX-167364553	0	46450049
15	AX-167262374	0	10412419
26	AX-168267356	0	5153151
9	AX-168155636	0	10838562
2	AX-167178452	0	78236265
3	AX-167428301	0	63000902
34	AX-168131554	0	50292116
1	AX-167340850	0	65158079
20	AX-167359383	0	57849814
1	AX-168277564	0	118722027
10	AX-168286705	0	48975842
15	AX-167428091	0	8007176
34	AX-167190977	0	23812017
7	AX-168198397	0	35801853
10	AX-168166042	0	22013487
3	AX-167399580	0	34120205
16	AX-167415054	0	47029076
15	AX-168169572	0	19278660
2	AX-168247705	0	72809757
26	AX-167231361	0	35364973
4	AX-167495151	0	24813960
4	AX-167397111	0	56639487
15	AX-167473970	0	41759067
8	AX-168192943	0	65469098
8	AX-168254586	0	60601205
36	AX-167366002	0	16850033
22	AX-168274050	0	2483698
3	AX-167213784	0	93391400
9	AX-168190529	0	11707538
13	AX-167423244	0	37784341
0	AX-167196996	0	0
16	AX-167215237	0	37031644
29	AX-167234874	0	23902329
15	AX-167354833	0	40409471
3	AX-167392114	0	37019159
25	AX-168219738	0	43626247
31	AX-167407358	0	22974442
27	AX-168252344	0	44999461
13	AX-168166828	0	34111397
38	AX-167360429	0	13019641
2	AX-167424389	0	23589963
20	AX-167503970	0	47659814
23	AX-168208455	0	25250148
10	AX-168272715	0	68909602
8	AX-167467900	0	43654323
22	AX-168244518	0	60141681
36	AX-168177589	0	5063657
22	AX-168163168	0	56768994
27	AX-167374535	0	11397835
3	AX-167165913	0	11320415
7	AX-167198121	0	3057549
1	AX-168190496	0	24366000
1	AX-168127275	0	8779621
15	AX-168278686	0	32298597
3	AX-167375227	0	89341602
39	AX-167349875	0	89238856
7	AX-167200316	0	22419786
18	AX-167511456	0	16116553
18	AX-167360768	0	158931
37	AX-168191495	0	16597757
1	AX-167227967	0	95245957
32	AX-167244458	0	19734549
17	AX-168237632	0	57057405
17	AX-167395929	0	45638696
5	AX-167168666	0	64130518
35	AX-167358277	0	3483954
11	AX-168283144	0	1230846
6	AX-167424155	0	30320669
20	AX-168194581	0	39063095
22	AX-167173547	0	16273501
18	AX-167389069	0	42491587
11	AX-167406624	0	21836175
15	AX-167426502	0	58180504
2	AX-168284484	0	57255789
19	AX-167510761	0	23517736
4	AX-167510321	0	52909576
0	AX-168276515	0	0
25	AX-167191999	0	1726244
19	AX-168283257	0	31615143
12	AX-167207897	0	66177459
27	AX-168207639	0	37033771
19	AX-167389332	0	16116313
32	AX-167462475	0	39055625
12	AX-167416939	0	19907626
37	AX-167260695	0	3097809
38	AX-167403222	0	5321578
9	AX-167457925	0	56447459
4	AX-167203213	0	11039359
17	AX-168145046	0	27023191
2	AX-167255959	0	53183276
25	AX-168273985	0	675198
20	AX-168172125	0	51445187
36	AX-168178153	0	22670283
7	AX-167517981	0	64035536
15	AX-167177521	0	30440560
18	AX-167479751	0	18908301
28	AX-167224840	0	22186143
25	AX-167359315	0	13590713
4	AX-168179740	0	25944498
28	AX-167420512	0	13367796
3	AX-167482020	0	38180324
20	AX-168190593	0	4347040
2	AX-168239429	0	29111473
15	AX-167452539	0	37025110
18	AX-167236090	0	36444451
14	AX-167161789	0	8753974
12	AX-167517000	0	33665349
31	AX-167437657	0	16776810
39	AX-167369032	0	40270208
2	AX-167381456	0	13894331
8	AX-167408099	0	55458819
20	AX-168228356	0	55691141
20	AX-167517874	0	14076280
18	AX-168199143	0	21369691
3	AX-168280845	0	72149353
17	AX-168289320	0	45829680
19	AX-167450666	0	20378559
37	AX-168243794	0	14077987
5	AX-167476180	0	48072371
12	AX-167197373	0	62784567
9	AX-167435322	0	23147453
34	AX-167211280	0	23643572
30	AX-167368588	0	11602041
14	AX-168265051	0	18981089
0	AX-167181225	0	0
3	AX-167198501	0	38411829
39	AX-168130787	0	22177665
1	AX-167416919	0	49388701
1	AX-167159377	0	105794413
26	AX-167340957	0	31089840
13	AX-167360305	0	34217096
23	AX-168163458	0	12264469
9	AX-167244896	0	40199426
39	AX-167449081	0	49431526
2	AX-167388212	0	7217832
10	AX-168200048	0	49904678
21	AX-168274532	0	18982620
17	AX-167258306	0	53809566
7	AX-167410297	0	49814759
8	AX-167499282	0	20876642
0	AX-167512482	0	0
3	AX-167514399	0	93076294
7	AX-167485341	0	38470622
6	AX-167397486	0	8657768
5	AX-168166291	0	68213546
12	AX-167363172	0	36876863
1	AX-167471231	0	38587437
28	AX-168227077	0	37245870
2	AX-167205673	0	54990694
7	AX-167261436	0	64171777
32	AX-167434844	0	22617273
12	AX-167424388	0	8140569
31	AX-167191343	0	8103921
5	AX-168181136	0	70933778
9	AX-168235431	0	15716442
29	AX-167167732	0	20364311
6	AX-168262305	0	51178986
20	AX-167339598	0	29580534
16	AX-167162280	0	47139709
31	AX-167384702	0	22532334
35	AX-168203111	0	24234301
1	AX-167169325	0	4155462
28	AX-168222769	0	31871456
3	AX-167485812	0	12145747
0	AX-168221466	0	0
0	AX-167345428	0	0
34	AX-167211302	0	31499997
23	AX-167236375	0	28891838
37	AX-167235388	0	4791112
9	AX-167250620	0	54709889
16	AX-168255355	0	5249803
10	AX-167140510	0	68063005
39	AX-168270806	0	29797483
23	AX-167483221	0	24375213
11	AX-168141497	0	18013776
25	AX-167211559	0	38175765
32	AX-167251379	0	22466442
1	AX-167470807	0	93044191
22	AX-167245106	0	38138962
18	AX-167178956	0	45601891
9	AX-167520004	0	56447459
6	AX-167244043	0	64226877
38	AX-167443261	0	2341095
5	AX-167466547	0	66449682
39	AX-168226119	0	97899886
1	AX-167513704	0	96460107
10	AX-167222895	0	59252101
14	AX-168190056	0	41309564
34	AX-168277065	0	4963359
16	AX-168146451	0	37468429
5	AX-168228327	0	63988847
7	AX-167194971	0	12942835
30	AX-167170565	0	4393989
26	AX-168142126	0	2385997
5	AX-167262935	0	47312721
15	AX-168289201	0	42311304
18	AX-167390534	0	2870241
4	AX-167417605	0	56793202
35	AX-167453638	0	15145645
1	AX-167167161	0	3735109
31	AX-167500766	0	24978686
16	AX-167377433	0	22550922
26	AX-167367839	0	26725672
25	AX-168129838	0	28502136
3	AX-168256080	0	13237350
29	AX-168184711	0	36556602
25	AX-167486124	0	47013074
2	AX-167490379	0	39544594
8	AX-168192924	0	21797135
6	AX-168286236	0	22825809
20	AX-168216079	0	12094145
24	AX-168225959	0	12182528
24	AX-167418437	0	23319584
1	AX-168171784	0	90279443
2	AX-167409562	0	45406956
16	AX-168231907	0	39435294
17	AX-167386951	0	54286400
39	AX-168158766	0	2827086
5	AX-168285988	0	25252392
25	AX-168237698	0	7580555
9	AX-168151946	0	45033728
38	AX-168181575	0	1543899
2	AX-167365311	0	80304799
5	AX-167519656	0	74332206
1	AX-168205214	0	10224669
30	AX-168176940	0	14735653
9	AX-167271795	0	22909967
20	AX-167247759	0	52241049
25	AX-167252755	0	28818156
1	AX-167360259	0	103297330
2	AX-167392662	0	79778130
16	AX-167212831	0	35120220
21	AX-167158716	0	46907141
14	AX-167416614	0	55802336
5	AX-167244196	0	37347561
33	AX-168203937	0	27391071
5	AX-167228167	0	31664762
32	AX-167499080	0	38914299
11	AX-167503527	0	2389954
7	AX-167232120	0	20471647
38	AX-167412901	0	5609447
5	AX-167381657	0	13120291
1	AX-167372688	0	36871623
1	AX-167452175	0	87633588
11	AX-167163001	0	51542388
23	AX-167406986	0	42126047
9	AX-167182934	0	31214014
18	AX-167393034	0	35541149
6	AX-168187215	0	61608456
23	AX-167488606	0	36324280
38	AX-167197178	0	17678385
36	AX-167263145	0	28553252
2	AX-167186674	0	43611462
0	AX-167401665	0	0
30	AX-167459392	0	29505196
27	AX-168128766	0	25883514
1	AX-167159673	0	23711116
14	AX-168269818	0	43288104
17	AX-167192197	0	26569101
14	AX-167266326	0	27003022
6	AX-168244226	0	40335881
25	AX-167200865	0	44736659
14	AX-168194808	0	39141027
39	AX-167374843	0	10906405
1	AX-168238392	0	116057112
5	AX-168222336	0	88204273
10	AX-168249724	0	29507535
33	AX-167353439	0	12397075
27	AX-167259915	0	45247682
23	AX-167206739	0	12472598
8	AX-167354789	0	67591923
9	AX-167356380	0	18232697
10	AX-167400940	0	64907989
7	AX-167191566	0	45009282
18	AX-167359443	0	23549574
13	AX-167184397	0	56745388
20	AX-167512117	0	33702486
3	AX-168263765	0	62948906
0	AX-167488172	0	0
21	AX-167410062	0	48061438
11	AX-167337991	0	67987685
33	AX-167200083	0	20733161
30	AX-167431867	0	1264773
12	AX-167421388	0	1913967
17	AX-168154871	0	51942581
1	AX-167370752	0	42294195
18	AX-167218955	0	24595532
29	AX-167390021	0	25853176
11	AX-167166358	0	54756521
26	AX-167391357	0	15640004
4	AX-167513275	0	53813027
8	AX-168223707	0	10942252
4	AX-167511446	0	5300561
32	AX-167245647	0	23480631
38	AX-167411243	0	9294992
21	AX-167383277	0	29783237
37	AX-167169701	0	23455630
24	AX-167238507	0	21884985
7	AX-167183412	0	55332435
0	AX-167385061	0	0
25	AX-167498640	0	47353751
3	AX-167393111	0	54253385
21	AX-167459514	0	29690641
11	AX-168199382	0	25719573
18	AX-167202517	0	39405971
26	AX-167171797	0	11474655
35	AX-168236967	0	8771122
13	AX-167192694	0	22949794
5	AX-167375022	0	55188987
5	AX-168200819	0	12358315
26	AX-167495714	0	12985723
23	AX-167168341	0	41210019
16	AX-167221948	0	9995374
11	AX-167362241	0	12052731
18	AX-168237399	0	48756426
12	AX-168211422	0	71784328
9	AX-167211741	0	14640585
17	AX-167249943	0	59575645
37	AX-167225996	0	16001675
27	AX-168236957	0	44811900
37	AX-167377278	0	4608199
13	AX-168273484	0	43167707
37	AX-168138431	0	20685166
10	AX-168133900	0	9193089
10	AX-167167035	0	63208649
17	AX-168157181	0	48500824
7	AX-168275919	0	17782352
28	AX-168181189	0	35796335
17	AX-167504422	0	3956900
16	AX-168222240	0	25387321
10	AX-168149912	0	22852763
2	AX-167171464	0	63065650
3	AX-167341216	0	33503977
29	AX-167423613	0	40795842
12	AX-167397346	0	5788429
11	AX-167173331	0	39575517
12	AX-167192681	0	56577049
20	AX-167490123	0	3031136
26	AX-167503320	0	33948511
39	AX-168215958	0	21193300
5	AX-167474646	0	86762424
26	AX-168290763	0	6059196
2	AX-167201684	0	65553150
20	AX-168282700	0	25765405
5	AX-167230715	0	52542126
1	AX-167165456	0	54189038
13	AX-167159391	0	8975697
36	AX-167232352	0	20197555
6	AX-167440391	0	47880817
8	AX-167176967	0	67409103
33	AX-168236403	0	22230623
14	AX-168265358	0	31910209
29	AX-167189836	0	28816947
22	AX-167433433	0	34389088
1	AX-167216519	0	53719788
7	AX-167175158	0	37779786
14	AX-167482961	0	15269434
0	AX-167340577	0	0
29	AX-167260314	0	12000812
19	AX-167399365	0	9182664
29	AX-168266014	0	25751598
9	AX-167488710	0	11932247
21	AX-167383558	0	34195808
9	AX-167490751	0	45072949
16	AX-167402520	0	46009607
21	AX-167381387	0	2281564
32	AX-167266545	0	41122511
11	AX-168272869	0	41016331
32	AX-168280734	0	31279969
14	AX-168205921	0	35144787
2	AX-167210938	0	60405139
30	AX-167517543	0	9050011
10	AX-167218275	0	44270351
37	AX-167363591	0	23220462
17	AX-167419988	0	34675077
7	AX-167398528	0	58135584
6	AX-168262410	0	56049882
8	AX-168274935	0	34021292
1	AX-167207712	0	6677787
12	AX-167474520	0	30974190
11	AX-167468790	0	10404640
7	AX-167239516	0	13322629
27	AX-168148633	0	39184444
7	AX-167181617	0	55528894
16	AX-167172994	0	27595985
24	AX-168248976	0	28543136
12	AX-167498571	0	18684403
26	AX-167173226	0	17846759
4	AX-167466405	0	15722203
34	AX-167427378	0	49181775
22	AX-167510352	0	45196626
17	AX-167169203	0	37820102
25	AX-167337162	0	33975059
3	AX-167474425	0	30804623
1	AX-167439585	0	58861889
6	AX-167440435	0	27253383
19	AX-168266171	0	27974787
6	AX-167187292	0	53831373
26	AX-167234461	0	21295175
4	AX-167160247	0	24379233
33	AX-167471354	0	10480313
2	AX-168173489	0	72049542
24	AX-167158981	0	42620708
23	AX-167250505	0	9792528
7	AX-168289459	0	75806738
2	AX-167357284	0	65312841
18	AX-167368823	0	38790954
5	AX-167183633	0	15975806
36	AX-167451548	0	15813504
2	AX-168154461	0	74071557
3	AX-167210622	0	60382076
29	AX-168257212	0	8155405
32	AX-167196025	0	12334920
2	AX-167479312	0	61093472
2	AX-167470336	0	54369215
14	AX-167512290	0	37274653
11	AX-168244720	0	34321497
16	AX-167408740	0	38902906
28	AX-167405870	0	6296102
21	AX-167385849	0	49830698
18	AX-167265992	0	53827552
36	AX-168269391	0	20578123
1	AX-167340231	0	69856353
3	AX-167229165	0	73750119
25	AX-168258545	0	12103000
23	AX-167379821	0	26231801
39	AX-167393533	0	46707500
19	AX-168261807	0	34241980
23	AX-168209751	0	3543206
29	AX-168225874	0	9177121
31	AX-167411967	0	35088449
39	AX-167356141	0	32915083
23	AX-167201343	0	24185644
28	AX-168179406	0	11814178
1	AX-167389230	0	94657432
9	AX-168273033	0	1891802
0	AX-167442815	0	0
28	AX-167191884	0	31930792
21	AX-167263333	0	26213798
4	AX-167172044	0	63618831
21	AX-167358092	0	45905202
36	AX-167264293	0	16409337
5	AX-168166433	0	72941071
38	AX-167342683	0	4282748
20	AX-167223930	0	18707632
20	AX-167205353	0	7784147
1	AX-167365951	0	36580136
16	AX-167200160	0	35398415
31	AX-167383299	0	30388365
6	AX-167230641	0	75913740
38	AX-167451491	0	14772194
6	AX-167484287	0	31138103
6	AX-167349050	0	22754769
30	AX-167426250	0	23896840
12	AX-167255296	0	43396634
39	AX-168242952	0	55318364
27	AX-167403840	0	15521523
17	AX-167163252	0	31581285
33	AX-167454935	0	24092760
24	AX-167375896	0	42285462
16	AX-168152010	0	45993297
25	AX-167352273	0	27838898
2	AX-168255080	0	37187981
0	AX-167345345	0	0
29	AX-167212025	0	40173233
7	AX-168271822	0	52296724
5	AX-167515734	0	21294186
25	AX-167265977	0	50934798
35	AX-168281806	0	11614510
37	AX-168288905	0	25368144
25	AX-167444467	0	17108221
11	AX-167429012	0	31264651
13	AX-167383512	0	25944150
2	AX-168175175	0	46850643
38	AX-168140786	0	20008333
31	AX-167395684	0	17048352
22	AX-167439085	0	38521607
13	AX-167210463	0	9343729
19	AX-167217058	0	48947346
4	AX-167196491	0	40557669
16	AX-168127580	0	4435330
1	AX-168127180	0	50571107
16	AX-167472101	0	19329487
22	AX-168244242	0	41711426
17	AX-167505848	0	10694241
8	AX-167204523	0	48676981
9	AX-167175914	0	45938483
38	AX-167227614	0	6333208
3	AX-167370662	0	37994037
3	AX-167362365	0	25617644
16	AX-167389463	0	42504663
4	AX-167178105	0	85221952
24	AX-167239653	0	3896725
15	AX-167413150	0	32724960
29	AX-167518625	0	39569549
20	AX-167247597	0	52541002
1	AX-167392049	0	12255617
15	AX-167362989	0	6667379
11	AX-167386299	0	11825872
19	AX-168259302	0	51739546
1	AX-167230320	0	23973846
26	AX-167452549	0	9531571
0	AX-167195072	0	0
32	AX-168262454	0	19082649
34	AX-168283553	0	32762666
25	AX-167174723	0	12455657
1	AX-167402021	0	120743697
35	AX-167479569	0	2489911
32	AX-167350272	0	34990697
30	AX-167353007	0	33822272
34	AX-167246680	0	44567048
37	AX-167174315	0	25883401
24	AX-167389714	0	26062781
16	AX-167158840	0	20652159
12	AX-167428725	0	68871379
11	AX-168161724	0	8092366
8	AX-168204284	0	33126218
5	AX-168202811	0	63711144
39	AX-167871444	0	61832582
18	AX-167164152	0	2458313
39	AX-167381749	0	104634761
5	AX-167487118	0	65084119
23	AX-167474130	0	6807242
7	AX-168140768	0	16865764
6	AX-168127018	0	2943422
24	AX-168278691	0	15320834
8	AX-167401423	0	56616517
5	AX-168222704	0	81769104
25	AX-167410013	0	809081
6	AX-167383679	0	7477709
27	AX-167247486	0	45071595
8	AX-167455812	0	21286359
9	AX-168167799	0	40326818
36	AX-168268134	0	22203000
39	AX-167436097	0	101343897
23	AX-167394468	0	4741268
8	AX-168190919	0	9345413
5	AX-167248136	0	3664977
9	AX-168230717	0	5448360
23	AX-167224041	0	10276543
10	AX-167375612	0	16995496
2	AX-167386269	0	52249579
26	AX-167215656	0	38281847
20	AX-168227674	0	56842593
4	AX-167478349	0	128532
20	AX-167411668	0	11578226
1	AX-167429938	0	78348559
5	AX-168175838	0	64226697
18	AX-167357925	0	6792611
3	AX-167398845	0	13354010
32	AX-167425671	0	11332088
24	AX-167517023	0	27026862
6	AX-167518131	0	53934119
28	AX-167237495	0	10860679
25	AX-167212687	0	32097774
31	AX-167194898	0	17196386
22	AX-167495136	0	55815869
5	AX-168192812	0	24244367
32	AX-168211738	0	30854639
0	AX-167464311	0	0
21	AX-167466495	0	3454922
26	AX-167221586	0	16777695
6	AX-168266736	0	16942985
17	AX-167402939	0	61119712
1	AX-167161721	0	35121574
10	AX-167235070	0	44916078
34	AX-167182529	0	48034781
4	AX-167507070	0	65114383
7	AX-167429556	0	79173637
5	AX-167266987	0	66579690
21	AX-167391887	0	43019736
7	AX-168197856	0	76966154
36	AX-167406708	0	20820506
23	AX-167201855	0	26137428
4	AX-167216561	0	19836538
27	AX-168234942	0	20592623
29	AX-167187160	0	22932842
7	AX-167215020	0	59066006
7	AX-167394366	0	20791855
7	AX-167494162	0	31990107
26	AX-167438591	0	7200192
0	AX-167264468	0	0
20	AX-167190228	0	46300950
38	AX-167353830	0	22552150
9	AX-168196793	0	47613534
20	AX-167175893	0	30419343
3	AX-167199073	0	93068142
12	AX-167494621	0	17251112
39	AX-167417684	0	89032249
6	AX-167262092	0	67592848
3	AX-167158560	0	12339200
7	AX-167267660	0	14577134
17	AX-168241662	0	51685539
25	AX-168169633	0	17079266
28	AX-167358461	0	4908396
27	AX-168205866	0	15288067
39	AX-167348085	0	105711550
10	AX-168283507	0	54480379
29	AX-167444445	0	6269817
17	AX-167360289	0	46638071
9	AX-167265827	0	37614388
25	AX-167374427	0	45852436
7	AX-167199992	0	71306379
13	AX-168277894	0	38884808
15	AX-168192981	0	48056515
4	AX-167255324	0	69701275
13	AX-167418543	0	44959276
8	AX-168259698	0	44353250
20	AX-168173767	0	20036848
7	AX-168241708	0	41469886
15	AX-167383008	0	43441752
7	AX-167189903	0	19960937
37	AX-167241704	0	10558353
13	AX-167178384	0	15531755
3	AX-167346298	0	67566097
17	AX-167476422	0	58191933
7	AX-168205136	0	48634804
14	AX-167207512	0	53828343
10	AX-167427618	0	7060488
32	AX-168262417	0	6049670
20	AX-167193049	0	24721827
9	AX-168214404	0	25801963
30	AX-167496803	0	31500116
38	AX-168251341	0	9705181
31	AX-168186754	0	38883976
7	AX-168192818	0	1436448
2	AX-167254416	0	37459387
17	AX-167237164	0	51709310
15	AX-167257526	0	2913938
29	AX-167168545	0	22982233
23	AX-168192491	0	9836953
20	AX-168210625	0	31739723
7	AX-167504571	0	6841592
14	AX-167160572	0	37453405
11	AX-167391885	0	32673762
18	AX-167353238	0	47894872
24	AX-168146265	0	41833514
30	AX-167348163	0	24802638
17	AX-167208735	0	47909750
30	AX-168225363	0	35836684
6	AX-168216516	0	65931830
4	AX-167175594	0	8830341
24	AX-167477655	0	20327296
31	AX-167196808	0	25781704
3	AX-167356407	0	42085540
12	AX-167352406	0	48701901
23	AX-167464214	0	43876735
19	AX-167347253	0	8275036
31	AX-167340012	0	9369498
17	AX-167516044	0	63402970
2	AX-167495850	0	13089432
21	AX-167232908	0	41573489
17	AX-168273492	0	36467215
18	AX-167446859	0	42833171
11	AX-167163577	0	59754742
19	AX-167188035	0	4803746
9	AX-167446681	0	30718055
32	AX-167217626	0	35866487
21	AX-167251720	0	9897183
10	AX-167489285	0	54258324
17	AX-168137608	0	18173592
12	AX-167193925	0	45953062
9	AX-167436692	0	52085134
1	AX-168283782	0	15450233
21	AX-168186732	0	33581013
3	AX-167361052	0	52164923
33	AX-168254450	0	22887084
13	AX-167496786	0	43349994
29	AX-167481035	0	33297735
13	AX-168267826	0	11567031
39	AX-167388510	0	31719860
2	AX-167359485	0	80930024
26	AX-167349862	0	34470306
36	AX-167378143	0	6249416
19	AX-168277676	0	45667218
14	AX-168256903	0	42822325
26	AX-167161237	0	7763627
13	AX-167369674	0	11118902
30	AX-167409275	0	9272148
39	AX-167386053	0	88618867
25	AX-168161161	0	43126636
14	AX-168248500	0	46662548
8	AX-167460699	0	8274972
3	AX-168150201	0	63504853
15	AX-167260328	0	30428513
18	AX-167227950	0	5485172
26	AX-167246274	0	37296144
6	AX-167499021	0	20049835
4	AX-167415543	0	82489482
37	AX-167491857	0	21275352
5	AX-167187445	0	44890500
9	AX-167354476	0	37907885
39	AX-168226612	0	33555173
21	AX-168137809	0	45437324
3	AX-167219702	0	60941306
5	AX-167345752	0	19557072
3	AX-168153328	0	16999086
3	AX-167363464	0	53189339
12	AX-168287918	0	38091584
6	AX-168217496	0	43563151
16	AX-167221248	0	44316636
11	AX-167213123	0	66999228
2	AX-167393511	0	30933303
7	AX-167344633	0	24148106
6	AX-168138660	0	2980121
14	AX-167192476	0	46395694
12	AX-167469482	0	66117009
3	AX-167247169	0	4271764
3	AX-167397114	0	92225867
25	AX-167411598	0	13688552
21	AX-167373560	0	2054103
27	AX-167229384	0	6217024
4	AX-167402142	0	60397322
25	AX-167355694	0	13437784
2	AX-167220927	0	49774909
32	AX-167194471	0	21065525
17	AX-167384146	0	61488225
12	AX-167254832	0	8099545
15	AX-168215974	0	39552802
13	AX-167500533	0	26692314
1	AX-167262641	0	54952348
10	AX-167170337	0	5449023
14	AX-167228259	0	43962742
4	AX-167519870	0	27339989
12	AX-167336925	0	3131428
4	AX-167369673	0	15664410
29	AX-167267356	0	5552623
35	AX-167444154	0	6928393
0	AX-167455937	0	0
15	AX-167403322	0	52812262
39	AX-168230399	0	86810707
28	AX-168184479	0	33539580
11	AX-168248256	0	66489973
33	AX-167240980	0	29065415
29	AX-168280691	0	39469856
36	AX-167493225	0	539265
16	AX-168191121	0	16919646
20	AX-168193813	0	37673035
20	AX-167474385	0	56942377
30	AX-167369543	0	39716946
5	AX-168279749	0	51633040
19	AX-167342432	0	19095374
24	AX-168240474	0	36648015
17	AX-168138978	0	62705513
39	AX-168237649	0	38330047
13	AX-167511305	0	28065825
38	AX-168212252	0	8082229
2	AX-167257666	0	48580591
4	AX-168277464	0	59934361
12	AX-168277122	0	1337626
30	AX-167339575	0	27392369
35	AX-167262789	0	19381506
34	AX-167376585	0	41903883
6	AX-167195731	0	3509157
25	AX-168240003	0	37496183
24	AX-168215955	0	2449776
39	AX-167380771	0	55977743
11	AX-168173497	0	54902596
4	AX-168234071	0	24600369
3	AX-167460443	0	34050125
18	AX-167357799	0	6486122
2	AX-168146119	0	45361201
2	AX-168199481	0	26930068
12	AX-167487503	0	48563645
4	AX-167369485	0	50057223
0	AX-168233515	0	0
15	AX-168173105	0	41400256
37	AX-167155690	0	30344493
6	AX-167201348	0	5109485
14	AX-167220257	0	16956758
7	AX-168208547	0	17609446
37	AX-167159403	0	1628581
7	AX-167254690	0	34349449
36	AX-167415379	0	13074742
23	AX-167378013	0	40356367
3	AX-167412403	0	7159584
23	AX-168246646	0	20238758
11	AX-167401533	0	11827121
39	AX-168204747	0	63477601
14	AX-167492633	0	35945832
25	AX-167503513	0	48606469
25	AX-167174033	0	22857505
9	AX-167493581	0	29026311
11	AX-167178982	0	2579995
6	AX-168174408	0	49357870
26	AX-167368589	0	15879592
11	AX-167364276	0	10112495
24	AX-167224394	0	43102701
39	AX-167380663	0	101133763
13	AX-167425122	0	31312859
9	AX-167364429	0	33608895
15	AX-167371959	0	39879095
25	AX-167379348	0	8290699
24	AX-167403073	0	6550233
28	AX-167482789	0	26196373
36	AX-167179037	0	2162302
12	AX-167265567	0	31865111
30	AX-167481867	0	38116142
11	AX-167475005	0	46662518
17	AX-167394062	0	9972365
2	AX-167249485	0	39301824
12	AX-168285139	0	26853881
20	AX-167390002	0	50349797
24	AX-167520193	0	21457236
39	AX-167380758	0	8813255
18	AX-167432859	0	28240715
5	AX-167434059	0	8252072
31	AX-167469010	0	29185342
32	AX-167170810	0	18603394
1	AX-167356742	0	79176704
18	AX-168228706	0	40408615
32	AX-167474619	0	41838165
4	AX-168171286	0	33668023
24	AX-167203552	0	20251612
20	AX-168216028	0	6728429
4	AX-168189336	0	60930999
20	AX-168283693	0	49766738
26	AX-167446624	0	10641729
33	AX-168204410	0	5646315
11	AX-167206107	0	41281895
3	AX-168273281	0	74270609
39	AX-167349033	0	1882181
2	AX-168232503	0	51622604
1	AX-168219430	0	86271418
4	AX-168139226	0	41352672
13	AX-167204087	0	3220131
27	AX-167342026	0	42397987
28	AX-168199819	0	1027325
11	AX-167478163	0	1733229
8	AX-167248521	0	67630890
39	AX-167441045	0	31697346
8	AX-167389864	0	29020365
7	AX-168133885	0	45725982
12	AX-168132852	0	13607668
32	AX-167241581	0	33087869
36	AX-167496517	0	14371477
24	AX-167506668	0	21157299
25	AX-167418747	0	25394743
1	AX-167373418	0	54036951
8	AX-168234936	0	22610409
17	AX-167406253	0	31154225
17	AX-167405474	0	14802209
18	AX-167339112	0	42835109
20	AX-167408077	0	45935716
26	AX-167246355	0	31558897
31	AX-168135152	0	14009999
32	AX-167501292	0	21395369
7	AX-168129295	0	42903928
26	AX-167171002	0	9543566
4	AX-168242355	0	39634197
12	AX-167517130	0	47288265
15	AX-167504371	0	13145378
4	AX-167422326	0	15262642
24	AX-167479485	0	35854135
4	AX-167217848	0	50186431
17	AX-168198608	0	36612988
4	AX-167500612	0	73475243
4	AX-167187917	0	66719281
7	AX-167220628	0	39123934
24	AX-167516928	0	24601224
17	AX-167223997	0	59215387
28	AX-167345600	0	29745714
1	AX-167494490	0	106075906
4	AX-168178016	0	40890242
23	AX-167258017	0	23188878
5	AX-167243587	0	36631878
27	AX-167215269	0	2186416
33	AX-167359667	0	10674978
8	AX-167222519	0	44210796
27	AX-167372103	0	2087559
35	AX-168227144	0	12420497
30	AX-167390743	0	15277821
7	AX-167335585	0	26588914
22	AX-167478451	0	49001790
8	AX-168281683	0	50748475
3	AX-167447679	0	84638400
26	AX-168183554	0	17456789
16	AX-167381406	0	21163118
6	AX-167185154	0	2287900
2	AX-167256135	0	62907015
7	AX-167493863	0	49970889
14	AX-167377229	0	24726975
5	AX-168280013	0	25145403
7	AX-167491966	0	75216532
1	AX-168103126	0	80188854
18	AX-168185841	0	31241027
4	AX-167418172	0	21499315
21	AX-168279226	0	23786566
29	AX-167237531	0	20652358
18	AX-168260772	0	45110339
14	AX-167414086	0	587964
32	AX-167360331	0	25848175
1	AX-167451626	0	2280040
16	AX-167437189	0	18889467
27	AX-168155615	0	34085226
5	AX-167377112	0	18399398
12	AX-167505224	0	67381293
16	AX-167240538	0	24472305
27	AX-167212985	0	27924379
30	AX-168163075	0	22117825
22	AX-167185257	0	6930621
5	AX-168258673	0	83656606
39	AX-168150183	0	73513664
31	AX-168210918	0	26674523
28	AX-168222600	0	24640733
22	AX-167235850	0	18936309
14	AX-168152823	0	11997883
37	AX-168247394	0	25611133
4	AX-167182841	0	33376817
29	AX-167162469	0	33205099
10	AX-167243101	0	29861020
22	AX-168245954	0	25414321
20	AX-167374506	0	49051724
3	AX-167338655	0	69050992
15	AX-168136513	0	9987724
30	AX-167212392	0	24351873
19	AX-167467540	0	44000822
21	AX-168203909	0	17757745
22	AX-168281230	0	41218705
30	AX-167233275	0	34894090
21	AX-167220084	0	49160191
22	AX-167232852	0	33599219
21	AX-167257136	0	1606649
21	AX-167454300	0	328685
36	AX-168153266	0	22395959
23	AX-168206239	0	14605025
2	AX-168176816	0	4306083
27	AX-167398890	0	8922637
23	AX-167181606	0	47046488
14	AX-167478571	0	28916777
25	AX-167461538	0	21815186
24	AX-168141451	0	37361148
35	AX-167511833	0	8637712
10	AX-167163998	0	61270701
24	AX-167254801	0	41522474
17	AX-167461699	0	5870025
12	AX-167466238	0	46623529
3	AX-167490938	0	85342064
5	AX-168280300	0	27447727
4	AX-168232777	0	18054220
1	AX-168136845	0	26550745
35	AX-167185664	0	10001723
21	AX-167251065	0	18840536
2	AX-168246139	0	7201347
27	AX-167337032	0	30264237
25	AX-167266475	0	45660418
14	AX-168193300	0	14817082
19	AX-167160465	0	2465851
4	AX-168171024	0	29447085
14	AX-167178820	0	15705573
5	AX-167186694	0	22879506
9	AX-167371167	0	10214680
11	AX-167441013	0	36686357
25	AX-167196460	0	36862822
0	AX-167368710	0	0
26	AX-167206706	0	7181885
21	AX-168280362	0	48473205
11	AX-167476691	0	21750513
1	AX-168253666	0	116509182
13	AX-167249436	0	24490434
16	AX-167510493	0	17137128
34	AX-167404039	0	41393632
22	AX-167233897	0	22306989
3	AX-167162774	0	19183449
39	AX-168263512	0	62326094
24	AX-167402213	0	33473060
23	AX-167351476	0	633561
3	AX-167364709	0	7033266
14	AX-167497788	0	19844410
12	AX-167210361	0	44087697
21	AX-167515506	0	11964929
5	AX-167259936	0	50861130
22	AX-167201263	0	29977461
9	AX-167489778	0	18158613
30	AX-167373232	0	11928666
3	AX-167374920	0	58996099
9	AX-168159692	0	28509540
8	AX-167406489	0	65130902
29	AX-167397967	0	5714233
5	AX-168201231	0	86728469
6	AX-167400041	0	44195863
13	AX-167457296	0	33445756
4	AX-167255097	0	65949806
4	AX-167457175	0	35835295
11	AX-167261839	0	2287236
20	AX-168290337	0	4476408
30	AX-167361428	0	7643851
1	AX-167158094	0	105707484
24	AX-167408721	0	19271331
13	AX-167267620	0	19695745
14	AX-168199114	0	39803577
4	AX-168198466	0	82584035
23	AX-167421390	0	25597899
32	AX-167249874	0	16689444
0	AX-167436324	0	0
3	AX-168184035	0	87181745
16	AX-167387836	0	27093115
18	AX-167367117	0	7642153
39	AX-167365461	0	154205
34	AX-168254639	0	31149455
11	AX-167305302	0	71396687
20	AX-167199988	0	43056077
3	AX-167351964	0	25657861
39	AX-167367887	0	11657999
21	AX-168267975	0	20568908
12	AX-167201367	0	3231905
0	AX-168266015	0	0
33	AX-167390417	0	12768627
1	AX-168250075	0	40913272
38	AX-168204424	0	23737121
28	AX-167362911	0	22290900
8	AX-167400162	0	46087447
13	AX-168264117	0	14437828
22	AX-167490903	0	25768116
7	AX-167173640	0	55239344
11	AX-168153691	0	64346319
29	AX-168200395	0	10648988
18	AX-167342744	0	18681112
1	AX-167348673	0	56775410
19	AX-167459127	0	38040350
13	AX-167357901	0	22345062
18	AX-167405944	0	16862940
2	AX-167352454	0	59376804
4	AX-167513733	0	20115173
0	AX-168226494	0	0
5	AX-167441793	0	85051943
1	AX-167381377	0	116727177
13	AX-167160301	0	3459426
2	AX-167412477	0	44160914
22	AX-167207241	0	57046076
1	AX-167427918	0	73877092
3	AX-168158235	0	45839603
14	AX-167349507	0	3536256
22	AX-168288060	0	58323154
35	AX-167349661	0	10296107
23	AX-168138533	0	14373668
13	AX-168208249	0	31899678
5	AX-167344162	0	12614646
24	AX-167358311	0	8623602
24	AX-167199280	0	29178935
4	AX-167163956	0	28484557
29	AX-167265363	0	18092363
25	AX-167343802	0	48801816
22	AX-167477199	0	33552743
2	AX-167404489	0	9889689
7	AX-167512369	0	68211995
34	AX-167424474	0	43539112
27	AX-168164854	0	9316655
22	AX-167501879	0	15893775
10	AX-167358986	0	48692557
11	AX-167365921	0	42410271
23	AX-167178197	0	35046419
1	AX-167167666	0	95613940
0	AX-167501496	0	0
17	AX-167261814	0	60024156
4	AX-167177931	0	12769864
27	AX-168241702	0	18160102
1	AX-167339808	0	56127210
36	AX-168218088	0	13618116
31	AX-167437480	0	6352507
14	AX-168269368	0	24958497
8	AX-167178255	0	44711908
39	AX-167388664	0	51340136
35	AX-168289058	0	20452374
12	AX-167226225	0	45337737
25	AX-167355647	0	40797269
37	AX-167258558	0	21188330
28	AX-167216424	0	17029708
39	AX-168134258	0	65432899
35	AX-167236095	0	20971619
25	AX-168250265	0	26227417
6	AX-167491862	0	51152340
9	AX-168172448	0	41215115
8	AX-167265142	0	55315370
6	AX-167201227	0	31947095
39	AX-167405469	0	67338931
0	AX-167466466	0	0
39	AX-167428830	0	6887526
2	AX-167392015	0	13581977
5	AX-168132063	0	7769715
9	AX-167451696	0	47460107
3	AX-167212493	0	28420554
15	AX-167496310	0	7155736
1	AX-167234284	0	29911962
18	AX-167265423	0	45193487
21	AX-167247453	0	12333596
6	AX-167242929	0	21959619
2	AX-168210230	0	50528682
29	AX-167356134	0	12384821
17	AX-167514438	0	29978938
7	AX-167383759	0	32663139
30	AX-167215417	0	2786142
12	AX-167200589	0	52055125
7	AX-168207184	0	34139064
0	AX-167193843	0	0
8	AX-167197929	0	69813547
3	AX-167182390	0	92347968
5	AX-167265403	0	34721286
3	AX-167183648	0	80589828
12	AX-167182871	0	20675436
20	AX-167371020	0	45359772
4	AX-167391024	0	30711744
24	AX-167247550	0	9038519
33	AX-168186248	0	19492881
12	AX-168215957	0	6366755
5	AX-167176964	0	68408875
[truncated: 728,754 more rows]
