# Supplementary material for: Dog10K_Boxer_Tasha_1.0: A Long-Read Assembly of the Dog Reference Genome
Source: Genes (Basel). 2021 May 30;12(6):847. doi: 10.3390/genes12060847 (PMC8228171; doi:10.3390/genes12060847)
Supplement: Supplementary file 1 [file genes-12-00847-s001.zip › genes-1229657 - suppl/genes-1229657 - suppl/File S2-illumina_Dog10k_plink.map]

25	BICF2G630100019	0	32145628
25	BICF2G630100032	0	32157140
25	BICF2G630100034	0	32158487
25	BICF2G630100043	0	32183594
25	BICF2G630100054	0	32201176
25	BICF2G630100063	0	32211736
25	BICF2G630100075	0	32235223
39	BICF2G63010009	0	78346763
25	BICF2G630100090	0	32284804
25	BICF2G630100094	0	32286116
39	BICF2G63010010	0	78337642
25	BICF2G630100114	0	32303530
25	BICF2G630100129	0	32317539
0	BICF2G63010014	0	0
25	BICF2G630100157	0	32354303
0	BICF2G63010018	0	0
0	BICF2G63010019	0	0
25	BICF2G630100197	0	32377893
25	BICF2G630100209	0	32397798
25	BICF2G630100251	0	32432236
25	BICF2G630100257	0	32485227
25	BICF2G630100260	0	32488125
25	BICF2G630100288	0	32506587
25	BICF2G630100310	0	32510692
25	BICF2G630100323	0	32521565
25	BICF2G630100341	0	32535011
25	BICF2G630100360	0	32548552
25	BICF2G630100393	0	32555216
25	BICF2G630100410	0	32573592
25	BICF2G630100419	0	32579463
39	BICF2G63010044	0	78130313
25	BICF2G630100446	0	32593391
25	BICF2G630100467	0	32626930
25	BICF2G630100504	0	32660639
25	BICF2G630100527	0	32672672
25	BICF2G630100543	0	32685614
25	BICF2G630100556	0	32696032
25	BICF2G630100573	0	32704959
25	BICF2G630100613	0	32785119
25	BICF2G630100635	0	32804087
25	BICF2G630100647	0	32816726
39	BICF2G63010065	0	78083964
25	BICF2G630100653	0	32956519
25	BICF2G630100669	0	32982973
25	BICF2G630100703	0	33007112
25	BICF2G630100715	0	33014650
25	BICF2G630100738	0	33030239
25	BICF2G630100774	0	33051191
25	BICF2G630100779	0	33056130
25	BICF2G630100784	0	33060830
25	BICF2G630100804	0	33096061
25	BICF2G630100811	0	33112388
25	BICF2G630100846	0	33152301
25	BICF2G630100870	0	33170955
25	BICF2G630100903	0	33179708
25	BICF2G630100931	0	33203265
25	BICF2G630100970	0	33247906
25	BICF2G630100998	0	33266698
25	BICF2G630101029	0	33294061
39	BICF2G63010103	0	77848199
25	BICF2G630101046	0	33304828
25	BICF2G630101065	0	33314668
25	BICF2G630101083	0	33335696
25	BICF2G630101091	0	33344199
25	BICF2G630101108	0	33357795
25	BICF2G630101122	0	33365234
25	BICF2G630101146	0	33388875
25	BICF2G630101149	0	33420513
25	BICF2G630101153	0	33438960
25	BICF2G630101159	0	33442477
25	BICF2G630101191	0	33452028
25	BICF2G630101205	0	33484448
25	BICF2G630101207	0	33497217
25	BICF2G630101214	0	33524273
25	BICF2G630101238	0	33547411
25	BICF2G630101244	0	33558007
25	BICF2G630101269	0	33574881
25	BICF2G630101272	0	33583335
25	BICF2G630101284	0	33597801
25	BICF2G630101305	0	33603865
25	BICF2G630101308	0	33620296
25	BICF2G630101310	0	33635941
39	BICF2G63010132	0	77674955
25	BICF2G630101341	0	33656913
25	BICF2G630101376	0	33689693
39	BICF2G63010138	0	77633841
25	BICF2G630101391	0	33733053
25	BICF2G630101413	0	33749722
39	BICF2G63010144	0	77625350
25	BICF2G630101443	0	33766117
25	BICF2G630101472	0	33796416
39	BICF2G63010152	0	77601925
39	BICF2G63010153	0	77553180
25	BICF2G630101537	0	33845206
25	BICF2G630101540	0	33856415
25	BICF2G630101553	0	33870601
25	BICF2G630101572	0	33887248
39	BICF2G63010158	0	77541488
25	BICF2G630101580	0	33905736
25	BICF2G630101606	0	33942709
25	BICF2G630101633	0	33957860
25	BICF2G630101662	0	34013383
25	BICF2G630101707	0	34051031
25	BICF2G630101710	0	34056600
39	BICF2G63010172	0	77517040
25	BICF2G630101733	0	34076167
39	BICF2G63010174	0	77515857
25	BICF2G630101744	0	34087566
25	BICF2G630101746	0	34090667
25	BICF2G630101781	0	34117488
25	BICF2G630101804	0	34131430
25	BICF2G630101816	0	34154890
25	BICF2G630101831	0	34169677
25	BICF2G630101844	0	34173199
25	BICF2G630101859	0	34211086
25	BICF2G630101865	0	34216838
25	BICF2G630101880	0	34234502
25	BICF2G630101896	0	34285862
0	BICF2G630101906	0	0
25	BICF2G630101938	0	34309655
25	BICF2G630101947	0	34313236
39	BICF2G63010196	0	77499235
25	BICF2G630101969	0	34343796
25	BICF2G630101972	0	34360190
25	BICF2G630101991	0	34367900
39	BICF2G63010201	0	77492202
25	BICF2G630102016	0	34380247
25	BICF2G630102017	0	34380951
25	BICF2G630102018	0	34463062
25	BICF2G630102025	0	34470232
25	BICF2G630102057	0	34481725
25	BICF2G630102059	0	34503820
25	BICF2G630102064	0	34505154
39	BICF2G63010207	0	77480538
25	BICF2G630102107	0	34523576
25	BICF2G630102126	0	34532914
0	BICF2G630102146	0	0
25	BICF2G630102165	0	34593265
25	BICF2G630102185	0	34607075
25	BICF2G630102213	0	34621895
25	BICF2G630102219	0	34631014
25	BICF2G630102228	0	34643539
25	BICF2G630102241	0	34660244
25	BICF2G630102256	0	34670864
25	BICF2G630102287	0	34688619
25	BICF2G630102303	0	34700596
25	BICF2G630102332	0	34721697
25	BICF2G630102350	0	34723060
25	BICF2G630102368	0	34737216
25	BICF2G630102380	0	34742173
25	BICF2G630102398	0	34750726
25	BICF2G630102404	0	34760058
25	BICF2G630102413	0	34783057
25	BICF2G630102414	0	34793516
25	BICF2G630102419	0	35715302
25	BICF2G630102431	0	35723603
25	BICF2G630102443	0	35737868
25	BICF2G630102455	0	35765205
25	BICF2G630102457	0	35779954
25	BICF2G630102459	0	35781131
39	BICF2G63010247	0	77458717
25	BICF2G630102475	0	35822565
25	BICF2G630102479	0	35827198
25	BICF2G630102489	0	35850105
25	BICF2G630102500	0	35865007
25	BICF2G630102517	0	35879806
25	BICF2G630102523	0	35883461
25	BICF2G630102532	0	35888278
25	BICF2G630102541	0	35897002
25	BICF2G630102555	0	35911007
25	BICF2G630102576	0	35969244
39	BICF2G63010259	0	77449633
25	BICF2G630102598	0	35983852
25	BICF2G630102611	0	35999070
39	BICF2G63010262	0	77436823
25	BICF2G630102629	0	36027657
25	BICF2G630102632	0	36029551
25	BICF2G630102634	0	36035834
25	BICF2G630102651	0	36043256
25	BICF2G630102653	0	36056078
39	BICF2G63010267	0	77422568
25	BICF2G630102672	0	36072653
25	BICF2G630102683	0	36083145
25	BICF2G630102691	0	36090935
25	BICF2G630102703	0	36105998
25	BICF2G630102705	0	36123737
25	BICF2G630102715	0	36132133
25	BICF2G630102730	0	36144455
25	BICF2G630102755	0	36198177
39	BICF2G63010276	0	77410072
25	BICF2G630102765	0	36206978
25	BICF2G630102768	0	36225359
25	BICF2G630102774	0	36228027
25	BICF2G630102811	0	36276203
25	BICF2G630102825	0	36300872
25	BICF2G630102829	0	36314114
25	BICF2G630102854	0	36325522
25	BICF2G630102866	0	36332429
39	BICF2G63010287	0	77391551
25	BICF2G630102894	0	36343901
25	BICF2G630102896	0	36368018
39	BICF2G63010290	0	77388062
25	BICF2G630102902	0	36387059
25	BICF2G630102918	0	36394481
25	BICF2G630102937	0	36530290
39	BICF2G63010296	0	77377739
25	BICF2G630102977	0	36539552
25	BICF2G630103026	0	36578511
25	BICF2G630103060	0	36589208
25	BICF2G630103089	0	36700015
25	BICF2G630103111	0	36711152
25	BICF2G630103151	0	36731925
25	BICF2G630103169	0	36744739
25	BICF2G630103183	0	36752236
25	BICF2G630103191	0	36756840
25	BICF2G630103220	0	36786090
39	BICF2G63010324	0	77357454
25	BICF2G630103242	0	36792302
25	BICF2G630103256	0	36797708
25	BICF2G630103272	0	36827174
25	BICF2G630103296	0	36837514
25	BICF2G630103313	0	36854164
25	BICF2G630103316	0	36862822
25	BICF2G630103317	0	36867105
25	BICF2G630103322	0	36884771
25	BICF2G630103357	0	36930295
25	BICF2G630103359	0	37231572
25	BICF2G630103373	0	42118840
25	BICF2G630103386	0	42175456
39	BICF2G63010339	0	77315122
25	BICF2G630103396	0	42190329
25	BICF2G630103414	0	42199847
25	BICF2G630103437	0	42213408
25	BICF2G630103451	0	42222754
25	BICF2G630103469	0	42234309
25	BICF2G630103484	0	42266056
0	BICF2G630103487	0	0
0	BICF2G630103497	0	0
25	BICF2G630103538	0	42304039
25	BICF2G630103558	0	42318803
39	BICF2G63010359	0	77298260
25	BICF2G630103592	0	42332807
39	BICF2G63010360	0	77296328
25	BICF2G630103607	0	42375002
25	BICF2G630103624	0	42384331
25	BICF2G630103650	0	42395898
25	BICF2G630103673	0	42417498
25	BICF2G630103707	0	42445644
25	BICF2G630103733	0	42451585
25	BICF2G630103736	0	42469388
39	BICF2G63010375	0	77284924
25	BICF2G630103813	0	42568461
25	BICF2G630103849	0	42580202
25	BICF2G630103896	0	42637557
39	BICF2G63010390	0	77253049
25	BICF2G630103911	0	42744157
25	BICF2G630103916	0	42801533
25	BICF2G630103917	0	42814880
25	BICF2G630103921	0	42823440
25	BICF2G630103934	0	42845502
25	BICF2G630103960	0	42864843
25	BICF2G630103964	0	42884228
39	BICF2G63010399	0	77249798
25	BICF2G630104011	0	42911741
25	BICF2G630104044	0	42978601
25	BICF2G630104048	0	42983209
25	BICF2G630104066	0	43013984
39	BICF2G63010408	0	77138819
25	BICF2G630104103	0	43046470
39	BICF2G63010413	0	77128253
25	BICF2G630104132	0	43055292
25	BICF2G630104165	0	43070543
25	BICF2G630104177	0	43077318
25	BICF2G630104201	0	43084871
25	BICF2G630104205	0	43087257
25	BICF2G630104223	0	43099978
39	BICF2G63010423	0	77080420
25	BICF2G630104232	0	43107579
25	BICF2G630104237	0	43111395
25	BICF2G630104258	0	43121237
39	BICF2G63010427	0	77066792
25	BICF2G630104284	0	43150668
39	BICF2G63010429	0	77063728
25	BICF2G630104329	0	43167403
25	BICF2G630104360	0	43255500
25	BICF2G630104379	0	43303836
25	BICF2G630104380	0	43305597
25	BICF2G630104399	0	43321307
0	BICF2G630104403	0	0
0	BICF2G630104404	0	0
25	BICF2G630104410	0	43332566
25	BICF2G630104414	0	43364574
25	BICF2G630104425	0	43392335
25	BICF2G630104466	0	43457784
39	BICF2G63010447	0	77013262
25	BICF2G630104471	0	43462311
39	BICF2G63010448	0	76998103
25	BICF2G630104480	0	43483460
25	BICF2G630104500	0	43497822
39	BICF2G63010452	0	76934085
25	BICF2G630104535	0	43505085
39	BICF2G63010456	0	76896266
25	BICF2G630104603	0	43534871
25	BICF2G630104631	0	43547956
25	BICF2G630104643	0	43551997
39	BICF2G63010466	0	76876048
25	BICF2G630104681	0	43703854
25	BICF2G630104709	0	43716388
25	BICF2G630104717	0	43719908
25	BICF2G630104733	0	43736386
25	BICF2G630104758	0	43753878
25	BICF2G630104764	0	43758140
39	BICF2G63010478	0	76861929
25	BICF2G630104789	0	43796482
39	BICF2G63010480	0	76857710
25	BICF2G630104808	0	43804155
25	BICF2G630104829	0	43816808
0	BICF2G63010483	0	0
39	BICF2G63010489	0	76801111
25	BICF2G630104900	0	43861362
25	BICF2G630104931	0	43871767
0	BICF2G63010496	0	0
25	BICF2G630104964	0	43885522
25	BICF2G630104989	0	43905454
25	BICF2G630105012	0	43919075
25	BICF2G630105028	0	43938088
25	BICF2G630105087	0	43988993
25	BICF2G630105094	0	43998472
0	BICF2G63010511	0	0
25	BICF2G630105110	0	44011118
25	BICF2G630105125	0	44026014
0	BICF2G630105132	0	0
25	BICF2G630105163	0	44063425
25	BICF2G630105182	0	44072535
0	BICF2G63010519	0	0
25	BICF2G630105207	0	44085635
0	BICF2G63010522	0	0
25	BICF2G630105221	0	44108517
25	BICF2G630105236	0	44118871
25	BICF2G630105259	0	44210336
25	BICF2G630105276	0	44339314
25	BICF2G630105279	0	44471758
25	BICF2G630105281	0	44514706
25	BICF2G630105293	0	44581430
25	BICF2G630105305	0	44587367
25	BICF2G630105309	0	44631813
0	BICF2G63010531	0	0
25	BICF2G630105321	0	44662918
25	BICF2G630105335	0	44670019
0	BICF2G63010534	0	0
25	BICF2G630105353	0	44714707
25	BICF2G630105367	0	44758756
25	BICF2G630105390	0	44774252
25	BICF2G630105392	0	44774615
25	BICF2G630105398	0	44800045
25	BICF2G630105413	0	44815815
25	BICF2G630105421	0	44864372
25	BICF2G630105425	0	44880657
25	BICF2G630105430	0	44894648
25	BICF2G630105437	0	44924266
25	BICF2G630105442	0	44936818
25	BICF2G630105449	0	44974156
25	BICF2G630105453	0	44980089
25	BICF2G630105494	0	45002399
25	BICF2G630105512	0	45016433
25	BICF2G630105524	0	45039049
25	BICF2G630105540	0	45046926
39	BICF2G63010558	0	76737468
25	BICF2G630105589	0	45070963
25	BICF2G630105605	0	45081681
25	BICF2G630105632	0	45091971
25	BICF2G630105651	0	45105997
39	BICF2G63010566	0	76721625
25	BICF2G630105674	0	45125752
25	BICF2G630105675	0	45125861
39	BICF2G63010570	0	76516976
39	BICF2G63010571	0	76492739
25	BICF2G630105727	0	45173832
39	BICF2G63010574	0	76355197
39	BICF2G63010577	0	76282348
25	BICF2G630105772	0	45186779
25	BICF2G630105791	0	45197666
25	BICF2G630105808	0	45208488
25	BICF2G630105817	0	45225664
25	BICF2G630105819	0	45230953
39	BICF2G63010582	0	76256722
25	BICF2G630105888	0	45556208
3	BICF2G630106037	0	35132892
3	BICF2G630106039	0	35148219
3	BICF2G630106043	0	35239672
3	BICF2G630106061	0	35399135
3	BICF2G630106077	0	35407617
3	BICF2G630106088	0	35411580
39	BICF2G63010615	0	76239137
3	BICF2G630106151	0	35479617
3	BICF2G630106181	0	35491582
3	BICF2G630106202	0	35502096
3	BICF2G630106206	0	35509978
3	BICF2G630106235	0	35573510
3	BICF2G630106237	0	35585438
3	BICF2G630106241	0	35588195
39	BICF2G63010625	0	76196261
3	BICF2G630106257	0	35607629
3	BICF2G630106274	0	35619961
39	BICF2G63010629	0	76186301
3	BICF2G630106292	0	35631119
3	BICF2G630106304	0	35635534
3	BICF2G630106341	0	35645052
39	BICF2G63010635	0	76174054
3	BICF2G630106356	0	35667135
39	BICF2G63010636	0	76165905
3	BICF2G630106360	0	35669040
3	BICF2G630106385	0	35682382
3	BICF2G630106390	0	35712041
3	BICF2G630106397	0	35840944
3	BICF2G630106399	0	35917129
3	BICF2G630106402	0	35968979
3	BICF2G630106463	0	35995796
3	BICF2G630106472	0	36003454
3	BICF2G630106482	0	36127593
3	BICF2G630106489	0	36173497
39	BICF2G63010654	0	76114407
3	BICF2G630106551	0	36240911
3	BICF2G630106552	0	36243479
3	BICF2G630106563	0	36255543
3	BICF2G630106571	0	36265993
39	BICF2G63010659	0	76099940
3	BICF2G630106591	0	36277158
3	BICF2G630106597	0	36293611
3	BICF2G630106615	0	36321188
3	BICF2G630106625	0	36327677
39	BICF2G63010666	0	76010153
3	BICF2G630106677	0	36375414
3	BICF2G630106693	0	36387151
39	BICF2G63010670	0	75742098
3	BICF2G630106718	0	36477878
39	BICF2G63010672	0	75662347
3	BICF2G630106741	0	36494123
39	BICF2G63010675	0	75429405
3	BICF2G630106760	0	36516309
39	BICF2G63010678	0	75386609
3	BICF2G630106782	0	36566414
3	BICF2G630106786	0	36583473
3	BICF2G630106787	0	36593341
3	BICF2G630106790	0	36605797
3	BICF2G630106808	0	36639888
3	BICF2G630106811	0	36655166
3	BICF2G630106815	0	36670290
3	BICF2G630106817	0	36675534
3	BICF2G630106838	0	36699414
3	BICF2G630106857	0	36725766
3	BICF2G630106876	0	36756679
3	BICF2G630106879	0	36774801
3	BICF2G630106895	0	36786771
39	BICF2G63010690	0	75274319
0	BICF2G630106901	0	0
39	BICF2G63010691	0	75262154
3	BICF2G630106912	0	36807019
3	BICF2G630106926	0	36817471
3	BICF2G630106957	0	36850650
3	BICF2G630106970	0	36858336
3	BICF2G630106991	0	36950013
3	BICF2G630107005	0	37007060
3	BICF2G630107019	0	37019159
39	BICF2G63010705	0	75133228
3	BICF2G630107056	0	37042173
3	BICF2G630107076	0	37060839
3	BICF2G630107090	0	37064455
3	BICF2G630107107	0	37077652
39	BICF2G63010711	0	75007281
0	BICF2G630107136	0	0
3	BICF2G630107149	0	37112300
3	BICF2G630107155	0	37123933
3	BICF2G630107179	0	37138726
3	BICF2G630107204	0	37147032
3	BICF2G630107229	0	37180009
0	BICF2G630107237	0	0
0	BICF2G630107255	0	0
39	BICF2G63010726	0	74843017
0	BICF2G630107271	0	0
3	BICF2G630107292	0	37200512
3	BICF2G630107308	0	37211549
3	BICF2G630107310	0	37213802
3	BICF2G630107335	0	37224420
3	BICF2G630107381	0	37237722
3	BICF2G630107404	0	37251201
3	BICF2G630107451	0	37270127
3	BICF2G630107463	0	37292007
3	BICF2G630107465	0	37295610
3	BICF2G630107478	0	37326792
3	BICF2G630107483	0	37331324
3	BICF2G630107488	0	37345514
3	BICF2G630107505	0	37351396
39	BICF2G63010751	0	74717285
39	BICF2G63010753	0	74715924
3	BICF2G630107546	0	37370081
3	BICF2G630107565	0	37382869
3	BICF2G630107566	0	37383105
3	BICF2G630107567	0	37383299
3	BICF2G630107585	0	37405137
3	BICF2G630107620	0	37444455
3	BICF2G630107632	0	37459013
3	BICF2G630107645	0	37495640
3	BICF2G630107672	0	37547514
3	BICF2G630107676	0	37561440
3	BICF2G630107696	0	37594655
39	BICF2G63010770	0	74698061
3	BICF2G630107714	0	37614262
3	BICF2G630107717	0	37619025
3	BICF2G630107726	0	37634691
3	BICF2G630107747	0	37657992
3	BICF2G630107767	0	37671925
3	BICF2G630107782	0	37678482
0	BICF2G630107794	0	0
3	BICF2G630107839	0	37744112
3	BICF2G630107853	0	37755771
3	BICF2G630107873	0	37773992
3	BICF2G630107882	0	37786404
3	BICF2G630107902	0	37796883
39	BICF2G63010791	0	74683038
3	BICF2G630107925	0	37815578
3	BICF2G630107939	0	37820517
3	BICF2G630107948	0	37867179
3	BICF2G630107949	0	37876199
3	BICF2G630107973	0	37907537
3	BICF2G630107989	0	38036710
3	BICF2G630107990	0	38104377
3	BICF2G630107993	0	38286221
3	BICF2G630107998	0	38377644
39	BICF2G63010805	0	74631593
39	BICF2G63010809	0	74648809
39	BICF2G63010813	0	74657157
3	BICF2G630108159	0	38504583
3	BICF2G630108169	0	38776091
39	BICF2G63010817	0	74583377
3	BICF2G630108170	0	38793634
3	BICF2G630108171	0	38806162
3	BICF2G630108179	0	38886603
3	BICF2G630108182	0	38918986
3	BICF2G630108204	0	39048455
3	BICF2G630108228	0	39080093
3	BICF2G630108239	0	39096396
39	BICF2G63010828	0	74561673
3	BICF2G630108333	0	39161976
3	BICF2G630108349	0	39169314
3	BICF2G630108404	0	39231374
39	BICF2G63010843	0	74499758
3	BICF2G630108432	0	39251901
3	BICF2G630108456	0	39266675
39	BICF2G63010847	0	74491570
39	BICF2G63010849	0	74489908
3	BICF2G630108494	0	39294321
3	BICF2G630108499	0	39307364
3	BICF2G630108543	0	39361144
3	BICF2G630108567	0	39382062
3	BICF2G630108595	0	39416847
39	BICF2G63010861	0	74469731
3	BICF2G630108626	0	39471274
3	BICF2G630108643	0	39536765
3	BICF2G630108652	0	39605836
3	BICF2G630108655	0	39643233
3	BICF2G630108662	0	39709190
3	BICF2G630108671	0	39837612
3	BICF2G630108676	0	39851007
3	BICF2G630108688	0	39865326
28	BICF2G630108699	0	40231201
28	BICF2G630108702	0	40233972
39	BICF2G63010871	0	74458725
28	BICF2G630108732	0	40269107
28	BICF2G630108751	0	40292576
28	BICF2G630108765	0	40321286
39	BICF2G63010877	0	74450345
28	BICF2G630108773	0	40334900
28	BICF2G630108798	0	40357435
28	BICF2G630108823	0	40362226
28	BICF2G630108844	0	40410076
39	BICF2G63010887	0	74431743
28	BICF2G630108870	0	40434224
28	BICF2G630108882	0	40447283
28	BICF2G630108915	0	40455892
39	BICF2G63010892	0	74409897
28	BICF2G630108925	0	40461655
28	BICF2G630108954	0	40477207
28	BICF2G630108989	0	40499247
28	BICF2G630109007	0	40510987
28	BICF2G630109015	0	40519385
28	BICF2G630109026	0	40535939
28	BICF2G630109037	0	40546996
28	BICF2G630109054	0	40568021
39	BICF2G63010906	0	74388790
28	BICF2G630109079	0	40589139
39	BICF2G63010910	0	74386016
28	BICF2G630109107	0	40625854
28	BICF2G630109118	0	40641954
28	BICF2G630109152	0	40653084
39	BICF2G63010916	0	74376061
28	BICF2G630109176	0	40661341
28	BICF2G630109236	0	40676727
39	BICF2G63010926	0	74359231
28	BICF2G630109288	0	40702097
39	BICF2G63010932	0	74294234
28	BICF2G630109328	0	40710023
28	BICF2G630109330	0	40710217
28	BICF2G630109365	0	40722086
28	BICF2G630109380	0	40732076
28	BICF2G630109392	0	40745707
28	BICF2G630109407	0	40751109
39	BICF2G63010942	0	74222163
28	BICF2G630109431	0	40761257
16	BICF2G630109436	0	22329762
16	BICF2G630109444	0	27279416
16	BICF2G630109448	0	27284659
16	BICF2G630109452	0	27301080
16	BICF2G630109464	0	27315671
16	BICF2G630109466	0	27318908
16	BICF2G630109491	0	27328684
16	BICF2G630109523	0	27340018
16	BICF2G630109577	0	27394337
16	BICF2G630109582	0	27409836
39	BICF2G63010959	0	74206667
16	BICF2G630109602	0	27423534
16	BICF2G630109608	0	27429647
16	BICF2G630109609	0	27434163
39	BICF2G63010962	0	74201946
16	BICF2G630109621	0	27449825
16	BICF2G630109627	0	27458161
39	BICF2G63010964	0	74183072
16	BICF2G630109647	0	27477634
16	BICF2G630109663	0	27493751
39	BICF2G63010969	0	74174101
16	BICF2G630109701	0	27578077
16	BICF2G630109708	0	27586795
16	BICF2G630109723	0	27595985
16	BICF2G630109737	0	27603066
16	BICF2G630109748	0	27644116
16	BICF2G630109751	0	27695448
16	BICF2G630109752	0	27742017
16	BICF2G630109759	0	27965616
16	BICF2G630109763	0	27970671
16	BICF2G630109802	0	28014305
16	BICF2G630109804	0	28018618
16	BICF2G630109820	0	28036937
16	BICF2G630109837	0	28091539
16	BICF2G630109846	0	28103009
16	BICF2G630109877	0	28154858
39	BICF2G63010991	0	74162625
16	BICF2G630109913	0	28172657
16	BICF2G630109918	0	28178392
39	BICF2G63010992	0	74158016
16	BICF2G630109937	0	28191769
16	BICF2G630109947	0	28199502
16	BICF2G630109967	0	28232655
16	BICF2G630109976	0	28234897
16	BICF2G630109998	0	28258604
16	BICF2G630110009	0	28290663
16	BICF2G630110013	0	28316967
16	BICF2G630110059	0	28365035
16	BICF2G630110071	0	28374199
16	BICF2G630110085	0	28383384
16	BICF2G630110107	0	28394510
16	BICF2G630110118	0	28406194
16	BICF2G630110128	0	28417483
16	BICF2G630110135	0	28434371
16	BICF2G630110141	0	28448078
16	BICF2G630110146	0	28456004
16	BICF2G630110163	0	28465158
16	BICF2G630110191	0	28483893
16	BICF2G630110193	0	28484811
16	BICF2G630110203	0	28506794
16	BICF2G630110213	0	28542570
16	BICF2G630110220	0	28546519
16	BICF2G630110240	0	28559141
16	BICF2G630110253	0	28571709
16	BICF2G630110268	0	28585343
39	BICF2G63011027	0	74138987
16	BICF2G630110291	0	28589452
16	BICF2G630110341	0	28613529
16	BICF2G630110355	0	28626095
16	BICF2G630110368	0	28641000
16	BICF2G630110409	0	28669997
16	BICF2G630110426	0	28710850
16	BICF2G630110440	0	28728975
16	BICF2G630110483	0	28754806
16	BICF2G630110489	0	28762476
39	BICF2G63011052	0	74126536
16	BICF2G630110527	0	28782864
39	BICF2G63011054	0	74122639
16	BICF2G630110549	0	28786452
16	BICF2G630110583	0	28797085
16	BICF2G630110616	0	28815835
16	BICF2G630110620	0	28823164
16	BICF2G630110647	0	28859534
16	BICF2G630110652	0	28864639
16	BICF2G630110655	0	28866239
16	BICF2G630110694	0	28906675
16	BICF2G630110709	0	28915487
16	BICF2G630110726	0	28926536
39	BICF2G63011073	0	73977589
16	BICF2G630110773	0	28946207
16	BICF2G630110842	0	29007818
16	BICF2G630110877	0	29028273
16	BICF2G630110879	0	29029694
16	BICF2G630110916	0	29061267
16	BICF2G630110926	0	29071899
16	BICF2G630110934	0	29076330
39	BICF2G63011094	0	73621002
16	BICF2G630110961	0	29114012
16	BICF2G630110963	0	29149274
16	BICF2G630110966	0	29172396
16	BICF2G630110975	0	29181380
16	BICF2G630110988	0	29200379
16	BICF2G630110998	0	29203858
16	BICF2G630111008	0	29229684
16	BICF2G630111014	0	29233464
16	BICF2G630111015	0	29233603
16	BICF2G630111022	0	29236682
16	BICF2G630111062	0	29257497
16	BICF2G630111071	0	29262039
16	BICF2G630111079	0	29279462
39	BICF2G63011109	0	73579484
16	BICF2G630111138	0	29306046
16	BICF2G630111163	0	29318243
39	BICF2G63011118	0	73549885
16	BICF2G630111189	0	29329418
16	BICF2G630111204	0	29388108
16	BICF2G630111237	0	29465818
16	BICF2G630111239	0	29466606
16	BICF2G630111253	0	29484664
16	BICF2G630111276	0	29524794
16	BICF2G630111312	0	29538937
39	BICF2G63011132	0	73513664
16	BICF2G630111338	0	29554292
16	BICF2G630111350	0	29556636
16	BICF2G630111352	0	29558953
39	BICF2G63011136	0	73505986
16	BICF2G630111361	0	29572709
39	BICF2G63011138	0	73496820
16	BICF2G630111380	0	29583491
39	BICF2G63011140	0	73476089
16	BICF2G630111401	0	29592978
16	BICF2G630111417	0	29606694
16	BICF2G630111439	0	29624029
39	BICF2G63011144	0	73462799
16	BICF2G630111461	0	29647194
16	BICF2G630111478	0	29656312
16	BICF2G630111492	0	29664257
16	BICF2G630111500	0	29673625
16	BICF2G630111518	0	29684997
16	BICF2G630111545	0	29713715
39	BICF2G63011155	0	73443060
16	BICF2G630111552	0	29726872
16	BICF2G630111566	0	29743930
16	BICF2G630111584	0	29759864
16	BICF2G630111614	0	29780107
16	BICF2G630111626	0	29789124
39	BICF2G63011163	0	73401058
16	BICF2G630111630	0	29802385
16	BICF2G630111635	0	29824820
16	BICF2G630111641	0	29835331
16	BICF2G630111661	0	29890306
16	BICF2G630111666	0	29898155
16	BICF2G630111687	0	29907684
16	BICF2G630111708	0	29943677
16	BICF2G630111709	0	29952091
16	BICF2G630111724	0	29973499
16	BICF2G630111735	0	30153326
16	BICF2G630111775	0	30180881
16	BICF2G630111808	0	30364410
16	BICF2G630111848	0	30383519
16	BICF2G630111862	0	30390224
16	BICF2G630111876	0	30415315
16	BICF2G630111899	0	30428369
16	BICF2G630111906	0	30441923
16	BICF2G630111908	0	30489520
16	BICF2G630111917	0	30544069
16	BICF2G630111948	0	30557306
16	BICF2G630111957	0	30574988
16	BICF2G630111963	0	30578392
16	BICF2G630111999	0	30590175
16	BICF2G630112013	0	30604807
16	BICF2G630112071	0	30626184
16	BICF2G630112093	0	30641285
0	BICF2G630112107	0	0
16	BICF2G630112117	0	30659310
16	BICF2G630112127	0	30677635
16	BICF2G630112140	0	30692173
39	BICF2G63011220	0	73296984
16	BICF2G630112223	0	30708942
16	BICF2G630112279	0	30720727
16	BICF2G630112301	0	30730367
16	BICF2G630112318	0	30746907
39	BICF2G63011232	0	73241533
16	BICF2G630112326	0	30770491
16	BICF2G630112341	0	30785233
16	BICF2G630112385	0	30824633
16	BICF2G630112394	0	30830881
16	BICF2G630112426	0	30850944
16	BICF2G630112427	0	30852835
16	BICF2G630112436	0	30877102
16	BICF2G630112441	0	30898918
39	BICF2G63011245	0	73216401
16	BICF2G630112450	0	30922885
16	BICF2G630112460	0	30935386
16	BICF2G630112472	0	30944740
16	BICF2G630112483	0	30961952
16	BICF2G630112491	0	30968966
16	BICF2G630112496	0	30985715
16	BICF2G630112511	0	31002205
16	BICF2G630112528	0	31015203
16	BICF2G630112540	0	31025879
16	BICF2G630112593	0	31057238
16	BICF2G630112623	0	31079942
16	BICF2G630112624	0	31084594
16	BICF2G630112629	0	31096988
16	BICF2G630112635	0	31098245
0	BICF2G630112647	0	0
39	BICF2G63011265	0	73159500
16	BICF2G630112681	0	31122594
16	BICF2G630112693	0	31129816
16	BICF2G630112713	0	31148687
16	BICF2G630112731	0	31156557
39	BICF2G63011276	0	73139333
16	BICF2G630112762	0	31175596
16	BICF2G630112817	0	31201265
16	BICF2G630112827	0	31211711
16	BICF2G630112830	0	31215653
16	BICF2G630112841	0	31237510
16	BICF2G630112894	0	31274816
16	BICF2G630112904	0	31278000
16	BICF2G630112924	0	31306445
16	BICF2G630112939	0	31409670
16	BICF2G630112956	0	31423391
16	BICF2G630112989	0	31508719
16	BICF2G630112997	0	31566007
39	BICF2G63011300	0	73095431
16	BICF2G630113005	0	31579411
16	BICF2G630113039	0	31594074
16	BICF2G630113056	0	31602790
16	BICF2G630113073	0	31613155
16	BICF2G630113084	0	31622689
16	BICF2G630113109	0	31637826
16	BICF2G630113129	0	31648059
16	BICF2G630113141	0	31661479
39	BICF2G63011315	0	73081011
16	BICF2G630113154	0	31673054
16	BICF2G630113180	0	31685827
39	BICF2G63011321	0	73072295
39	BICF2G63011326	0	73060020
16	BICF2G630113268	0	31746529
16	BICF2G630113277	0	31794350
16	BICF2G630113283	0	31796820
16	BICF2G630113299	0	31886597
16	BICF2G630113334	0	31903536
16	BICF2G630113344	0	31911666
39	BICF2G63011336	0	73041532
16	BICF2G630113368	0	31933509
16	BICF2G630113378	0	31947381
16	BICF2G630113393	0	31956738
16	BICF2G630113422	0	31974336
16	BICF2G630113428	0	31979948
16	BICF2G630113446	0	31991859
16	BICF2G630113459	0	32002467
16	BICF2G630113478	0	32014320
16	BICF2G630113494	0	32025177
16	BICF2G630113497	0	32045136
16	BICF2G630113500	0	32051617
16	BICF2G630113534	0	32069144
16	BICF2G630113536	0	32073006
16	BICF2G630113545	0	32082881
16	BICF2G630113548	0	32083493
16	BICF2G630113564	0	32107975
16	BICF2G630113568	0	32124315
16	BICF2G630113575	0	32135436
16	BICF2G630113577	0	32144217
16	BICF2G630113596	0	32154354
16	BICF2G630113612	0	32170894
16	BICF2G630113638	0	32180831
16	BICF2G630113648	0	32198464
39	BICF2G63011365	0	72977575
16	BICF2G630113671	0	32255987
39	BICF2G63011368	0	72971554
16	BICF2G630113704	0	32275652
16	BICF2G630113706	0	32276412
16	BICF2G630113711	0	32291903
16	BICF2G630113724	0	32310009
39	BICF2G63011373	0	72961225
16	BICF2G630113731	0	32325751
16	BICF2G630113752	0	32336630
16	BICF2G630113766	0	32358551
16	BICF2G630113771	0	32366775
16	BICF2G630113782	0	32371490
16	BICF2G630113812	0	32381768
16	BICF2G630113825	0	32405556
16	BICF2G630113839	0	32434154
16	BICF2G630113841	0	32447210
16	BICF2G630113842	0	32453073
16	BICF2G630113857	0	32472143
16	BICF2G630113866	0	32482194
16	BICF2G630113883	0	32488903
16	BICF2G630113896	0	32536017
16	BICF2G630113900	0	32542060
16	BICF2G630113908	0	32548573
16	BICF2G630113909	0	32549568
16	BICF2G630113915	0	32554419
16	BICF2G630113923	0	32577410
16	BICF2G630113934	0	32665780
16	BICF2G630113942	0	32682261
16	BICF2G630113969	0	32707579
16	BICF2G630113981	0	32719101
16	BICF2G630113985	0	32726635
16	BICF2G630113993	0	32738297
16	BICF2G630114003	0	32752500
16	BICF2G630114017	0	32763336
16	BICF2G630114022	0	32772660
16	BICF2G630114024	0	32786426
16	BICF2G630114042	0	32802523
16	BICF2G630114054	0	32807139
16	BICF2G630114095	0	32840816
16	BICF2G630114110	0	32862736
16	BICF2G630114128	0	32867289
16	BICF2G630114149	0	32876546
39	BICF2G63011418	0	72943096
16	BICF2G630114193	0	32913806
16	BICF2G630114201	0	32931844
16	BICF2G630114202	0	32933152
39	BICF2G63011421	0	72932495
16	BICF2G630114231	0	32949629
16	BICF2G630114258	0	32968199
16	BICF2G630114268	0	32983024
16	BICF2G630114276	0	32991943
16	BICF2G630114286	0	33003591
16	BICF2G630114306	0	33012806
16	BICF2G630114322	0	33035564
16	BICF2G630114334	0	33052435
16	BICF2G630114340	0	33064309
16	BICF2G630114358	0	33079614
16	BICF2G630114370	0	33082959
0	BICF2G630114376	0	0
16	BICF2G630114393	0	33129965
16	BICF2G630114396	0	33133931
16	BICF2G630114402	0	33140949
16	BICF2G630114426	0	33153653
16	BICF2G630114450	0	33167797
16	BICF2G630114465	0	33183305
16	BICF2G630114475	0	33193210
39	BICF2G63011450	0	72870309
16	BICF2G630114527	0	33277977
16	BICF2G630114528	0	33277994
16	BICF2G630114547	0	33290762
16	BICF2G630114589	0	33345095
16	BICF2G630114593	0	33348519
16	BICF2G630114622	0	33369867
16	BICF2G630114643	0	33394714
16	BICF2G630114647	0	33543956
0	BICF2G630114669	0	0
16	BICF2G630114678	0	33774527
16	BICF2G630114682	0	33786601
16	BICF2G630114685	0	33789979
16	BICF2G630114693	0	33800173
16	BICF2G630114695	0	33802422
16	BICF2G630114707	0	33819105
16	BICF2G630114714	0	33823831
16	BICF2G630114730	0	33837799
16	BICF2G630114732	0	33849302
16	BICF2G630114734	0	33857861
16	BICF2G630114739	0	33882160
16	BICF2G630114743	0	33972049
39	BICF2G63011475	0	72851512
16	BICF2G630114769	0	34106734
16	BICF2G630114770	0	34160975
16	BICF2G630114773	0	34190974
16	BICF2G630114775	0	34217608
16	BICF2G630114782	0	34240886
16	BICF2G630114785	0	34249791
16	BICF2G630114791	0	34264364
16	BICF2G630114798	0	34281301
39	BICF2G63011480	0	72786662
16	BICF2G630114802	0	34290414
16	BICF2G630114808	0	34330709
16	BICF2G630114809	0	34331335
16	BICF2G630114818	0	34357440
16	BICF2G630114821	0	34367404
16	BICF2G630114827	0	34396439
16	BICF2G630114828	0	34483883
16	BICF2G630114831	0	34508549
16	BICF2G630114842	0	34519708
16	BICF2G630114861	0	34525696
16	BICF2G630114898	0	34546422
16	BICF2G630114911	0	34548481
16	BICF2G630114959	0	34614120
16	BICF2G630114975	0	34619580
39	BICF2G63011498	0	72740019
16	BICF2G630115005	0	34629189
16	BICF2G630115059	0	34663727
39	BICF2G63011506	0	72723775
16	BICF2G630115080	0	34706393
16	BICF2G630115081	0	34709352
16	BICF2G630115090	0	34727068
16	BICF2G630115105	0	34732728
16	BICF2G630115123	0	34764946
16	BICF2G630115124	0	34767075
16	BICF2G630115130	0	34784491
16	BICF2G630115189	0	34822830
39	BICF2G63011521	0	72715339
16	BICF2G630115216	0	34856685
16	BICF2G630115219	0	34894245
16	BICF2G630115220	0	34907676
16	BICF2G630115221	0	34919180
16	BICF2G630115232	0	35094608
16	BICF2G630115238	0	35102308
16	BICF2G630115276	0	35126060
16	BICF2G630115279	0	35171855
39	BICF2G63011528	0	72707908
16	BICF2G630115304	0	35180648
16	BICF2G630115326	0	35190214
16	BICF2G630115344	0	35208913
16	BICF2G630115365	0	35223082
39	BICF2G63011538	0	71959697
16	BICF2G630115384	0	35242570
16	BICF2G630115391	0	35259754
39	BICF2G63011540	0	71945994
16	BICF2G630115401	0	35269787
16	BICF2G630115428	0	35355337
39	BICF2G63011543	0	71932935
16	BICF2G630115431	0	35406208
16	BICF2G630115436	0	35499988
16	BICF2G630115441	0	35521482
16	BICF2G630115445	0	35529982
16	BICF2G630115456	0	35541032
16	BICF2G630115479	0	35561274
16	BICF2G630115524	0	35578756
39	BICF2G63011554	0	71924405
16	BICF2G630115554	0	35587153
16	BICF2G630115557	0	35598703
16	BICF2G630115568	0	35631600
16	BICF2G630115577	0	35643234
16	BICF2G630115586	0	35675841
16	BICF2G630115590	0	35682585
39	BICF2G63011561	0	71909209
16	BICF2G630115625	0	35701814
16	BICF2G630115680	0	35729544
16	BICF2G630115701	0	35751437
39	BICF2G63011573	0	71897123
39	BICF2G63011578	0	71892089
39	BICF2G63011595	0	71879147
39	BICF2G63011617	0	71863846
39	BICF2G63011672	0	71829019
39	BICF2G63011693	0	71815596
39	BICF2G63011714	0	71806878
39	BICF2G63011732	0	71794120
39	BICF2G63011733	0	71791751
0	BICF2G63011741	0	0
39	BICF2G63011753	0	71769044
39	BICF2G63011763	0	71765582
39	BICF2G63011790	0	71747480
39	BICF2G63011800	0	71743511
12	BICF2G630118046	0	61817158
12	BICF2G630118059	0	61805141
12	BICF2G630118076	0	61796249
12	BICF2G630118084	0	61780908
12	BICF2G630118113	0	61748930
12	BICF2G630118118	0	61728135
12	BICF2G630118131	0	61714765
12	BICF2G630118152	0	61688769
12	BICF2G630118175	0	61607645
12	BICF2G630118227	0	61586055
12	BICF2G630118245	0	61578271
12	BICF2G630118262	0	61543571
12	BICF2G630118289	0	61476124
12	BICF2G630118292	0	61470107
12	BICF2G630118308	0	61440350
12	BICF2G630118358	0	61425736
39	BICF2G63011838	0	71723393
12	BICF2G630118381	0	61413321
12	BICF2G630118383	0	61412523
0	BICF2G630118420	0	0
12	BICF2G630118444	0	61381349
12	BICF2G630118454	0	61377801
12	BICF2G630118521	0	61347391
12	BICF2G630118573	0	61328681
12	BICF2G630118614	0	61276602
12	BICF2G630118625	0	61267252
39	BICF2G63011865	0	71711630
12	BICF2G630118659	0	61242648
12	BICF2G630118661	0	61235099
12	BICF2G630118710	0	61207957
12	BICF2G630118716	0	61201587
12	BICF2G630118761	0	61166359
12	BICF2G630118778	0	61158497
12	BICF2G630118793	0	61138230
12	BICF2G630118828	0	61114478
12	BICF2G630118842	0	61110874
12	BICF2G630118882	0	61082764
12	BICF2G630118886	0	61075236
12	BICF2G630118924	0	61031357
12	BICF2G630118937	0	61017731
12	BICF2G630118941	0	60999856
12	BICF2G630118950	0	60990146
12	BICF2G630118955	0	60985267
12	BICF2G630119009	0	60957088
39	BICF2G63011902	0	71692495
0	BICF2G630119021	0	0
12	BICF2G630119049	0	60896849
12	BICF2G630119068	0	60888451
12	BICF2G630119095	0	60873777
12	BICF2G630119107	0	60863064
12	BICF2G630119115	0	60852413
12	BICF2G630119124	0	60844428
12	BICF2G630119146	0	60830453
12	BICF2G630119158	0	60809598
39	BICF2G63011916	0	71680181
12	BICF2G630119179	0	60765197
12	BICF2G630119186	0	60689615
12	BICF2G630119214	0	60659366
12	BICF2G630119236	0	60649409
12	BICF2G630119261	0	60633728
12	BICF2G630119275	0	60620521
12	BICF2G630119279	0	60617004
12	BICF2G630119288	0	60589312
12	BICF2G630119299	0	60557948
12	BICF2G630119304	0	60556581
39	BICF2G63011933	0	71668663
12	BICF2G630119354	0	60468432
12	BICF2G630119366	0	60459221
12	BICF2G630119373	0	60448640
12	BICF2G630119386	0	60431721
12	BICF2G630119389	0	60430675
12	BICF2G630119411	0	60408749
12	BICF2G630119434	0	60379591
12	BICF2G630119458	0	60364567
12	BICF2G630119472	0	60356519
12	BICF2G630119496	0	60149305
12	BICF2G630119541	0	60105283
12	BICF2G630119560	0	60068856
12	BICF2G630119568	0	60054467
12	BICF2G630119576	0	60048099
12	BICF2G630119583	0	60037595
12	BICF2G630119592	0	60020161
12	BICF2G630119596	0	60010139
12	BICF2G630119605	0	59991923
12	BICF2G630119626	0	59979777
12	BICF2G630119646	0	59953734
12	BICF2G630119655	0	59933319
12	BICF2G630119673	0	59920496
12	BICF2G630119718	0	59870251
39	BICF2G63011972	0	71655456
12	BICF2G630119738	0	59788751
12	BICF2G630119762	0	59776542
12	BICF2G630119767	0	59771755
12	BICF2G630119799	0	59696133
12	BICF2G630119839	0	59622443
12	BICF2G630119854	0	59609194
12	BICF2G630119866	0	59571655
12	BICF2G630119878	0	59561599
0	BICF2G630119885	0	0
12	BICF2G630119910	0	59526187
12	BICF2G630119916	0	59506302
12	BICF2G630119935	0	59481033
12	BICF2G630119937	0	59478494
12	BICF2G630119943	0	59463224
39	BICF2G63011995	0	71636769
12	BICF2G630119959	0	59438335
12	BICF2G630119969	0	59417455
12	BICF2G630119977	0	59400031
39	BICF2G63011999	0	71633408
12	BICF2G630119995	0	59388995
12	BICF2G630119999	0	59351404
12	BICF2G630120030	0	59328369
12	BICF2G630120043	0	59321645
12	BICF2G630120062	0	59307343
12	BICF2G630120069	0	59303439
12	BICF2G630120096	0	59286895
12	BICF2G630120123	0	59266751
12	BICF2G630120141	0	59256712
12	BICF2G630120153	0	59246042
12	BICF2G630120168	0	59236380
12	BICF2G630120177	0	59225257
12	BICF2G630120198	0	59185631
12	BICF2G630120207	0	59178085
12	BICF2G630120223	0	59168484
12	BICF2G630120256	0	59150749
12	BICF2G630120263	0	59144241
12	BICF2G630120274	0	59131912
12	BICF2G630120296	0	59095941
12	BICF2G630120339	0	59063399
12	BICF2G630120353	0	59049292
12	BICF2G630120372	0	59038014
12	BICF2G630120381	0	59030191
12	BICF2G630120398	0	59015346
12	BICF2G630120405	0	59001693
12	BICF2G630120409	0	58994256
39	BICF2G63012041	0	71615307
12	BICF2G630120425	0	58956046
12	BICF2G630120430	0	58894921
0	BICF2G630120431	0	0
12	BICF2G630120433	0	58771724
12	BICF2G630120436	0	58621002
12	BICF2G630120448	0	58459180
39	BICF2G63012045	0	71613172
12	BICF2G630120453	0	58444331
12	BICF2G630120455	0	58437657
12	BICF2G630120456	0	58427564
12	BICF2G630120458	0	58409459
12	BICF2G630120460	0	58399911
12	BICF2G630120478	0	58328482
12	BICF2G630120498	0	58304038
12	BICF2G630120543	0	58260007
12	BICF2G630120550	0	58249820
12	BICF2G630120555	0	58238466
12	BICF2G630120578	0	58228633
12	BICF2G630120580	0	58228071
12	BICF2G630120586	0	58224398
12	BICF2G630120648	0	58193378
12	BICF2G630120670	0	58155086
12	BICF2G630120698	0	58132830
12	BICF2G630120721	0	58113544
12	BICF2G630120730	0	58107151
12	BICF2G630120767	0	58088364
12	BICF2G630120781	0	58074097
12	BICF2G630120801	0	58041177
12	BICF2G630120823	0	58030886
12	BICF2G630120841	0	58017616
12	BICF2G630120855	0	58009760
12	BICF2G630120864	0	58005006
12	BICF2G630120878	0	57989598
12	BICF2G630120902	0	57965971
12	BICF2G630120913	0	57948836
12	BICF2G630120930	0	57939756
12	BICF2G630120943	0	57917865
39	BICF2G63012095	0	71591982
12	BICF2G630120963	0	57596040
12	BICF2G630120974	0	57583737
12	BICF2G630120975	0	57561259
12	BICF2G630120987	0	57548645
12	BICF2G630121022	0	57478146
12	BICF2G630121042	0	57415208
12	BICF2G630121052	0	57392405
12	BICF2G630121074	0	57377019
12	BICF2G630121078	0	57365386
12	BICF2G630121090	0	57340176
12	BICF2G630121100	0	57331153
12	BICF2G630121112	0	57322349
12	BICF2G630121144	0	57305636
12	BICF2G630121156	0	57301666
12	BICF2G630121162	0	57287686
12	BICF2G630121190	0	57274752
39	BICF2G63012121	0	71573731
12	BICF2G630121239	0	57242367
12	BICF2G630121272	0	57140645
12	BICF2G630121286	0	57111666
12	BICF2G630121296	0	57033416
12	BICF2G630121312	0	57025915
12	BICF2G630121331	0	57010173
12	BICF2G630121343	0	56985122
12	BICF2G630121377	0	56963871
12	BICF2G630121415	0	56921193
12	BICF2G630121446	0	56906470
39	BICF2G63012146	0	71561499
12	BICF2G630121508	0	56791572
12	BICF2G630121530	0	56755580
12	BICF2G630121538	0	56743643
12	BICF2G630121556	0	56729991
12	BICF2G630121564	0	56707937
39	BICF2G63012157	0	71551934
12	BICF2G630121571	0	56701675
12	BICF2G630121588	0	56687501
12	BICF2G630121595	0	56673996
12	BICF2G630121619	0	56645518
12	BICF2G630121623	0	56641577
12	BICF2G630121642	0	56617195
12	BICF2G630121668	0	56598124
12	BICF2G630121702	0	56577049
12	BICF2G630121706	0	56569834
12	BICF2G630121720	0	56553367
12	BICF2G630121731	0	56544829
12	BICF2G630121743	0	56534128
12	BICF2G630121757	0	56520353
12	BICF2G630121773	0	56507293
12	BICF2G630121786	0	56497331
12	BICF2G630121796	0	56484985
12	BICF2G630121803	0	56477392
12	BICF2G630121824	0	56461743
12	BICF2G630121864	0	56427276
12	BICF2G630121873	0	56424261
12	BICF2G630121878	0	56403893
12	BICF2G630121920	0	56374993
12	BICF2G630121922	0	56365887
12	BICF2G630121935	0	56296932
12	BICF2G630121959	0	56282711
12	BICF2G630121975	0	56271646
0	BICF2G630121987	0	0
39	BICF2G63012199	0	71521793
0	BICF2G630121995	0	0
0	BICF2G630122014	0	0
12	BICF2G630122025	0	56260821
12	BICF2G630122032	0	56249397
12	BICF2G630122054	0	56227488
12	BICF2G630122055	0	56224220
12	BICF2G630122063	0	56212030
12	BICF2G630122081	0	56193027
12	BICF2G630122092	0	56184460
39	BICF2G63012210	0	71509079
12	BICF2G630122128	0	55671047
12	BICF2G630122133	0	55643519
12	BICF2G630122143	0	55607091
12	BICF2G630122148	0	55598174
12	BICF2G630122157	0	55589452
12	BICF2G630122179	0	55580086
12	BICF2G630122204	0	55555078
12	BICF2G630122207	0	55553041
12	BICF2G630122215	0	55540219
39	BICF2G63012222	0	71497852
12	BICF2G630122223	0	55534639
12	BICF2G630122226	0	55485640
12	BICF2G630122229	0	55343701
12	BICF2G630122230	0	55334325
12	BICF2G630122236	0	55328489
12	BICF2G630122239	0	55327335
12	BICF2G630122261	0	55302144
12	BICF2G630122293	0	55268342
12	BICF2G630122296	0	55266386
12	BICF2G630122383	0	55204012
12	BICF2G630122413	0	55185940
12	BICF2G630122419	0	55175297
12	BICF2G630122426	0	55168812
12	BICF2G630122429	0	55166991
12	BICF2G630122455	0	55119448
12	BICF2G630122507	0	55087070
39	BICF2G63012252	0	71468490
12	BICF2G630122525	0	55072273
12	BICF2G630122548	0	55046125
12	BICF2G630122564	0	55035426
12	BICF2G630122583	0	55021491
12	BICF2G630122598	0	55003248
12	BICF2G630122653	0	54977004
12	BICF2G630122654	0	54976914
12	BICF2G630122672	0	54964292
12	BICF2G630122713	0	54934747
12	BICF2G630122726	0	54924764
12	BICF2G630122737	0	54914176
12	BICF2G630122752	0	54900786
12	BICF2G630122768	0	54861068
12	BICF2G630122789	0	54841511
12	BICF2G630122801	0	54838020
12	BICF2G630122812	0	54822732
12	BICF2G630122826	0	54799386
12	BICF2G630122835	0	54769217
39	BICF2G63012285	0	71442032
12	BICF2G630122859	0	54728185
12	BICF2G630122889	0	54695684
12	BICF2G630122919	0	54671988
39	BICF2G63012292	0	71431205
12	BICF2G630122957	0	54660845
12	BICF2G630122963	0	54653659
12	BICF2G630123021	0	54595411
12	BICF2G630123029	0	54585620
39	BICF2G63012304	0	71422447
12	BICF2G630123099	0	54473763
12	BICF2G630123109	0	54460275
12	BICF2G630123142	0	54446855
12	BICF2G630123157	0	54434414
12	BICF2G630123176	0	54427721
12	BICF2G630123210	0	54411648
12	BICF2G630123216	0	54402443
12	BICF2G630123224	0	54388806
12	BICF2G630123232	0	54379318
12	BICF2G630123238	0	54371087
12	BICF2G630123267	0	54352980
39	BICF2G63012328	0	71408219
12	BICF2G630123291	0	54341951
12	BICF2G630123304	0	54333564
12	BICF2G630123339	0	54299314
12	BICF2G630123352	0	54290056
39	BICF2G63012338	0	71402488
12	BICF2G630123408	0	54231942
12	BICF2G630123420	0	54214745
12	BICF2G630123469	0	54192741
12	BICF2G630123486	0	54182976
12	BICF2G630123489	0	54178293
12	BICF2G630123497	0	54079113
12	BICF2G630123514	0	54056312
12	BICF2G630123538	0	54028720
12	BICF2G630123551	0	54013955
12	BICF2G630123568	0	54003551
12	BICF2G630123585	0	53985216
39	BICF2G63012359	0	71386587
12	BICF2G630123592	0	53977406
12	BICF2G630123618	0	53966501
12	BICF2G630123637	0	53951519
12	BICF2G630123638	0	53949453
12	BICF2G630123701	0	53914840
12	BICF2G630123709	0	53867317
0	BICF2G630123762	0	0
0	BICF2G630123764	0	0
39	BICF2G63012384	0	71373391
39	BICF2G63012401	0	71352576
39	BICF2G63012429	0	71335245
39	BICF2G63012447	0	71325188
37	BICF2G630125029	0	5873422
37	BICF2G630125058	0	5882616
37	BICF2G630125068	0	5887288
37	BICF2G630125074	0	5904367
37	BICF2G630125094	0	5911188
37	BICF2G630125108	0	5921099
37	BICF2G630125122	0	5949485
37	BICF2G630125124	0	5962194
37	BICF2G630125125	0	5984968
37	BICF2G630125127	0	5998587
37	BICF2G630125144	0	6006748
37	BICF2G630125201	0	6036519
37	BICF2G630125230	0	6052071
37	BICF2G630125248	0	6064310
37	BICF2G630125269	0	6094581
39	BICF2G63012528	0	71281559
37	BICF2G630125293	0	6112847
37	BICF2G630125309	0	6120521
37	BICF2G630125364	0	6149069
37	BICF2G630125372	0	6153223
37	BICF2G630125389	0	6165436
37	BICF2G630125403	0	6185556
37	BICF2G630125406	0	6187828
37	BICF2G630125414	0	6203941
37	BICF2G630125436	0	6214811
37	BICF2G630125499	0	6358631
37	BICF2G630125507	0	6369793
37	BICF2G630125533	0	6393889
37	BICF2G630125547	0	6410494
37	BICF2G630125554	0	6428029
37	BICF2G630125556	0	6448835
37	BICF2G630125567	0	6465565
37	BICF2G630125583	0	6476815
37	BICF2G630125599	0	6487262
37	BICF2G630125629	0	6529588
37	BICF2G630125630	0	6532558
37	BICF2G630125653	0	6547696
39	BICF2G63012569	0	71256219
37	BICF2G630125703	0	6603429
37	BICF2G630125705	0	6603783
37	BICF2G630125710	0	6625901
37	BICF2G630125737	0	6642278
37	BICF2G630125746	0	6656066
37	BICF2G630125753	0	6732616
37	BICF2G630125764	0	6836775
37	BICF2G630125770	0	6839717
37	BICF2G630125786	0	6846119
37	BICF2G630125843	0	6869558
39	BICF2G63012585	0	71237037
37	BICF2G630125857	0	6873424
37	BICF2G630125892	0	6907245
37	BICF2G630125898	0	6942580
37	BICF2G630125905	0	6951779
37	BICF2G630125940	0	6979745
37	BICF2G630125968	0	7011874
37	BICF2G630125983	0	7028018
37	BICF2G630125989	0	7030164
37	BICF2G630125998	0	7039130
37	BICF2G630126022	0	7064117
37	BICF2G630126038	0	7071219
37	BICF2G630126055	0	7082334
37	BICF2G630126103	0	7173927
37	BICF2G630126132	0	7185764
39	BICF2G63012614	0	71210268
37	BICF2G630126183	0	7213427
37	BICF2G630126206	0	7225063
37	BICF2G630126227	0	7255045
37	BICF2G630126238	0	7270701
37	BICF2G630126288	0	7323730
37	BICF2G630126293	0	7331860
37	BICF2G630126309	0	7346555
37	BICF2G630126316	0	7395502
37	BICF2G630126330	0	7410415
37	BICF2G630126335	0	7412886
37	BICF2G630126346	0	7424306
37	BICF2G630126399	0	7448960
37	BICF2G630126413	0	7470855
37	BICF2G630126425	0	7491947
37	BICF2G630126429	0	7560283
37	BICF2G630126433	0	7621486
37	BICF2G630126438	0	7696291
37	BICF2G630126440	0	7698180
37	BICF2G630126475	0	7723245
37	BICF2G630126482	0	7746632
37	BICF2G630126489	0	7750938
37	BICF2G630126506	0	7766292
39	BICF2G63012652	0	71181889
37	BICF2G630126530	0	7787172
37	BICF2G630126533	0	7788689
37	BICF2G630126537	0	7790684
37	BICF2G630126558	0	7803286
37	BICF2G630126577	0	7862207
37	BICF2G630126580	0	7906804
37	BICF2G630126584	0	7929509
37	BICF2G630126588	0	7977312
37	BICF2G630126606	0	8026448
37	BICF2G630126610	0	8054529
37	BICF2G630126611	0	8059421
37	BICF2G630126613	0	8101816
37	BICF2G630126616	0	8151508
37	BICF2G630126626	0	8352558
37	BICF2G630126628	0	8386431
37	BICF2G630126631	0	8435735
37	BICF2G630126633	0	8491661
37	BICF2G630126636	0	8521617
37	BICF2G630126653	0	8676647
37	BICF2G630126654	0	8677456
37	BICF2G630126671	0	8690428
37	BICF2G630126678	0	8697145
37	BICF2G630126685	0	8716224
37	BICF2G630126687	0	8792328
37	BICF2G630126704	0	8846451
37	BICF2G630126709	0	8856220
37	BICF2G630126724	0	8872893
37	BICF2G630126752	0	8896162
39	BICF2G63012677	0	71162600
37	BICF2G630126777	0	8927819
37	BICF2G630126779	0	8930275
37	BICF2G630126795	0	8941339
37	BICF2G630126803	0	8954705
37	BICF2G630126810	0	8967033
37	BICF2G630126817	0	8979510
37	BICF2G630126825	0	9015731
37	BICF2G630126834	0	9029123
37	BICF2G630126872	0	9055622
37	BICF2G630126881	0	9148549
0	BICF2G630126884	0	0
37	BICF2G630126899	0	9227264
37	BICF2G630126908	0	9290018
37	BICF2G630126924	0	9313192
37	BICF2G630126935	0	9357705
39	BICF2G63012694	0	71149068
37	BICF2G630126959	0	9364771
37	BICF2G630127014	0	9442273
37	BICF2G630127022	0	9449108
37	BICF2G630127026	0	9453639
37	BICF2G630127035	0	9464759
37	BICF2G630127044	0	9475967
37	BICF2G630127070	0	9529469
37	BICF2G630127090	0	9639509
37	BICF2G630127100	0	9668447
37	BICF2G630127105	0	9678593
37	BICF2G630127112	0	9693038
37	BICF2G630127122	0	9724802
37	BICF2G630127141	0	9743098
37	BICF2G630127175	0	9755232
37	BICF2G630127213	0	9766863
37	BICF2G630127230	0	9782257
37	BICF2G630127232	0	9830338
37	BICF2G630127233	0	9839333
37	BICF2G630127240	0	9850874
37	BICF2G630127248	0	9859225
37	BICF2G630127255	0	9879897
37	BICF2G630127257	0	9882718
37	BICF2G630127267	0	9896875
37	BICF2G630127285	0	9907456
37	BICF2G630127299	0	9923028
37	BICF2G630127312	0	9955805
37	BICF2G630127322	0	9962815
37	BICF2G630127344	0	9985379
39	BICF2G63012735	0	71120597
37	BICF2G630127358	0	10000854
37	BICF2G630127378	0	10007380
37	BICF2G630127392	0	10016263
37	BICF2G630127397	0	10026537
37	BICF2G630127398	0	10047534
37	BICF2G630127401	0	10078376
37	BICF2G630127414	0	10102885
37	BICF2G630127441	0	10122563
37	BICF2G630127446	0	10124364
37	BICF2G630127470	0	10138050
37	BICF2G630127475	0	10152626
37	BICF2G630127493	0	10163207
39	BICF2G63012750	0	71110849
37	BICF2G630127500	0	10176789
37	BICF2G630127514	0	10188967
37	BICF2G630127516	0	10196274
37	BICF2G630127533	0	10209886
37	BICF2G630127550	0	10222760
37	BICF2G630127554	0	10226594
37	BICF2G630127555	0	10293688
37	BICF2G630127563	0	10298171
37	BICF2G630127575	0	10308807
37	BICF2G630127587	0	10326456
37	BICF2G630127589	0	10334726
37	BICF2G630127592	0	10344554
37	BICF2G630127593	0	10348672
37	BICF2G630127600	0	10356548
37	BICF2G630127608	0	10365123
37	BICF2G630127623	0	10388651
37	BICF2G630127636	0	10402781
37	BICF2G630127641	0	10414503
37	BICF2G630127653	0	10443675
37	BICF2G630127654	0	10476988
37	BICF2G630127657	0	10482150
37	BICF2G630127673	0	10591884
39	BICF2G63012771	0	71098877
37	BICF2G630127778	0	10641678
37	BICF2G630127784	0	10646548
37	BICF2G630127795	0	10653119
37	BICF2G630127832	0	10674159
37	BICF2G630127847	0	10690767
37	BICF2G630127872	0	10788643
39	BICF2G63012788	0	71084471
37	BICF2G630127899	0	10805051
37	BICF2G630127907	0	10819356
37	BICF2G630127911	0	10866979
37	BICF2G630127918	0	10888891
37	BICF2G630127928	0	10898263
37	BICF2G630127935	0	10904905
37	BICF2G630127945	0	10920621
37	BICF2G630127955	0	10999983
37	BICF2G630127964	0	11139284
37	BICF2G630127972	0	11150074
37	BICF2G630127989	0	11168736
37	BICF2G630128003	0	11178338
37	BICF2G630128014	0	11190732
37	BICF2G630128022	0	11198427
37	BICF2G630128030	0	11224500
37	BICF2G630128046	0	11268337
37	BICF2G630128057	0	11280079
39	BICF2G63012807	0	71073839
37	BICF2G630128074	0	11297994
37	BICF2G630128081	0	11305709
37	BICF2G630128084	0	11306197
37	BICF2G630128107	0	11324597
37	BICF2G630128122	0	11369820
37	BICF2G630128141	0	11579631
37	BICF2G630128150	0	11583634
37	BICF2G630128168	0	11606281
37	BICF2G630128193	0	11619532
37	BICF2G630128194	0	11620995
37	BICF2G630128208	0	11639998
0	BICF2G630128239	0	0
37	BICF2G630128253	0	11658421
37	BICF2G630128257	0	11663582
37	BICF2G630128293	0	11678089
39	BICF2G63012833	0	71058295
37	BICF2G630128334	0	11696211
37	BICF2G630128371	0	11769220
37	BICF2G630128376	0	11776523
37	BICF2G630128388	0	11789997
37	BICF2G630128407	0	11806956
37	BICF2G630128413	0	11812007
37	BICF2G630128424	0	11821893
37	BICF2G630128436	0	11879934
37	BICF2G630128438	0	11942988
37	BICF2G630128440	0	11954600
37	BICF2G630128443	0	11971274
37	BICF2G630128447	0	11982837
37	BICF2G630128448	0	11996827
37	BICF2G630128455	0	12009976
37	BICF2G630128457	0	12118882
37	BICF2G630128540	0	23903558
37	BICF2G630128563	0	23911887
37	BICF2G630128584	0	23926716
37	BICF2G630128589	0	23934346
37	BICF2G630128601	0	23947655
37	BICF2G630128635	0	23968101
37	BICF2G630128638	0	23970442
37	BICF2G630128686	0	24055089
37	BICF2G630128701	0	24076604
37	BICF2G630128755	0	24124785
37	BICF2G630128762	0	24130017
37	BICF2G630128786	0	24162445
37	BICF2G630128805	0	24178290
39	BICF2G63012883	0	71043029
37	BICF2G630128839	0	24199727
37	BICF2G630128854	0	24237350
37	BICF2G630128871	0	24277474
37	BICF2G630128923	0	24312456
37	BICF2G630128989	0	24345090
37	BICF2G630129014	0	24372151
37	BICF2G630129018	0	24379569
37	BICF2G630129037	0	24389344
39	BICF2G63012905	0	71032884
37	BICF2G630129059	0	24397018
37	BICF2G630129072	0	24414747
37	BICF2G630129097	0	24434827
37	BICF2G630129117	0	24441362
37	BICF2G630129158	0	24475131
37	BICF2G630129170	0	24515126
37	BICF2G630129197	0	24532275
0	BICF2G630129217	0	0
37	BICF2G630129250	0	24564781
37	BICF2G630129270	0	24596854
37	BICF2G630129289	0	24614056
37	BICF2G630129324	0	24636215
37	BICF2G630129331	0	24652437
37	BICF2G630129337	0	24667755
37	BICF2G630129355	0	24674822
37	BICF2G630129373	0	24717194
37	BICF2G630129397	0	24738870
37	BICF2G630129439	0	24786102
37	BICF2G630129446	0	24820605
37	BICF2G630129481	0	24853187
37	BICF2G630129483	0	24856939
37	BICF2G630129485	0	24865726
37	BICF2G630129532	0	24886775
37	BICF2G630129535	0	24889783
37	BICF2G630129551	0	24899159
37	BICF2G630129553	0	24899766
37	BICF2G630129577	0	24913635
37	BICF2G630129581	0	24931120
39	BICF2G63012960	0	71005876
37	BICF2G630129611	0	24943151
37	BICF2G630129626	0	24952062
37	BICF2G630129636	0	24960001
37	BICF2G630129643	0	24968703
37	BICF2G630129664	0	24983106
37	BICF2G630129698	0	24995100
37	BICF2G630129715	0	25004093
37	BICF2G630129720	0	25019314
39	BICF2G63012973	0	70996104
37	BICF2G630129733	0	25036648
37	BICF2G630129742	0	25042594
37	BICF2G630129762	0	25061362
37	BICF2G630129768	0	25062390
37	BICF2G630129817	0	25091495
37	BICF2G630129829	0	25112085
37	BICF2G630129851	0	25141819
37	BICF2G630129859	0	25158005
39	BICF2G63012986	0	70985353
37	BICF2G630129875	0	25174041
37	BICF2G630129909	0	25190192
37	BICF2G630129924	0	25209877
37	BICF2G630129957	0	25238417
37	BICF2G630129972	0	25259936
37	BICF2G630130024	0	25295520
37	BICF2G630130027	0	25302679
37	BICF2G630130057	0	25330721
37	BICF2G630130076	0	25341980
37	BICF2G630130126	0	25381214
37	BICF2G630130144	0	25388212
37	BICF2G630130148	0	25399189
37	BICF2G630130171	0	25436174
37	BICF2G630130174	0	25446832
37	BICF2G630130223	0	25464653
39	BICF2G63013025	0	70961939
37	BICF2G630130260	0	25471641
37	BICF2G630130287	0	25480877
37	BICF2G630130321	0	25502395
37	BICF2G630130353	0	25523049
37	BICF2G630130360	0	25528338
37	BICF2G630130374	0	25536431
37	BICF2G630130418	0	25580567
37	BICF2G630130429	0	25584230
39	BICF2G63013043	0	70953966
37	BICF2G630130464	0	25633962
37	BICF2G630130476	0	25645293
37	BICF2G630130491	0	25684837
37	BICF2G630130512	0	25730027
37	BICF2G630130519	0	25738649
37	BICF2G630130525	0	25745367
37	BICF2G630130535	0	25755244
37	BICF2G630130584	0	25816164
37	BICF2G630130655	0	25906799
37	BICF2G630130667	0	25918431
37	BICF2G630130670	0	25927349
37	BICF2G630130682	0	25947887
37	BICF2G630130692	0	25953536
37	BICF2G630130704	0	25965402
37	BICF2G630130713	0	25976345
37	BICF2G630130734	0	25994764
37	BICF2G630130748	0	26099870
37	BICF2G630130787	0	26113156
39	BICF2G63013081	0	70937028
37	BICF2G630130815	0	26137887
37	BICF2G630130868	0	26151085
37	BICF2G630130877	0	26158068
37	BICF2G630130942	0	26174467
39	BICF2G63013095	0	70925672
37	BICF2G630130972	0	26195856
37	BICF2G630130992	0	26203655
37	BICF2G630131006	0	26223786
37	BICF2G630131020	0	26241054
37	BICF2G630131022	0	26260983
37	BICF2G630131033	0	26360298
37	BICF2G630131059	0	26373837
37	BICF2G630131063	0	26387190
37	BICF2G630131085	0	26426844
37	BICF2G630131097	0	26459572
37	BICF2G630131115	0	26494519
37	BICF2G630131116	0	26496424
37	BICF2G630131126	0	26531709
37	BICF2G630131132	0	26546586
37	BICF2G630131135	0	26554698
39	BICF2G63013115	0	70910495
37	BICF2G630131194	0	26613215
37	BICF2G630131202	0	26668338
37	BICF2G630131208	0	26761157
37	BICF2G630131223	0	26794596
37	BICF2G630131226	0	26795789
37	BICF2G630131238	0	26815835
37	BICF2G630131240	0	26818699
37	BICF2G630131251	0	26829319
37	BICF2G630131262	0	26875604
37	BICF2G630131283	0	26924012
37	BICF2G630131296	0	26947834
37	BICF2G630131320	0	26972626
37	BICF2G630131332	0	26977899
37	BICF2G630131345	0	26990711
37	BICF2G630131376	0	27006558
37	BICF2G630131428	0	27058145
37	BICF2G630131441	0	27068497
39	BICF2G63013147	0	70897438
37	BICF2G630131493	0	27100406
37	BICF2G630131508	0	27105673
37	BICF2G630131521	0	27114526
37	BICF2G630131533	0	27127696
37	BICF2G630131561	0	27143148
39	BICF2G63013157	0	70879665
0	BICF2G630131584	0	0
37	BICF2G630131586	0	27166107
37	BICF2G630131602	0	27174767
39	BICF2G63013163	0	70873322
37	BICF2G630131632	0	27201913
37	BICF2G630131650	0	27212473
37	BICF2G630131663	0	27275665
37	BICF2G630131732	0	27329809
37	BICF2G630131760	0	27348611
39	BICF2G63013177	0	70857954
37	BICF2G630131783	0	27376111
37	BICF2G630131790	0	27386570
37	BICF2G630131801	0	27406942
37	BICF2G630131802	0	27419677
37	BICF2G630131852	0	27445576
37	BICF2G630131871	0	27453957
37	BICF2G630131913	0	27490237
39	BICF2G63013192	0	70850370
37	BICF2G630131944	0	27501685
37	BICF2G630131960	0	27514476
37	BICF2G630131991	0	27551441
37	BICF2G630131994	0	27555939
37	BICF2G630132003	0	27567378
37	BICF2G630132061	0	27599096
39	BICF2G63013211	0	70836715
37	BICF2G630132157	0	27674326
37	BICF2G630132166	0	27677497
37	BICF2G630132196	0	27691738
37	BICF2G630132203	0	27701631
0	BICF2G63013223	0	0
37	BICF2G630132233	0	27721807
37	BICF2G630132266	0	27737017
37	BICF2G630132276	0	27752701
37	BICF2G630132279	0	27759528
37	BICF2G630132301	0	27774744
37	BICF2G630132314	0	27792810
37	BICF2G630132320	0	27798467
37	BICF2G630132366	0	27826052
37	BICF2G630132397	0	27831975
37	BICF2G630132411	0	27865762
37	BICF2G630132443	0	27972928
37	BICF2G630132458	0	27981027
37	BICF2G630132496	0	28016016
37	BICF2G630132502	0	28028460
37	BICF2G630132522	0	28041155
37	BICF2G630132535	0	28049933
37	BICF2G630132559	0	28060722
37	BICF2G630132565	0	28062964
37	BICF2G630132623	0	28084520
37	BICF2G630132653	0	28102905
37	BICF2G630132656	0	28107973
37	BICF2G630132669	0	28124381
37	BICF2G630132696	0	28150419
37	BICF2G630132712	0	28162872
37	BICF2G630132713	0	28184632
37	BICF2G630132721	0	28203459
37	BICF2G630132739	0	28211125
39	BICF2G63013280	0	70800721
37	BICF2G630132832	0	28348576
37	BICF2G630132843	0	28361148
37	BICF2G630132850	0	28370560
37	BICF2G630132882	0	28385139
39	BICF2G63013291	0	70789362
37	BICF2G630132915	0	28406641
37	BICF2G630132928	0	28415335
37	BICF2G630132946	0	28431685
37	BICF2G630132950	0	28433946
37	BICF2G630133006	0	28477285
37	BICF2G630133028	0	28503961
37	BICF2G630133042	0	28507905
37	BICF2G630133052	0	28517580
37	BICF2G630133072	0	28529244
37	BICF2G630133149	0	28613016
37	BICF2G630133192	0	28633120
37	BICF2G630133220	0	28658890
37	BICF2G630133256	0	28668700
37	BICF2G630133283	0	28680827
37	BICF2G630133296	0	28691660
37	BICF2G630133311	0	28703480
37	BICF2G630133413	0	28760616
37	BICF2G630133446	0	28781550
37	BICF2G630133461	0	28817870
37	BICF2G630133475	0	28835434
37	BICF2G630133484	0	28842549
37	BICF2G630133493	0	28853921
39	BICF2G63013350	0	70751158
37	BICF2G630133512	0	28870944
37	BICF2G630133527	0	28887314
37	BICF2G630133571	0	28906494
37	BICF2G630133579	0	28916225
37	BICF2G630133598	0	28937037
37	BICF2G630133620	0	28947487
39	BICF2G63013364	0	70734809
37	BICF2G630133640	0	28959885
37	BICF2G630133657	0	28967645
37	BICF2G630133659	0	28982033
37	BICF2G630133685	0	29003000
37	BICF2G630133715	0	29034121
37	BICF2G630133729	0	29038368
37	BICF2G630133754	0	29047756
37	BICF2G630133757	0	29050239
37	BICF2G630133768	0	29070659
37	BICF2G630133781	0	29105673
37	BICF2G630133793	0	29110787
39	BICF2G63013380	0	70724129
37	BICF2G630133803	0	29116362
37	BICF2G630133832	0	29132922
37	BICF2G630133860	0	29184269
37	BICF2G630133862	0	29186254
37	BICF2G630133875	0	29296716
37	BICF2G630133880	0	29317807
37	BICF2G630133897	0	29360736
37	BICF2G630133910	0	29381362
37	BICF2G630133940	0	29405199
37	BICF2G630133969	0	29428566
37	BICF2G630133994	0	29448210
37	BICF2G630134000	0	29450422
37	BICF2G630134036	0	29461789
37	BICF2G630134058	0	29491698
37	BICF2G630134067	0	29501463
37	BICF2G630134084	0	29519318
39	BICF2G63013409	0	70708160
37	BICF2G630134105	0	29539634
37	BICF2G630134113	0	29550396
37	BICF2G630134116	0	29582746
37	BICF2G630134133	0	29602901
37	BICF2G630134155	0	29611737
37	BICF2G630134189	0	29636245
37	BICF2G630134220	0	29650637
37	BICF2G630134231	0	29657254
37	BICF2G630134248	0	29661775
37	BICF2G630134269	0	29668058
37	BICF2G630134290	0	29679346
37	BICF2G630134333	0	29692176
37	BICF2G630134343	0	29702094
37	BICF2G630134368	0	29722290
37	BICF2G630134375	0	29733017
37	BICF2G630134376	0	29737274
37	BICF2G630134383	0	29756060
37	BICF2G630134386	0	29759089
39	BICF2G63013444	0	70690842
37	BICF2G630134441	0	29800983
37	BICF2G630134454	0	29806877
37	BICF2G630134457	0	29904252
37	BICF2G630134460	0	29908372
37	BICF2G630134467	0	29932028
37	BICF2G630134474	0	29946508
37	BICF2G630134491	0	29956657
37	BICF2G630134522	0	29974575
37	BICF2G630134529	0	29978629
37	BICF2G630134550	0	29991011
37	BICF2G630134570	0	30005648
37	BICF2G630134584	0	30018761
37	BICF2G630134587	0	30024592
37	BICF2G630134657	0	30050094
37	BICF2G630134669	0	30074268
37	BICF2G630134671	0	30076220
39	BICF2G63013468	0	70675172
37	BICF2G630134706	0	30111447
37	BICF2G630134714	0	30115549
37	BICF2G630134715	0	30115910
37	BICF2G630134728	0	30128791
37	BICF2G630134764	0	30162103
37	BICF2G630134776	0	30174767
39	BICF2G63013479	0	70669836
37	BICF2G630134808	0	30193024
37	BICF2G630134815	0	30203117
37	BICF2G630134848	0	30281201
37	BICF2G630134901	0	30407163
37	BICF2G630134905	0	30424739
37	BICF2G630134938	0	30444498
37	BICF2G630134943	0	30448791
37	BICF2G630134982	0	30464049
37	BICF2G630135006	0	30518662
37	BICF2G630135059	0	30554681
37	BICF2G630135070	0	30567086
37	BICF2G630135084	0	30579779
37	BICF2G630135095	0	30602452
37	BICF2G630135097	0	30612731
37	BICF2G630135116	0	30627333
37	BICF2G630135127	0	30633385
37	BICF2G630135139	0	30647134
37	BICF2G630135159	0	30668226
37	BICF2G630135189	0	30698655
37	BICF2G630135204	0	30744889
37	BICF2G630135210	0	30749688
39	BICF2G63013522	0	70650402
37	BICF2G630135222	0	30770284
37	BICF2G630135240	0	30781590
37	BICF2G630135267	0	30798700
[truncated: 171,662 more rows]
