# Supplementary material for: Dog10K_Boxer_Tasha_1.0: A Long-Read Assembly of the Dog Reference Genome
Source: Genes (Basel). 2021 May 30;12(6):847. doi: 10.3390/genes12060847 (PMC8228171; doi:10.3390/genes12060847)
Supplement: Supplementary file 1 [file genes-12-00847-s001.zip › genes-1229657 - suppl/genes-1229657 - suppl/Supplementary_tables_revised.xlsx]

## Sheet: TableS1-RegionsWithNoConcordant
TableS1. Intervals on primary chromosomes with no concordant fosmid coverage
#chrom	begin	end	length	SegDupFraction	SegDupCoverageFraction	MaxDupFraction
chr1	68751	178428	109677	0.0544326	0	0.0544326
chr1	216813	342053	125240	0.56367	0	0.56367
chr1	389164	480814	91650	0	0	0
chr1	523837	1196523	672686	0.821418	0.989606	0.989606
chr1	1781404	1809980	28576	0	0	0
chr1	2066080	2128774	62694	0	0	0
chr1	14085524	14089866	4342	0	0	0
chr1	21924711	21932539	7828	0	0	0
chr1	26671858	26723211	51353	0	0	0
chr1	26907617	26907851	234	0	0	0
chr1	27616343	27616695	352	0	0	0
chr1	40702182	40707031	4849	0	0	0
chr1	44051694	44054387	2693	0	0	0
chr1	53786198	53803618	17420	0	0	0
chr1	56382251	56400827	18576	0	0	0
chr1	58453403	58465475	12072	0	0	0
chr1	67130122	67132579	2457	0	0	0
chr1	69539058	69541875	2817	0	0	0
chr1	70299550	70309541	9991	1	0	1
chr1	70354646	70377024	22378	0	0	0
chr1	70531727	70532424	697	0	0	0
chr1	75795795	75813723	17928	0.937528	0.530678	0.937528
chr1	75854126	75863506	9380	0.692857	1	1
chr1	78011248	78014731	3483	0	0	0
chr1	79065453	79086369	20916	0.803261	0	0.803261
chr1	79242937	79250809	7872	0.700076	0	0.700076
chr1	80086605	80091036	4431	0	0	0
chr1	80795267	80801655	6388	0	0	0
chr1	93620270	93629164	8894	0	0	0
chr1	97279553	97318789	39236	0	0	0
chr1	98152807	98175894	23087	0.347988	0	0.347988
chr1	100651300	100663487	12187	0	0	0
chr1	100707323	100713063	5740	0.273171	1	1
chr1	101493440	101510096	16656	0.864734	0	0.864734
chr1	102041865	102042573	708	0	0	0
chr1	103832893	103840583	7690	0.521846	0	0.521846
chr1	103964274	103975058	10784	0.809347	1	1
chr1	104093083	104135822	42739	0.602564	1	1
chr1	105578229	105606658	28429	0.867248	0.957156	0.957156
chr1	105933613	105933708	95	0	0	0
chr1	106907941	106909779	1838	0	0	0
chr1	107520476	107537969	17493	0	0	0
chr1	108068574	108073540	4966	0	0	0
chr1	108337744	108345369	7625	0	0	0
chr1	109742093	109760322	18229	0	0	0
chr1	109814792	109822653	7861	0	0	0
chr1	111797729	111832103	34374	0	0	0
chr1	111958431	111963026	4595	0	1	1
chr1	113747841	113760091	12250	0	0	0
chr1	116851752	116884720	32968	0	0	0
chr1	118152252	118167366	15114	0	0	0
chr1	118304639	118329519	24880	0	0	0
chr1	120366098	120369633	3535	0	0	0
chr1	120468284	120470542	2258	0	0	0
chr1	120549234	120549284	50	0	0	0
chr1	120612363	120717507	105144	0.0324602	0	0.0324602
chr1	120857073	120868582	11509	0	0	0
chr1	121011119	121022120	11001	0	0	0
chr1	121120861	121123657	2796	0	0	0
chrX	185244	229622	44378	0	0	0
chrX	815780	893217	77437	0	0	0
chrX	958403	958784	381	0	0	0
chrX	1370989	1385062	14073	0	0	0
chrX	9932627	9955183	22556	0	0	0
chrX	10385764	10391986	6222	0	0	0
chrX	14179436	14242960	63524	0.18604	0	0.18604
chrX	14373323	14392623	19300	0.937928	0	0.937928
chrX	14530575	14560168	29593	0.638225	0	0.638225
chrX	18272562	18342686	70124	0.0881724	0	0.0881724
chrX	23477671	23479617	1946	0	0	0
chrX	24181588	24188771	7183	0	0	0
chrX	27353045	27363693	10648	0	0	0
chrX	35976544	35988709	12165	0.293465	0	0.293465
chrX	36296053	36306564	10511	0	1	1
chrX	36374315	36386639	12324	0	1	1
chrX	36753944	36758679	4735	0	0	0
chrX	37064606	37090029	25423	0.720096	0	0.720096
chrX	37458605	37474795	16190	0	0	0
chrX	37915533	37925538	10005	0	0	0
chrX	38112493	38124244	11751	0.787593	0	0.787593
chrX	38317774	38334116	16342	0.987517	0	0.987517
chrX	39167995	39188633	20638	0.95048	1	1
chrX	39343406	39408505	65099	0.557366	0.348853	0.557366
chrX	39567170	39582733	15563	0.793613	0	0.793613
chrX	40528881	40572727	43846	0.591981	0	0.591981
chrX	40631739	40636507	4768	0	0	0
chrX	43881721	43915757	34036	0.262898	0	0.262898
chrX	46740893	46751115	10222	0.862845	1	1
chrX	47700841	47756275	55434	0.444745	0	0.444745
chrX	48027538	48057362	29824	0.18066	0	0.18066
chrX	50032660	50039463	6803	0	0	0
chrX	50122944	50141442	18498	0.78176	0	0.78176
chrX	50706403	50707822	1419	0	1	1
chrX	57893653	57905783	12130	0	0	0
chrX	62049256	62058549	9293	0.640697	0	0.640697
chrX	62373217	62380948	7731	0	0	0
chrX	62434136	62531657	97521	0.570482	0	0.570482
chrX	62587818	62636543	48725	0.493217	0	0.493217
chrX	63543430	63564154	20724	0.817554	0	0.817554
chrX	63753330	63754013	683	0	0	0
chrX	65984622	66004383	19761	0.624564	0	0.624564
chrX	68577324	68587067	9743	0	0	0
chrX	74661400	74679882	18482	1	0	1
chrX	76763523	76763811	288	0	0	0
chrX	78153112	78162872	9760	0.159016	0.290984	0.290984
chrX	80378196	80382329	4133	0	0	0
chrX	81011030	81011149	119	0	0	0
chrX	85113270	85114298	1028	0	0	0
chrX	86221663	86230367	8704	0	0	0
chrX	90068166	90071806	3640	0	0	0
chrX	92030585	92099360	68775	0.542028	0	0.542028
chrX	93412040	93414017	1977	1	0	1
chrX	103412382	103413241	859	0.988359	1	1
chrX	103500528	103515192	14664	0.169735	1	1
chrX	103573848	103574112	264	0	0	0
chrX	103615383	103634676	19293	0.730731	0.804489	0.804489
chrX	106026094	106031289	5195	0.708951	0	0.708951
chrX	106400604	106401613	1009	0.263627	1	1
chrX	106629441	106638017	8576	0	0	0
chrX	107378456	107424518	46062	0.216795	0.0213191	0.216795
chrX	107539992	107573244	33252	0.763924	0.941808	0.941808
chrX	107678747	107705560	26813	0.939246	1	1
chr3	175505	544111	368606	0.951102	0.971425	0.971425
chr3	584964	907221	322257	0.754972	1	1
chr3	950668	1023906	73238	0.998635	1	1
chr3	1065583	1193808	128225	0.866298	0.326465	0.866298
chr3	1318680	1582841	264161	0.879494	0	0.879494
chr3	1906050	1916657	10607	0	0	0
chr3	2586314	2594941	8627	0	0	0
chr3	6749373	6768791	19418	0	0	0
chr3	10568650	10572270	3620	0	0	0
chr3	23655286	23659303	4017	0	0	0
chr3	24358390	24366583	8193	0	0	0
chr3	32387683	32437819	50136	0.743258	0	0.743258
chr3	32475888	33011531	535643	0.0397616	0.19384	0.19384
chr3	33282049	33295066	13017	0	1	1
chr3	33345118	33378023	32905	0.936028	1	1
chr3	33476586	34015657	539071	0.150331	0	0.150331
chr3	34300614	34335505	34891	0.519504	1	1
chr3	35025547	35028765	3218	0	0	0
chr3	37182352	37192568	10216	0	0	0
chr3	39883459	39886614	3155	0	0	0
chr3	46643681	46645644	1963	0	0	0
chr3	50791693	50795415	3722	0	0	0
chr3	60954639	60965504	10865	0	0	0
chr3	62713489	62737672	24183	0	0	0
chr3	63621437	63622535	1098	0	0	0
chr3	64326132	64332666	6534	0	0	0
chr3	64822144	64873335	51191	0	0	0
chr3	65009003	65010746	1743	0	0	0
chr3	77412879	77417135	4256	0	0	0
chr3	78336504	78359658	23154	0	0	0
chr3	84709212	84709620	408	0	0	0
chr3	90500740	90502003	1263	0	0	0
chr3	93836034	93873629	37595	0	0	0
chr3	93984196	94104649	120453	0.0149768	0	0.0149768
chr5	82826	111793	28967	0.643111	0	0.643111
chr5	327951	366873	38922	0.296054	0	0.296054
chr5	797323	802733	5410	0	0	0
chr5	1334791	1335714	923	0	0	0
chr5	4157094	4159537	2443	0	0	0
chr5	4704223	4726160	21937	0	0	0
chr5	8776766	8785643	8877	0	0	0
chr5	16446287	16466819	20532	0	0	0
chr5	16984378	16985391	1013	0	0	0
chr5	17694406	17694469	63	0	0	0
chr5	29969706	30221110	251404	0.236611	0.816896	0.816896
chr5	30267852	30306084	38232	0.339532	0.857554	0.857554
chr5	30694740	30729872	35132	0	0	0
chr5	30779419	30782235	2816	0	0	0
chr5	30818112	30820893	2781	0	0	0
chr5	30863710	30874819	11109	0	0	0
chr5	30935763	30951131	15368	0	0	0
chr5	31116921	31146844	29923	0	0	0
chr5	32313984	32364422	50438	0	0	0
chr5	32828856	32834032	5176	0	0	0
chr5	43068830	43090698	21868	0.392217	0.114277	0.392217
chr5	43185245	43201281	16036	0	0	0
chr5	43607429	43608047	618	0	0	0
chr5	44317125	44323360	6235	0	0	0
chr5	56168888	56187136	18248	0	0	0
chr5	57030952	57040433	9481	0	0	0
chr5	57401710	57422036	20326	0	0	0
chr5	58049153	58059150	9997	0	0	0
chr5	58100445	58109150	8705	0	0	0
chr5	58177650	58178855	1205	0	0	0
chr5	60339149	60347621	8472	0	0	0
chr5	64518047	64533620	15573	0	0	0
chr5	64605819	64649093	43274	0	0	0
chr5	64829917	64870085	40168	0	0	0
chr5	66471679	66478017	6338	0	0	0
chr5	70487703	70488550	847	0	0	0
chr5	74849704	74908508	58804	0.403748	0	0.403748
chr5	76165509	76170671	5162	0.48179	0	0.48179
chr5	78112736	78137733	24997	1	0	1
chr5	84078182	84081210	3028	0	0	0
chr4	4446600	4448911	2311	0	0	0
chr4	10458411	10489076	30665	0.0369803	0	0.0369803
chr4	17785734	17787700	1966	0	0	0
chr4	18105292	18117389	12097	0	0	0
chr4	29115508	29117565	2057	0	0	0
chr4	30567246	30568439	1193	0	0	0
chr4	31276172	31277293	1121	0	0	0
chr4	32421718	32455982	34264	0	0	0
chr4	33973924	33985802	11878	0	0	0
chr4	34348110	34367377	19267	0	0	0
chr4	34766896	34808931	42035	0	0	0
chr4	34854161	34889159	34998	0	0	0
chr4	44361792	44362543	751	0	0	0
chr4	45543027	45553111	10084	0	0	0
chr4	49403348	49404081	733	0	0	0
chr4	54577858	54588428	10570	0	0	0
chr4	57181755	57190870	9115	0	0	0
chr4	57899487	57902168	2681	0	0	0
chr4	65913027	65939809	26782	0	0	0
chr4	66569340	66579333	9993	0.390974	0	0.390974
chr4	70640262	70642242	1980	0	0	0
chr4	83722616	83731766	9150	0	0	0
chr4	84435053	84441684	6631	0	0	0
chr4	87792222	87824383	32161	0.4373	0	0.4373
chr2	4357368	4369579	12211	0.0012284	1	1
chr2	5017492	5078852	61360	0.852314	0	0.852314
chr2	5420736	5522905	102169	0.363692	0.937369	0.937369
chr2	6160652	6161198	546	0	0	0
chr2	11983907	11991126	7219	0.995429	0	0.995429
chr2	15369124	15396058	26934	0.632732	1	1
chr2	19246856	19255398	8542	0	0	0
chr2	27335824	27351489	15665	0.0693265	0	0.0693265
chr2	29289848	29303821	13973	0	0	0
chr2	31696633	31718778	22145	0.119576	0	0.119576
chr2	31757009	31768585	11576	0	0	0
chr2	32585583	32591361	5778	0	0	0
chr2	32973242	32984111	10869	0	1	1
chr2	33020220	33024722	4502	0.657708	1	1
chr2	45411179	45416394	5215	0	0	0
chr2	46124829	46129270	4441	0	0	0
chr2	54395497	54556090	160593	0.491802	0.668435	0.668435
chr2	59208682	59211186	2504	0	0	0
chr2	67237004	67244830	7826	0	0	0
chr2	69307502	69324067	16565	0	0	0
chr2	72551599	72555911	4312	0	0	0
chr2	73845442	73857943	12501	0	0	0
chr2	74047107	74053238	6131	0	0	0
chr2	75051795	75058642	6847	0	0	0
chr2	76475802	76478924	3122	0	0	0
chr2	77301422	77317543	16121	0	0	0
chr2	77738527	77770879	32352	0	0	0
chr2	80373356	80412367	39011	0	0	0
chr2	80667064	80704685	37621	0	0.237288	0.237288
chr2	80755409	80810081	54672	0	0	0
chr2	81002465	81040727	38262	0	0	0
chr2	81204048	81241763	37715	0	0	0
chr2	81545627	81648093	102466	0	0	0
chr2	81727417	81728380	963	0	0	0
chr2	81768161	81800050	31889	0	0	0
chr7	183613	216775	33162	0	0	0
chr7	495655	512500	16845	0	0	0
chr7	553876	568125	14249	0	0	0
chr7	846957	900466	53509	0	0	0
chr7	939717	943937	4220	0	0	0
chr7	1555026	1579610	24584	0	0	0
chr7	1686379	1725418	39039	0	0	0
chr7	1765816	1771038	5222	0	0	0
chr7	1822403	1825681	3278	0	0	0
chr7	1904007	1950615	46608	0	0	0
chr7	4689636	4695597	5961	0	0	0
chr7	5399577	5404680	5103	0	0	0
chr7	18229657	18232905	3248	0	0	0
chr7	26752265	26777373	25108	0.615899	0	0.615899
chr7	27357637	27360155	2518	0	0	0
chr7	30503017	30511875	8858	0	0	0
chr7	31831463	31834019	2556	0	0	0
chr7	40236133	40254380	18247	0.689812	0.619006	0.689812
chr7	40375720	40420950	45230	0.310414	0.0438868	0.310414
chr7	40611652	40620938	9286	0	0	0
chr7	41254303	41258263	3960	0	0	0
chr7	41954562	41968743	14181	0	0	0
chr7	44910258	44910751	493	0	0	0
chr7	58510313	58513380	3067	0	0	0
chr7	63261278	63265257	3979	0	0	0
chr7	71854086	71861829	7743	0	0	0
chr7	79058811	79065810	6999	0	0	0
chr7	79153203	79158079	4876	0	0	0
chr7	79896421	79963910	67489	0.222999	0	0.222999
chr7	80326336	80355559	29223	0.700886	1	1
chr6	177821	293475	115654	0.48026	0	0.48026
chr6	345799	378958	33159	0.194366	0	0.194366
chr6	422372	575433	153061	0	0	0
chr6	617768	753075	135307	0.0356153	0	0.0356153
chr6	831154	1874603	1043449	0.312019	0.408452	0.408452
chr6	1927027	1972074	45047	0.847382	0	0.847382
chr6	10562015	10567523	5508	0	0	0
chr6	10665168	10670137	4969	0	0	0
chr6	11165453	11172114	6661	0.710254	0	0.710254
chr6	11375317	11412071	36754	0.0845894	0	0.0845894
chr6	13674061	13690976	16915	0.997576	0	0.997576
chr6	15308106	15316191	8085	0	0	0
chr6	17058360	17070070	11710	0	0	0
chr6	18178599	18210211	31612	0.660477	1	1
chr6	18351101	18358177	7076	0	0	0
chr6	18423828	18489471	65643	0.0334232	0	0.0334232
chr6	19302475	19308354	5879	0	0	0
chr6	22640631	22678304	37673	0.0569639	0	0.0569639
chr6	22816166	22817289	1123	0	0	0
chr6	24251623	24259199	7576	0	0	0
chr6	24952701	24968651	15950	0	0	0
chr6	25994340	26003485	9145	0	0	0
chr6	26176211	26186083	9872	0.213533	0	0.213533
chr6	26266107	26276677	10570	0	0	0
chr6	26351883	26355170	3287	0	0	0
chr6	38049242	38060013	10771	0	0	0
chr6	38381691	38386426	4735	0	0	0
chr6	39084047	39084244	197	0	0	0
chr6	39240744	39246551	5807	0	0	0
chr6	39592927	39616211	23284	0	0	0
chr6	39779688	39781035	1347	0	0	0
chr6	40024371	40028358	3987	0	0	0
chr6	40090791	40117315	26524	0	0	0
chr6	40165883	40174810	8927	0	0	0
chr6	40216031	40218933	2902	0	0	0
chr6	40363157	40381121	17964	0	0	0
chr6	40496668	40505557	8889	0	0	0
chr6	40658491	40673903	15412	0	0	0
chr6	40749487	40870977	121490	0	0	0
chr6	40936901	40950059	13158	0	0	0
chr6	41102601	41260931	158330	0	0	0
chr6	41389471	41429425	39954	0	0	0
chr6	41478382	41499857	21475	0	0	0
chr6	41581345	41608505	27160	0.100221	0	0.100221
chr6	41722838	41735669	12831	0.855818	1	1
chr6	41828819	42151136	322317	0.135454	0	0.135454
chr6	42215779	42252647	36868	0	0	0
chr6	42293188	42424004	130816	0	0	0
chr6	42465495	42588392	122897	0	0	0
chr6	42628245	43471709	843464	0.0073578	0.026652	0.026652
chr6	45868850	45914465	45615	0.826219	1	1
chr6	50875044	50889114	14070	0	0	0
chr6	51583386	51590021	6635	0	0	0
chr6	64414302	64418998	4696	0	0	0
chr6	64713050	64716262	3212	0	0	0
chr6	66488830	66489075	245	0	0	0
chr6	69457087	69457999	912	0	0	0
chr6	71660584	71676084	15500	0.119871	0	0.119871
chr6	77758594	77764943	6349	0	0	0
chr6	79919363	79982218	62855	0	0	0
chr8	1599032	1612686	13654	0	0	0
chr8	1793611	1817765	24154	0	0	0
chr8	2182368	2189087	6719	0	0	0
chr8	2337190	2361481	24291	0.995883	1	1
chr8	6206116	6206243	127	0	0	0
chr8	10523433	10528746	5313	0	0	0
chr8	11232827	11234708	1881	0	0	0
chr8	11695865	11700802	4937	0	0	0
chr8	13245386	13270764	25378	0.473402	0.2685	0.473402
chr8	21562651	21577322	14671	0	0	0
chr8	24059636	24065957	6321	0	0	0
chr8	36764901	36774298	9397	0	0	0
chr8	37660708	37665733	5025	0	0	0
chr8	43845894	43881395	35501	0.35599	0	0.35599
chr8	45245986	45252629	6643	0	0	0
chr8	50487756	50489632	1876	0	0	0
chr8	51197884	51197986	102	0	0	0
chr8	64283636	64283699	63	0	0	0
chr8	67975946	67979918	3972	0	0	0
chr8	68108957	68111277	2320	0	0	0
chr8	68341666	68353545	11879	0	0	0
chr8	68808659	68829181	20522	0	0	0
chr8	71285159	71325731	40572	0	0	0
chr8	71666826	71668488	1662	0	0	0
chr8	71752792	71926441	173649	0	0	0
chr8	71983601	71997393	13792	0	0	0
chr8	72050382	72105004	54622	0	0	0
chr8	72142232	72142755	523	0	0	0
chr8	72241883	72305932	64049	0	0	0
chr8	72344330	72348629	4299	0	0	0
chr8	72393549	72408635	15086	0.0602545	1	1
chr8	72730875	72743050	12175	0.697166	1	1
chr8	72824916	72837481	12565	0	0	0
chr8	72931352	72951673	20321	0.648492	1	1
chr8	73120229	73126927	6698	0.982084	1	1
chr8	73329780	73332287	2507	0	1	1
chr8	73378566	73384360	5794	0.0098378	1	1
chr8	73426179	73486428	60249	0.638185	1	1
chr11	1733101	1752314	19213	0.811118	0	0.811118
chr11	2811240	2843535	32295	0.927574	0	0.927574
chr11	7025684	7025931	247	0	0	0
chr11	9506882	9516938	10056	0.362868	0	0.362868
chr11	9989310	10053108	63798	0.468322	0.821468	0.821468
chr11	10154290	10166322	12032	0.324219	1	1
chr11	10492311	10515706	23395	0.52772	0	0.52772
chr11	20365115	20370189	5074	0	0	0
chr11	21838383	21844090	5707	0	0	0
chr11	29020733	29046124	25391	0.915206	0	0.915206
chr11	30288857	30293551	4694	0	0	0
chr11	33621544	33627786	6242	0	0	0
chr11	34080850	34094937	14087	0	0	0
chr11	39393226	39394898	1672	0	1	1
chr11	46970521	46974235	3714	0	0	0
chr11	50047496	50109822	62326	0.361374	0.034833	0.361374
chr11	53207495	53224315	16820	0	0	0
chr11	60309624	60314511	4887	0	0	0
chr11	66789697	66792526	2829	0	0	0
chr11	71913503	71918286	4783	0	0	0
chr11	72315258	72357774	42516	0	0	0
chr11	72652161	72692729	40568	0	0	0
chr12	2930830	2958883	28053	0	0	0
chr12	7903055	7913414	10359	0	0	0
chr12	12684268	12689996	5728	0.87273	0	0.87273
chr12	15784186	15787327	3141	0	0	0
chr12	16494447	16502838	8391	0	0	0
chr12	18308118	18310555	2437	0	0	0
chr12	24147492	24191042	43550	0.0850746	0	0.0850746
chr12	24844357	24847430	3073	0	0	0
chr12	29318597	29323502	4905	0	0	0
chr12	42923511	42930923	7412	0	0	0
chr12	56266007	56269287	3280	0	0	0
chr12	68305385	68310732	5347	0	0	0
chr12	69601218	69616902	15684	0	0	0
chr12	70441024	70453560	12536	0.819241	0	0.819241
chr12	70753184	70771458	18274	0.364999	0	0.364999
chr12	71793988	71819472	25484	0.0833464	0	0.0833464
chr12	71861402	71939431	78029	0.0195568	0	0.0195568
chr12	71977472	72004673	27201	0	0	0
chr10	4258443	4268773	10330	0	0	0
chr10	5004632	5011970	7338	0	0	0
chr10	5302013	5314203	12190	0	0	0
chr10	5714266	5719883	5617	0	0	0
chr10	13030717	13060623	29906	0	0	0
chr10	16036272	16097319	61047	0.679378	0.205514	0.679378
chr10	16178572	16199722	21150	0.684634	0.42	0.684634
chr10	16252768	16327709	74941	0.529416	0.0002135	0.529416
chr10	16409975	16414149	4174	0	1	1
chr10	16526379	16539763	13384	0.179393	0.832785	0.832785
chr10	16608552	16625788	17236	0	0	0
chr10	16802149	16818166	16017	0	0	0
chr10	16929814	16976117	46303	0	0	0
chr10	17013684	17020222	6538	0	0	0
chr10	17186224	17274661	88437	0	0	0
chr10	17339851	17344069	4218	0	0	0
chr10	17910653	17917097	6444	0	0	0
chr10	18020936	18034764	13828	0	0	0
chr10	18100998	18150791	49793	0	0	0
chr10	18243542	18265593	22051	0	0	0
chr10	18805313	18808595	3282	0	0	0
chr10	19111351	19117577	6226	0	0	0
chr10	19558558	19611536	52978	0	0	0
chr10	19652477	19654031	1554	0	0	0
chr10	19730077	19756697	26620	0	0	0
chr10	19952735	19965116	12381	0	0	0
chr10	20055151	20100291	45140	0	0	0
chr10	21382545	21392434	9889	0	0	0
chr10	25873348	25876574	3226	0.987291	0	0.987291
chr10	27119010	27148521	29511	0	0	0
chr10	27269793	27285626	15833	0	0	0
chr10	28078990	28089308	10318	0	0	0
chr10	31891287	31891288	1	0	0	0
chr10	45233375	45235100	1725	0	0	0
chr10	52630902	52632509	1607	0	0	0
chr10	58835478	58837856	2378	0	0	0
chr10	64291512	64295037	3525	0	0	0
chr10	68801447	68812802	11355	0	0	0
chr10	69111348	69122840	11492	0	0	0
chr15	115188	129758	14570	1	1	1
chr15	176863	199651	22788	0.121994	1	1
chr15	314979	441460	126481	0.334224	0.624212	0.624212
chr15	1990320	2000191	9871	0	0	0
chr15	3582949	3598773	15824	0.787348	0	0.787348
chr15	6083537	6089756	6219	0	0	0
chr15	6337117	6354714	17597	0	0	0
chr15	7924878	7926408	1530	0	0	0
chr15	8074080	8114817	40737	0	0	0
chr15	8179822	8194985	15163	0	0	0
chr15	17484655	17594884	110229	0.866433	0.834218	0.866433
chr15	17792487	17842130	49643	0.995226	0.873295	0.995226
chr15	18222262	18227281	5019	0	0	0
chr15	18320903	18322713	1810	0	0	0
chr15	18451669	18455861	4192	0	0	0
chr15	21526493	21532706	6213	0	0	0
chr15	34870338	34875681	5343	0	0	0
chr15	42695467	42695949	482	0	0	0
chr15	43035286	43076084	40798	0.810334	0	0.810334
chr15	43205947	43214024	8077	0	0	0
chr15	48217915	48222567	4652	0	0	0
chr15	61035460	61055264	19804	0.104524	0	0.104524
chr15	61750073	61756303	6230	0	0	0
chr15	62662398	62668282	5884	0.767675	0	0.767675
chr15	62983940	62990738	6798	0	0	0
chr17	237278	253661	16383	0	0	0
chr17	307389	387187	79798	0	0	0
chr17	640930	692232	51302	0	0	0
chr17	769068	773144	4076	0	0	0
chr17	816476	843908	27432	0	0	0
chr17	883941	895930	11989	0	0	0
chr17	2894512	2903284	8772	0	0	0
chr17	3883139	3886892	3753	0	0	0
chr17	11634479	11640226	5747	0	0	0
chr17	17230353	17232465	2112	0	0	0
chr17	21399788	21413017	13229	0.255802	0	0.255802
chr17	30829301	30838017	8716	0	0	0
chr17	40769777	40783993	14216	0	0	0
chr17	44165359	44180755	15396	0	0	0
chr17	51159949	51170762	10813	0	0	0
chr17	56281748	56315148	33400	0.99524	0.456617	0.99524
chr17	57005911	57061188	55277	0.143568	0	0.143568
chr17	57255580	57261080	5500	0	0	0
chr17	58355815	58377787	21972	0.958447	0	0.958447
chr17	61051199	61088616	37417	0.627148	0	0.627148
chr17	61503808	61571024	67216	0.416091	0.382394	0.416091
chr17	63017748	63020345	2597	0	0	0
chr17	63562033	63570757	8724	0.375516	1	1
chr13	7721628	7728828	7200	0	0	0
chr13	8675774	8708332	32558	0.282849	0	0.282849
chr13	21326235	21330572	4337	0	0	0
chr13	29627304	29630193	2889	0	0	0
chr13	34156456	34158817	2361	0	0	0
chr13	34495204	34496498	1294	0	0	0
chr13	34865733	34868141	2408	0	0	0
chr13	35517964	35519000	1036	0	0	0
chr13	35709350	35768804	59454	0	0	0
chr13	35824953	35845585	20632	0	0	0
chr13	35889381	35926114	36733	0	0	0
chr13	35966809	35983846	17037	0	0	0
chr13	36275878	36322895	47017	0	0	0
chr13	36365312	36406408	41096	0	0	0
chr13	36449746	36449861	115	0	0	0
chr13	36504148	36694947	190799	0	0	0
chr13	36732925	36829228	96303	0.684859	0	0.684859
chr13	36981086	37002317	21231	0.0781405	0	0.0781405
chr13	37061169	37089260	28091	0	0	0
chr13	37171661	37191184	19523	0	0	0
chr13	37303649	37312354	8705	0	0	0
chr13	37419697	37449131	29434	0	0	0
chr13	37498565	37503048	4483	0	0	0
chr13	37774782	37839404	64622	0	0	0
chr13	37895904	37914106	18202	0	0	0
chr13	38220670	38226693	6023	1	1	1
chr13	38272239	38297942	25703	0	0	0
chr13	38437175	38476450	39275	0	0	0
chr13	39328730	39344429	15699	0	0	0
chr13	40675240	40690625	15385	0.0965876	0	0.0965876
chr13	47817264	47818213	949	0	0	0
chr13	54599705	54600929	1224	0	0	0
chr13	58865283	58887856	22573	0	0.628627	0.628627
chr13	60881369	60905311	23942	0	0	0
chr22	725721	740606	14885	0	0	0
chr22	900729	955057	54328	0	0	0
chr22	4940073	4954845	14772	0	0	0
chr22	11169717	11174347	4630	0	0	0
chr22	17780327	17782527	2200	0	0	0
chr22	18485397	18494752	9355	0	0	0
chr22	31319146	31322769	3623	0	0	0
chr22	33806624	33821419	14795	0	0	0
chr22	44662706	44663547	841	0	0	0
chr22	55414480	55420541	6061	0	0	0
chr22	58262430	58264364	1934	0	0	0
chr22	61113001	61522713	409712	0.399722	0	0.399722
chr14	175826	235482	59656	0	0	0
chr14	320945	357063	36118	0	0	0
chr14	422966	443721	20755	0.177933	0.366803	0.366803
chr14	483451	510946	27495	0	0	0
chr14	2425293	2428006	2713	0	0	0
chr14	6078739	6116582	37843	0	0.705044	0.705044
chr14	12179517	12237536	58019	0	0	0
chr14	12945222	12946469	1247	0	0	0
chr14	21894284	21902690	8406	0.999048	1	1
chr14	23865726	23878078	12352	0	0	0
chr14	23947865	23948481	616	0	0	0
chr14	25763668	25774367	10699	0	0	0
chr14	38856806	38859019	2213	0	0	0
chr14	39566730	39567880	1150	0	0	0
chr14	52653593	52654230	637	0	0	0
chr14	57703191	57709801	6610	0.116036	0.148714	0.148714
chr14	58416786	58435166	18380	0	0	0
chr14	58761323	58769618	8295	0	0	0
chr9	92470	145518	53048	0	0	0
chr9	592838	613868	21030	0	0	0
chr9	726483	742805	16322	0	0	0
chr9	842896	934926	92030	0	0	0
chr9	978250	1109713	131463	0.0088466	0	0.0088466
chr9	1263712	1338186	74474	0	0	0
chr9	1493575	1553823	60248	0	0	0
chr9	1590671	1609446	18775	0	0	0
chr9	2126569	2140810	14241	0	0	0
chr9	2375372	2397992	22620	0	0	0
chr9	2645873	2666655	20782	0	0	0
chr9	2729945	2733688	3743	0	0	0
chr9	3397711	3411444	13733	0	0	0
chr9	3524982	3527166	2184	0	0	0
chr9	3568359	3579260	10901	0	0	0
chr9	3655854	3671499	15645	0	0	0
chr9	4002535	4007027	4492	0	0	0
chr9	4178612	4195468	16856	0	0	0
chr9	6265130	6268665	3535	0	0	0
chr9	8059289	8082088	22799	0.936752	0.667003	0.936752
chr9	9912392	10021252	108860	0.532941	0.874205	0.874205
chr9	12097021	12097096	75	0	0	0
chr9	12806099	12809728	3629	0	0	0
chr9	17536571	17576751	40180	0.665754	0	0.665754
chr9	19234555	19282335	47780	0.572039	0	0.572039
chr9	19341267	19364041	22774	0.566348	0	0.566348
chr9	21750871	21760596	9725	0	0	0
chr9	23800565	23814573	14008	0	0	0
chr9	25375917	25380669	4752	0	0	0
chr9	26085195	26085351	156	0	0	0
chr9	26856459	26856690	231	0	0	0
chr9	30067894	30074880	6986	0.695391	0	0.695391
chr9	38791601	38791875	274	0	0	0
chr9	46935596	46977341	41745	0.453348	1	1
chr9	47749956	47782467	32511	0.0972286	0	0.0972286
chr9	47859941	47894845	34904	0	0	0
chr9	47962074	47974048	11974	0	0	0
chr9	48023971	48121848	97877	0.289159	0	0.289159
chr9	48161251	48179472	18221	0	0	0
chr9	48233168	48258197	25029	0	0	0
chr9	48369611	48376151	6540	0	0	0
chr9	48496577	48514913	18336	0	0	0
chr9	48552646	48559616	6970	0	0	0
chr9	48806373	48860791	54418	0	0	0
chr9	49016198	49054508	38310	0.10214	0	0.10214
chr9	49251708	49278607	26899	0	0	0
chr9	49492620	49525431	32811	0	0	0
chr9	49799201	49813657	14456	0	0	0
chr9	50046994	50064484	17490	0	0	0
chr9	50223739	50272032	48293	0	0	0
chr9	50320778	50323949	3171	0	0	0
chr9	50506429	50523862	17433	0.876728	0	0.876728
chr9	52110347	52112606	2259	0	0	0
chr9	55092651	55107345	14694	1	0	1
chr20	114985	170234	55249	0.0584626	0	0.0584626
chr20	1188139	1201305	13166	0	0	0
chr20	11781091	11785687	4596	0	0	0
chr20	18098547	18108718	10171	0	0	0
chr20	22989432	22989637	205	0	0	0
chr20	24862530	24869471	6941	0	0	0
chr20	25102576	25113331	10755	0	0	0
chr20	38208952	38217583	8631	0	0	0
chr20	44139769	44151877	12108	0	0	0
chr20	45639061	45648868	9807	0	0	0
chr20	47028208	47029989	1781	0	1	1
chr20	47423472	47448405	24933	0	1	1
chr20	50228108	50231895	3787	0	0	0
chr20	51811768	51811852	84	0	0	0
chr20	52888600	52895921	7321	0	0	0
chr20	53659657	53677370	17713	0	0	0
chr20	53933934	53957180	23246	0	0	0
chr20	54144209	54149278	5069	0	0	0
chr20	54309758	54371044	61286	0	0	0
chr20	54448938	54476938	28000	0	0	0
chr20	54886462	54907232	20770	0	0	0
chr20	55133734	55146138	12404	0	0	0
chr20	55239830	55245358	5528	0	0	0
chr20	55315666	55330619	14953	0	0	0
chr20	55417598	55426040	8442	0	0	0
chr20	55516019	55526690	10671	0	0	0
chr20	55627406	55650227	22821	0	0	0
chr20	55688591	55789271	100680	0	0	0
chr20	55857862	55858752	890	0	0	0
chr20	55919340	55939985	20645	0	0	0
chr20	56420293	56445641	25348	0	0	0
chr20	56540368	56603120	62752	0	0	0
chr20	56728375	56748427	20052	0	0	0
chr20	56790357	56806162	15805	0	0	0
chr20	56892103	57014521	122418	0	0	0
chr20	57061571	57063412	1841	0	0	0
chr20	57136294	57138019	1725	0	0	0
chr20	57255900	57269024	13124	0	0	0
chr20	57306291	57351323	45032	0.0211183	0	0.0211183
chr20	57411567	57593979	182412	0.0180032	0	0.0180032
chr20	57632265	57855963	223698	0	0	0
chr16	67997	769828	701831	0.483245	0.226227	0.483245
chr16	807786	856114	48328	0.975935	1	1
chr16	894619	906834	12215	0	1	1
chr16	1063807	1065280	1473	0	1	1
chr16	1106966	1221055	114089	0	0	0
chr16	1867525	1877669	10144	0.562697	1	1
chr16	2155556	2174757	19201	0	0	0
chr16	2532633	2548131	15498	0	0	0
chr16	2603312	2622132	18820	0	0	0
chr16	6880114	6883313	3199	0	0	0
chr16	7592394	7594419	2025	0	0	0
chr16	10146852	10151667	4815	0	0	0
chr16	11234479	11249584	15105	0	0	0
chr16	11349257	11377362	28105	0.487138	1	1
chr16	14510745	14549333	38588	0.294211	0	0.294211
chr16	14590834	14659975	69141	0.764727	0.848932	0.848932
chr16	19016118	19022571	6453	0	0	0
chr16	20135708	20164762	29054	0	0	0
chr16	20437533	20444800	7267	0	0	0
chr16	20859845	20877041	17196	0	0	0
chr16	21774377	21785517	11140	0	1	1
chr16	24350453	24353243	2790	0	0	0
chr16	33690722	33703414	12692	0	0	0
chr16	37792056	37804164	12108	0	0	0
chr16	38130600	38130955	355	0	0	0
chr16	39575495	39580544	5049	0	0	0
chr16	40461568	40480471	18903	0.979739	1	1
chr16	47040775	47042959	2184	0	0	0
chr16	47749633	47796907	47274	0.358506	0.926133	0.926133
chr16	49530529	49539122	8593	0.52566	1	1
chr16	49597551	49670476	72925	0.338567	1	1
chr16	49759342	49866740	107398	0.0474683	0	0.0474683
chr16	50459146	50469553	10407	0.225521	1	1
chr16	53385254	53410546	25292	0	0	0
chr18	66071	78293	12222	0	0	0
chr18	245215	254866	9651	0	0	0
chr18	1782823	1800699	17876	0	0	0
chr18	1889670	1897007	7337	0	0	0
chr18	1940327	1954083	13756	0	0	0
chr18	3519374	3524980	5606	0	0	0
chr18	4229324	4233175	3851	0	1	1
chr18	12834961	12846899	11938	0	0	0
chr18	17317674	17318164	490	0	0	0
chr18	17966514	17971538	5024	0.645303	1	1
chr18	24863778	24985721	121943	0.292916	0	0.292916
chr18	25120619	25227831	107212	0	0	0
chr18	25281618	25318270	36652	0.296328	0	0.296328
chr18	25373830	25384238	10408	0	0	0
chr18	25420874	25482238	61364	0.0419138	0	0.0419138
chr18	29898399	29936475	38076	0.498293	0	0.498293
chr18	30251304	30259013	7709	0	0	0
chr18	36963126	36996155	33029	0.12044	0	0.12044
chr18	37660939	37665451	4512	0	0	0
chr18	39769030	39797372	28342	0.45332	1	1
chr18	40190458	40210134	19676	0.294979	0	0.294979
chr18	43337948	43344680	6732	0	0	0
chr18	43845845	43880147	34302	0	0	0
chr18	44028987	44056485	27498	0	0	0
chr18	44120494	44165716	45222	0.12704	0	0.12704
chr18	44211354	44227907	16553	0	0	0
chr18	44289500	44302498	12998	0	0	0
chr18	44700639	44724238	23599	0	0	0
chr18	44774524	44859659	85135	0.0542902	0	0.0542902
chr18	44926422	44940917	14495	0	0	0
chr18	45293668	45306615	12947	0	0	0
chr18	45488392	45503326	14934	0	0	0
chr18	46264903	46298320	33417	0	0	0
chr18	46467439	46471483	4044	0	0	0
chr18	46703924	46706062	2138	0	0	0
chr18	46986724	46991545	4821	0	0	0
chr18	51036609	51042874	6265	0	0	0
chr18	53318979	53324211	5232	0	0	0
chr19	726714	727491	777	0	0	0
chr19	6626819	6629060	2241	0	0	0
chr19	6910932	6915446	4514	0	0	0
chr19	7013952	7020604	6652	0	0	0
chr19	19647109	19659608	12499	0.955676	1	1
chr19	19747084	19752194	5110	0	1	1
chr19	19996866	19998538	1672	0	0	0
chr19	20081442	20103898	22456	0.161026	0	0.161026
chr19	20160922	20186384	25462	0.51948	0	0.51948
chr19	20304703	20326239	21536	0.356148	0	0.356148
chr19	33786493	33792651	6158	0	0	0
chr19	36222837	36228150	5313	0	0	0
chr19	46619227	46621694	2467	0	0	0
chr19	47326645	47329921	3276	0	0	0
chr19	51427764	51431622	3858	0	0	0
chr19	52667612	52731274	63662	0	0	0
chr23	11603087	11606958	3871	0	0	0
chr23	13478840	13487584	8744	0	0	0
chr23	15455968	15523049	67081	0.112849	0.0740001	0.112849
chr23	25193237	25201066	7829	0	0	0
chr23	38027650	38036458	8808	0	0	0
chr23	50920548	50929292	8744	0	0	0
chr23	51553401	51565227	11826	0	0	0
chr23	51982231	51992367	10136	0	0	0
chr23	52068046	52072570	4524	0	0	0
chr23	52110010	52112913	2903	0	0	0
chr23	52214680	52265758	51078	0	0	0
chr25	3566395	3570584	4189	0	0	0
chr25	17168249	17169979	1730	0	0	0
chr25	18640449	18643958	3509	0	0	0
chr25	20157636	20158765	1129	0	1	1
chr25	20632833	20639669	6836	0.81495	0	0.81495
chr25	22235497	22242632	7135	0	0	0
chr25	28190759	28212195	21436	0.692946	1	1
chr25	30496871	30498676	1805	0	0	0
chr25	38220194	38225669	5475	0.472511	0	0.472511
chr25	38510375	38518233	7858	0	0	0
chr25	43324107	43325416	1309	0	0	0
chr25	44030844	44038565	7721	0	0	0
chr25	45545550	45553255	7705	0	1	1
chr25	46278939	46281989	3050	0	0	0
chr25	49124080	49138115	14035	0	0	0
chr25	49708272	49739550	31278	0	0	0
chr25	49808290	49837084	28794	0	0	0
chr25	50167758	50175145	7387	0	0	0
chr25	50337279	50358362	21083	0	0	0
chr25	50893062	50917916	24854	0	0	0
chr25	50956575	50987173	30598	0	0	0
chr25	51027303	51216220	188917	0	0	0
chr25	51269845	51285888	16043	0	0	0
chr25	51380067	51414466	34399	0	0	0
chr25	51661661	51680490	18829	0	0	0
chr34	903160	4219854	3316694	0.199698	0.222394	0.222394
chr34	4292753	4583824	291071	0.691745	0.95295	0.95295
chr34	8663315	8666867	3552	0	0	0
chr34	15797899	15819633	21734	0	0	0
chr34	15945852	15980949	35097	0	0	0
chr34	16260491	16275069	14578	0	0	0
chr34	16386727	16400103	13376	0	0	0
chr34	16599920	16615790	15870	0	0.415438	0.415438
chr34	16656972	16661043	4071	0.229919	1	1
chr34	17302246	17311556	9310	0	0	0
chr34	25414862	25416203	1341	0	0	0
chr34	30134950	30138986	4036	0	0	0
chr34	32226769	32262951	36182	0.997236	1	1
chr34	33246434	33259250	12816	0.869772	0	0.869772
chr34	35409169	35420607	11438	0	0	0
chr34	36613541	36642047	28506	0.688732	1	1
chr34	43475165	43480625	5460	0	0	0
chr21	8138449	8139389	940	0	0	0
chr21	8848355	8849292	937	0	0	0
chr21	10158241	10159013	772	0.462435	0	0.462435
chr21	21371233	21371284	51	0	0	0
chr21	22080000	22081533	1533	0	0	0
chr21	25110452	25117905	7453	0	0	0
chr21	26941784	26991073	49289	0.359938	0.645499	0.645499
chr21	29949676	29953805	4129	0.999273	0	0.999273
chr21	30081631	30084031	2400	1	1	1
chr21	30187183	30217166	29983	0.146716	0.469133	0.469133
chr21	34908012	34908237	225	0	0	0
chr21	48231089	48247952	16863	0	0	0
chr21	48661968	48680163	18195	0	0	0
chr24	4032237	4034772	2535	0	0	0
chr24	5787641	5799180	11539	0	0	0
chr24	6496407	6498786	2379	0	0	0
chr24	17232062	17242025	9963	0	0	0
chr24	18762422	18767165	4743	0	0	0
chr24	19102116	19116350	14234	0	1	1
chr24	19322030	19332042	10012	0	0	0
chr24	29012822	29016030	3208	0	0	0
chr24	32402259	32425867	23608	0.0902237	0.682946	0.682946
chr24	33119880	33126397	6517	0	0	0
chr24	34361220	34365602	4382	0	1	1
chr24	34528326	34561258	32932	0.14454	0	0.14454
chr24	41480671	41495889	15218	0	0	0
chr24	41838700	41859616	20916	0	0	0
chr24	43323728	43329465	5737	0	0	0
chr24	43880313	43883349	3036	0	0	0
chr24	44838931	44840081	1150	0	0	0
chr24	44982853	44984715	1862	0	0	0
chr24	45091062	45141141	50079	0	0	0
chr24	45266058	45280667	14609	0	0	0
chr24	45403464	45429491	26027	0.0504092	0	0.0504092
chr24	45538332	45755884	217552	0	0	0
chr24	45809335	45850697	41362	0	0	0
chr24	45949576	45964603	15027	0	0	0
chr24	46116386	46308688	192302	0	0	0
chr24	46397591	46420335	22744	0	0	0
chr24	46458158	46493653	35495	0	0	0
chr24	46540870	46570238	29368	0	0	0
chr24	46631741	46675854	44113	0	0	0
chr27	7198257	7202924	4667	0	0	0
chr27	20288636	20295367	6731	0	0	0
chr27	20453952	20479262	25310	0	0	0
chr27	20636417	20676122	39705	0.536935	0.845133	0.845133
chr27	33372798	33374773	1975	0	0	0
chr27	34080127	34084525	4398	0	0	0
chr27	40283793	40319285	35492	0	1	1
chr27	43453654	43456349	2695	0	0	0
chr27	45071637	45126844	55207	0	0	0
chr27	45332254	45353121	20867	0	0	0
chr27	45458552	45519846	61294	0	0	0
chr27	45997859	46054093	56234	0.484565	0	0.484565
chr32	5447446	5452119	4673	0	0	0
chr32	11541963	11551720	9757	0	0	0
chr32	12354291	12355495	1204	0	0	0
chr32	18530889	18535296	4407	0	0	0
chr32	19240828	19247908	7080	0	0	0
chr32	32071931	32072462	531	0	0	0
chr32	38786120	38820874	34754	0	0	0
chr28	5393641	5393762	121	0	0	0
chr28	9486425	9497790	11365	0.106379	0	0.106379
chr28	18736060	18737320	1260	0	0	0
chr28	30280500	30319757	39257	0.0592506	0	0.0592506
chr28	39481087	39485822	4735	0	0	0
chr28	39604152	39608061	3909	0	0	0
chr28	39711403	39739269	27866	0	0	0
chr28	40142061	40142613	552	0	0	0
chr28	40182656	40282162	99506	0	0	0
chr28	40321242	40357490	36248	0	0	0
chr28	40408103	40409402	1299	0	0	0
chr28	40624535	40653442	28907	0	0	0
chr28	40731275	41068373	337098	0	0	0
chr29	3593999	3609230	15231	0	0	0
chr29	5559752	5562446	2694	0	0	0
chr29	6267253	6271582	4329	0	0	0
chr29	16015131	16018907	3776	0	0	0
chr29	19353362	19355811	2449	0	0	0
chr29	32181880	32185414	3534	0	0	0
chr29	32889562	32897768	8206	0	0	0
chr29	40003827	40005339	1512	0	0	0
chr30	302143	357992	55849	0.266594	0.913123	0.913123
chr30	11748779	11751899	3120	0	0	0
chr30	12456438	12460710	4272	0	0	0
chr30	25279748	25287005	7257	0	0	0
chr30	36948985	36961508	12523	0	0	0
chr30	37450375	37460468	10093	0	0	0
chr30	38464835	38466979	2144	0	0	0
chr30	38509278	38559972	50694	0.0200221	0	0.0200221
chr30	38626337	38632716	6379	0	0	0
chr30	39142689	39149104	6415	0	0	0
chr30	39662442	39667179	4737	0	0	0
chr30	39791883	39831409	39526	0	0	0
chr31	38744	100460	61716	0.737183	1	1
chr31	7610782	7611819	1037	0	0	0
chr31	14338032	14353279	15247	0	0	0
chr31	18770266	18781861	11595	0	0	0
chr31	21206676	21217558	10882	0	0	0
chr31	34039368	34040697	1329	0	0	0
chr31	34746589	34749132	2543	0	0	0
chr31	35340322	35381953	41631	0	0	0
chr31	35744474	35755681	11207	0	0	0
chr31	36382474	36386693	4219	0	0	0
chr31	36454523	36475850	21327	0	0	0
chr31	36520514	36545362	24848	0	0	0
chr31	36627596	36671548	43952	0	0	0
chr31	36856336	36863430	7094	0	0	0
chr31	37019474	37025999	6525	0	0	0
chr31	37221542	37286965	65423	0	0	0
chr31	37325471	37384257	58786	0.0795427	0	0.0795427
chr31	37422297	37459145	36848	0.0557968	0	0.0557968
chr31	37564198	37613667	49469	0.234591	0	0.234591
chr31	37662784	37731599	68815	0	0	0
chr31	37993201	38093299	100098	0.0099902	0	0.0099902
chr31	38134805	38237998	103193	0.0095065	0	0.0095065
chr31	38490125	38544389	54264	0	0	0
chr31	38655355	38701171	45816	0	0	0
chr26	1335492	1362546	27054	0.386856	0	0.386856
chr26	1404427	1453509	49082	0.456094	0	0.456094
chr26	3443057	3449140	6083	0.786947	0	0.786947
chr26	9588536	9589504	968	0	0	0
chr26	11100688	11100703	15	0	0	0
chr26	11809779	11811088	1309	0	0	0
chr26	16876153	16890963	14810	0.589939	0.303984	0.589939
chr26	24894081	24939853	45772	0.525037	1	1
chr26	25060563	25076427	15864	0.911561	1	1
chr26	25134192	25158209	24017	0.944206	1	1
chr26	25230349	25243965	13616	0	1	1
chr26	25373092	25384896	11804	1	1	1
chr26	25593534	25642405	48871	0.669702	1	1
chr26	25760956	25789106	28150	0.996448	1	1
chr26	25921062	25921340	278	0.881295	1	1
chr26	26360851	26480289	119438	0.476616	0	0.476616
chr26	26610654	26620858	10204	1	1	1
chr26	26861297	26865442	4145	0	0	0
chr26	27427182	27441393	14211	0	0	0
chr26	27905269	27919738	14469	0.866128	0	0.866128
chr26	28773348	28783682	10334	0.515193	0	0.515193
chr26	29011474	29020664	9190	0	0	0
chr26	29307711	29320924	13213	0	0	0
chr26	29500954	29523939	22985	0	0	0
chr26	30538196	30543983	5787	0	0	0
chr26	31274611	31281404	6793	0.437215	0	0.437215
chr26	31546761	31553487	6726	0	0	0
chr26	37723358	37728443	5085	0	0	0
chr26	38425367	38460175	34808	0	0	0
chr37	167606	852222	684616	0.750637	1	1
chr37	898584	1092771	194187	0.997322	1	1
chr37	1620008	1621032	1024	1	0	1
chr37	9168383	9174421	6038	0	0	0
chr37	16112473	16120825	8352	0	0	0
chr37	19751264	19755913	4649	0	0	0
chr37	20012357	20031973	19616	0	0	0
chr37	22517454	22525401	7947	0	0	0
chr37	25843176	25888468	45292	0	0	0
chr37	26663057	26671687	8630	0	0	0
chr37	26755731	26762641	6910	0	0	0
chr37	26801118	26852070	50952	0	0	0
chr37	30812732	30836260	23528	0.809376	0	0.809376
chr37	30895725	30895943	218	0	0	0
chr33	8505057	8510011	4954	0	0	0
chr33	9692097	9693942	1845	0	0	0
chr33	12405622	12414437	8815	0.176631	0	0.176631
chr33	20499224	20501323	2099	0	0	0
chr33	20633497	20640189	6692	0	0	0
chr33	21850839	21852472	1633	0	0	0
chr33	29193159	29193366	207	0	0	0
chr33	31078697	31082378	3681	0	0	0
chr36	11636998	11640524	3526	0	0	0
chr36	12338788	12346755	7967	0	0	0
chr36	19965941	19978402	12461	0	0	0
chr36	24914333	24916270	1937	0	0	0
chr36	25622618	25635958	13340	0	0	0
chr35	773337	774372	1035	0	0	0
chr35	2057176	2080713	23537	0	0	0
chr35	8351734	8352123	389	0	0	0
chr35	10179289	10184661	5372	0	0	0
chr35	23527163	23530154	2991	0	0	0
chr35	23792318	23802899	10581	0.392118	0	0.392118
chr35	23971080	23983214	12134	0	1	1
chr35	25705251	25724901	19650	0.457048	0	0.457048
chr35	25905208	25922003	16795	0.19744	0	0.19744
chr38	3688081	3696824	8743	0	0	0
chr38	9603760	9608422	4662	0	0	0
chr38	9867804	9870282	2478	0	0	0
chr38	15775646	15779690	4044	0	0	0
chr38	20723740	20725355	1615	0	0	0
chr38	21136685	21203743	67058	0.410495	0	0.410495
chr38	21447718	21449506	1788	0	0	0
chr38	22157478	22180773	23295	0	0	0
chr38	22294437	22424976	130539	0	0	0
chr38	22842363	22847380	5017	0	0	0
chr38	23528780	23751082	222302	0.008484	0	0.008484

## Sheet: TableS2-BACalignedStats
Table S2. Alignment statistics of CH82 BAC sequences
Accession	Clone Name	Clone Length	Chromosome	Start	End	Orientation	Match Bp	Aligned Bp	Identity	Gap Bp	Phred Q Value (SNV only)
AC147707.5	CH82-10C7	199690	chr25	41724422	41924109	+	199680	199682	0.99999	14	50
AC147680.4	CH82-10H12	214979	chr12	27175512	27390419	-	214843	214852	0.999958	183	44
AC147681.8	CH82-10A1	160031	chr10	45392366	45552273	-	159870	159876	0.999962	187	44
AC147708.7	CH82-25G10	185084	chr21	13429584	13615756	+	185060	185067	0.999962	1123	44
AC147676.10	CH82-25H12	203436	chr3	46662897	46865840	-	202542	202780	0.998826	820	29
AC184809.4	CH82-91H22	209294	chr14	16235673	16444934	+	209253	209254	0.999995	48	53
AC184827.2	CH82-6F18	164553	chr14	52903148	53067694	-	164540	164542	0.999988	16	49
AC184828.4	CH82-10P18	168999	chr14	16081888	16250849	-	168939	168944	0.99997	73	45
AC186205.3	CH82-293N13	224352	chr7	60192012	60416079	-	223875	223968	0.999585	484	34
AC185106.8	CH82-39N16	214731	chr7	59997209	60211621	+	213938	214230	0.998637	684	29
AC186077.4	CH82-98B12	142728	chr32	4890984	5033722	-	142721	142723	0.999986	21	49
AC186202.5	CH82-314G16	174892	chr26	34445984	34620656	-	174558	174643	0.999513	279	33
AC183558.3	CH82-400H14	176073	chr33	7200729	7378629	+	175230	175563	0.998103	2848	27
AC184829.8	CH82-3D7	211588	chr32	4926621	5137948	-	211313	211315	0.999991	286	50
AC184823.8	CH82-20B16	194642	chr8	67228117	67422583	+	194371	194445	0.999619	219	34
AC184815.3	CH82-45B10	170713	chr6	21866739	22037422	-	170645	170646	0.999994	105	52
AC184813.8	CH82-46I7	213138	chr22	59963332	60176432	+	212670	212980	0.998544	279	28
AC186208.4	CH82-293E19	207306	chr31	28182933	28390227	-	206913	207165	0.998784	271	29
AC184811.7	CH82-49M14	222097	chr14	53227801	53449850	-	222029	222033	0.999982	81	47
AC186203.4	CH82-299G16	181395	chr26	34264444	34445989	+	180774	181002	0.99874	937	29
AC184819.3	CH82-38A4	27211	chr3	34367437	34394576	+	27050	27108	0.99786	135	27
AC187299.3	CH82-94O4	193067	chr32	23414070	23613251	+	192776	192889	0.999414	6471	32
AC183587.11	CH82-38A2	216886	chr22	20844982	21061412	+	216178	216325	0.99932	667	32
AC186081.5	CH82-10I19	208272	chr5	85806705	86015042	-	207966	208091	0.999399	428	32
AC186051.8	CH82-212F17	188055	chr5	3720335	3908150	+	187788	187791	0.999984	289	48
AC186060.6	CH82-162K3	227740	chr10	30418230	30645884	+	227615	227640	0.99989	115	40
AC187025.7	CH82-251H2	209219	chr31	33025612	33235672	-	208903	208913	0.999952	1454	43
AC186210.8	CH82-263M16	151008	chrX	81187584	81338567	-	150942	150954	0.999921	84	41
AC183584.15	CH82-48K2	173948	chr25	51146151	51320059	-	172759	173331	0.9967	1195	25
AC189728.3	CH82-424C17	40803	chr16	39434094	39474964	+	40680	40783	0.997474	108	26
AC187023.4	CH82-368L21	162073	chr33	12436525	12599418	-	161848	161892	0.999728	1183	36
AC187026.8	CH82-266E21	230004	chr17	59729346	59958777	-	229019	229132	0.999507	1172	33
AC186988.2	CH82-319E23	185140	chr29	33877090	34062036	+	184641	184816	0.999053	455	30
AC188531.4	CH82-269B3	187390	chr13	17161871	17347724	-	185521	185678	0.999154	1888	31
AC188161.3	CH82-320A4	195501	chr26	34078973	34273735	+	194307	194507	0.998972	1250	30
AC188541.3	CH82-368A9	208660	chr8	29311361	29519405	+	207987	207990	0.999986	725	48
AC188158.6	CH82-191D2	247669	chr14	16486309	16733952	-	247639	247641	0.999992	31	51
AC188928.4	CH82-380M15	186653	chr12	35051693	35237937	+	185854	186192	0.998185	514	27
AC187322.4	CH82-48N1	207635	chrX	79937297	80144838	-	207471	207520	0.999764	137	36
AC189729.3	CH82-450L1	45140	chr14	15637917	15683066	-	45135	45137	0.999956	16	44
AC187005.11	CH82-444B7	196922	chr16	8036514	8218812	-	182227	182286	0.999676	14649	35
AC184817.10	CH82-43H13	218414	chr22	60134546	60352319	+	216871	217396	0.997585	1396	26
AC184849.10	CH82-39P9	214691	chr11	19010017	19224507	-	214447	214453	0.999972	276	46
AC187965.5	CH82-97G9	176343	chr14	53438550	53614862	-	176275	176279	0.999977	98	46
AC188629.5	CH82-224D5	207814	chr5	16565826	16773607	+	207771	207774	0.999986	48	48
AC187323.6	CH82-35D10	177759	chr33	9324202	9501788	+	177524	177562	0.999786	222	37
AC187317.7	CH82-66K24	171196	chr14	60134896	60306018	+	171068	171088	0.999883	143	39
AC187301.3	CH82-106P3	51441	chr27	929937	981357	+	51419	51419	1	24	50
AC187019.4	CH82-120N4	204790	chr29	34036991	34248182	-	204322	204434	0.999452	7114	33
AC188527.7	CH82-29J8	209070	chr10	53042620	53257592	+	207951	208122	0.999178	7799	31
AC188528.8	CH82-125K6	222137	chr2	40966211	41188327	-	222096	222099	0.999986	56	49
AC188534.3	CH82-320L14	220267	chr14	16362797	16583049	+	220242	220244	0.999991	32	50
AC188936.4	CH82-483F1	186105	chr14	55280237	55466365	+	186025	186078	0.999715	78	35
AC188937.4	CH82-508J10	207814	chr5	16565826	16773607	+	207771	207774	0.999986	48	48
AC189725.4	CH82-363H22	204033	chr14	15703145	15907054	+	203638	203676	0.999813	591	37
AC189727.4	CH82-409N1	197086	chr14	15669285	15866278	-	196697	196737	0.999797	606	37
AC188545.11	CH82-465B17	199031	chr31	28462646	28661213	-	198369	198498	0.99935	603	32
AC191512.6	CH82-11B6	198600	chr20	21736708	21935444	-	198001	198197	0.999011	943	30
AC191629.3	CH82-111I2	188035	chr20	21742124	21929993	-	187726	187780	0.999712	345	35
AC187022.6	CH82-314I11	210759	chr14	8579626	8790171	+	210354	210486	0.999373	333	32
AC186052.14	CH82-216I23	220141	chr2	34694301	34915590	-	220034	220043	0.999959	1345	44
AC187336.11	CH82-312G10	195602	chr12	10201944	10397549	+	195551	195557	0.999969	94	45
AC191158.5	CH82-174I24	187216	chr18	1456329	1643575	+	187191	187200	0.999952	63	43
AC187030.5	CH82-21B12	156814	chr20	24933428	25090213	+	156768	156772	0.999974	56	46
AC188524.7	CH82-358F12	210345	chr32	23604654	23813742	+	208583	208690	0.999487	2054	33
AC188931.5	CH82-459G17	190628	chr25	9887184	10077523	-	190067	190253	0.999022	462	30
AC188547.8	CH82-498K4	259708	chr14	54660017	54919714	+	259668	259686	0.999931	34	42
AC188648.11	CH82-398H7	223702	chr2	34441149	34664813	+	223642	223651	0.99996	65	44
AC189713.8	CH82-412J10	201757	chr8	66905410	67107143	-	201697	201700	0.999985	91	48
AC190101.6	CH82-503E16	102115	chr24	146928	249003	+	101949	102047	0.99904	97	30
AC188529.9	CH82-181J11	217894	chr10	30640895	30858670	+	217088	217250	0.999254	1170	31
AC188663.6	CH82-501H15	213556	chr25	9831182	10044319	+	212792	213020	0.99893	654	30
AC186685.8	CH82-296J21	192937	chr14	56109172	56301533	-	192172	192269	0.999495	761	33
AC188934.8	CH82-468G16	212116	chr14	55629877	55841888	-	211951	211975	0.999887	178	39
AC187967.6	CH82-107B14	222455	chr13	17478063	17701851	-	222228	222340	0.999496	1564	33
AC184818.19	CH82-43P10	213352	chr14	39744828	39957906	-	212838	212955	0.999451	521	33
AC188536.9	CH82-359G15	189526	chr2	34531562	34720840	+	189250	189263	0.999931	279	42
AC188532.7	CH82-311I2	172868	chr17	60012181	60183996	-	171561	171681	0.999301	1322	32
AC186072.13	CH82-132B18	214607	chr14	15867250	16081893	+	214557	214564	0.999967	123	45
AC191155.9	CH82-446M13	194801	chr9	53501609	53696439	-	193876	194057	0.999067	1518	30
AC190104.11	CH82-311M9	206155	chr11	19149275	19361635	-	205939	205948	0.999956	6620	44
AC190115.8	CH82-443C10	178783	chr12	64853835	65032231	-	178176	178326	0.999159	528	31
AC188546.9	CH82-489H21	188002	chr17	59950662	60138247	-	186969	187167	0.998942	1254	30
AC188661.8	CH82-495P7	189799	chr14	8420593	8610112	+	189421	189459	0.999799	401	37
AC190106.10	CH82-334C1	190076	chr18	50861137	51051205	+	190040	190043	0.999984	59	48
AC191152.6	CH82-412K16	194711	chr1	103347461	103540462	-	192595	192706	0.999424	2301	32
AC188664.7	CH82-510I12	214949	chr11	19330238	19545162	+	214897	214901	0.999981	72	47
AC191164.4	CH82-53N21	181162	chr27	32979067	33160253	-	180535	180750	0.998811	849	29
AC184804.10	CH82-54L5	227540	chr14	54902460	55130004	+	227501	227510	0.99996	65	44
AC190393.6	CH82-376J7	193555	chr14	8398279	8591585	-	193200	193249	0.999746	364	36
AC188659.9	CH82-484I11	194179	chr18	44863782	45057863	+	193756	193997	0.998758	267	29
AC188655.11	CH82-451O16	193924	chr1	121761575	121953537	+	191827	191867	0.999792	2153	37
AC188929.4	CH82-429D1	196506	chr32	5105062	5302710	-	196230	196230	1	1695	50
AC188154.17	CH82-122B22	238972	chr25	9605058	9844201	+	238173	238346	0.999274	1424	31
AC189714.12	CH82-415O15	178454	chr37	27036738	27217778	+	176332	176651	0.998194	6193	27
AC188638.4	CH82-205E13	206482	chr30	10246273	10452385	-	206054	206071	0.999918	453	41
AC186216.7	CH82-152G22	154348	chr31	27120413	27274640	+	154058	154188	0.999157	200	31
AC190122.3	CH82-58O17	177114	chr10	53078641	53261792	+	176495	176614	0.999326	7038	32
AC191174.9	CH82-493D17	89627	chr1	103252676	103342243	+	89558	89564	0.999933	67	42
AC188643.12	CH82-371K20	208862	chr31	27549801	27758639	-	208801	208807	0.999971	87	45
AC186217.10	CH82-128D15	212510	chr18	51101144	51313464	+	211919	211937	0.999915	957	41
AC186062.15	CH82-158D2	196167	chr31	28314547	28510697	+	196124	196129	0.999975	60	46
AC203200.2	CH82-477K23	129866	chr18	35229843	35395738	+	129706	129789	0.999361	36184	32
AC188159.9	CH82-191P14	74789	chr21	27314515	27389310	-	74188	74485	0.996013	615	24
AC188933.3	CH82-466C13	192284	chr14	53587348	53779654	-	192245	192254	0.999953	83	43
AC186213.17	CH82-238D2	212214	chr18	50980580	51192509	-	211869	211884	0.999929	376	42
AC198339.7	CH82-92L16	199653	chr37	31192105	31392625	-	199198	199411	0.998932	1352	30
AC205303.4	CH82-330P10	46857	chr10	68929768	69129076	-	46744	46826	0.998249	152514	28
AC183573.2	CH82-208N15	236195	chr8	68277151	68513343	-	235476	235610	0.999431	1168	32
AC190103.6	CH82-269P6	251998	chr14	55701826	55953737	-	251863	251873	0.99996	164	44
AC186075.27	CH82-107H22	229703	chr31	27208219	27438385	+	229079	229252	0.999245	1366	31
AC186066.23	CH82-157E12	232427	chr5	85960970	86193578	+	231571	232047	0.997949	942	27
AC184810.18	CH82-93E11	183907	chr26	24668786	24853474	-	183824	183828	0.999978	940	47
AC188650.17	CH82-399K4	195165	chr13	17310142	17506454	-	194407	194665	0.998675	2148	29
AC186074.18	CH82-127J1	219200	chr5	16754321	16973455	+	219107	219123	0.999927	89	41
AC187970.21	CH82-237J10	190849	chr37	26746802	26937239	-	190154	190342	0.999012	603	30
AC187337.9	CH82-152I15	193732	chr8	67065243	67258954	-	193672	193683	0.999943	78	42
AC189720.7	CH82-232J19	172841	chr6	21746189	21918861	-	172633	172637	0.999977	240	46
AC186063.15	CH82-159O3	186269	chr27	32721685	32908057	-	185605	185841	0.99873	960	29
AC186071.13	CH82-129A23	145857	chr14	54551392	54698517	+	145500	145559	0.999595	1865	34
AC188656.11	CH82-461C17	211630	chr12	10041558	10252832	-	210646	210657	0.999948	1591	43
AC183566.19	CH82-297F20	93555	chr16	49864267	49958511	+	92600	93083	0.994811	1634	23
AC186069.24	CH82-134K3	209080	chr14	55460418	55669400	+	208817	208857	0.999808	349	37
AC205952.8	CH82-420G11	202821	chr6	9347890	9550369	+	202262	202381	0.999412	539	32
AC209276.7	CH82-275J19	209787	chr8	430606	639938	+	209270	209291	0.9999	538	40
AC199143.7	CH82-242E1	155386	chr4	33921608	34077057	+	155360	155370	0.999936	96	42
AC186080.6	CH82-94I5	226202	chr5	3430849	3656559	+	225556	225576	0.999911	761	41
AC190107.14	CH82-409C3	219939	chr6	21582031	21801872	+	219704	219749	0.999795	283	37
AC205954.3	CH82-435A18	180056	chrX	59690833	59888384	+	178908	179363	0.997463	18882	26
AC183579.21	CH82-131H3	214117	chr7	1684786	1902204	-	213826	213909	0.999612	3718	34
AC184816.5	CH82-46G21	222193	chr14	8731244	8953052	+	221462	221519	0.999743	964	36
AC186214.11	CH82-155A16	231918	chr14	9152935	9384828	+	231828	231856	0.999879	100	39
AC186058.16	CH82-166M13	214853	chr14	39821966	40036727	-	214510	214649	0.999352	317	32
AC186049.10	CH82-207O20	191036	chr14	53050180	53241206	+	191010	191010	1	43	50
AC186973.20	CH82-240B3	194760	chr9	59987773	60182518	+	194494	194501	0.999964	504	44
AC194584.12	CH82-448I5	168243	chr28	40520678	40689536	-	167828	168085	0.998471	932	28
AC203202.8	CH82-494N24	211324	chr23	11080875	11291991	-	210826	210979	0.999275	483	31
AC186993.25	CH82-367D6	183773	chr26	38427168	38545765	+	116325	116865	0.995379	68641	23
AC193812.5	CH82-386F9	195205	chr13	40714542	40909483	-	194909	194919	0.999949	309	43
AC203198.18	CH82-130D23	243590	chr10	28775260	29018677	-	242591	242871	0.998847	1266	29
AC205950.17	CH82-287G12	186058	chr13	35584867	35770741	+	185615	185684	0.999628	565	34
AC205949.5	CH82-269K4	50069	chr3	73121304	73322888	+	50010	50015	0.9999	151624	40

## Sheet: TableS3-SegDup-align-table
Table S3. Segmental duplication regions co-ordinates in the Dog10k_Boxer_Tasha_1.0
#chr1	start1	end1	chr2	start2	end2	name	score	strand1	strand2	max_len	aln_len	comment	aln_len	indel_a	indel_b	alnB	matchB	mismatchB	transitionsB	transversions	fracMatch	fracMatchIndel	jck	k2K	aln_gaps	uppercaseA	uppercaseB	uppercaseMatches	aln_matches	aln_mismatches	aln_gaps	aln_gap_bases
chr10	1001348	1002914	chr20	2185671	2186183	S	68	+	+	1566	1566	m=0.7;g=67.3	1566	0	1054	512	501	11	10	1	0.978516	0.319923	0.0217981	0.0219187	4	1170	512	501	501	11	4	1054
chr10	1001348	1002914	chr7	59238399	59238927	S	66.5	+	+	1566	1568	m=0.0;g=66.5	1568	2	1040	526	526	0	0	0	1	0.335459	0	0	4	1170	526	524	526	0	4	1042
chr10	1001353	1002914	chr8	8882305	8882836	S	68.9	+	-	1561	1573	m=1.9;g=67.0	1573	12	1042	519	489	30	19	11	0.942197	0.310871	0.0601525	0.0604141	5	1165	513	478	489	30	5	1054
chr10	103346	106355	chr15	37066015	37074721	S	76.6	+	-	8706	9347	m=2.0;g=74.7	9347	6338	641	2368	2185	183	119	64	0.92272	0.233765	0.0815585	0.0821081	12	1381	5389	1187	2185	183	12	6979
chr10	103346	106355	chr21	5230774	5238813	S	74.5	+	+	8039	8660	m=2.1;g=72.4	8660	5651	621	2388	2210	178	113	65	0.925461	0.255196	0.0785087	0.0789684	16	1381	4231	1186	2210	178	16	6272
chr10	103357	106355	chr29	5578290	5586993	S	76.9	+	-	8703	9347	m=2.1;g=74.8	9347	6349	644	2354	2161	193	126	67	0.918012	0.231197	0.0868254	0.0874623	15	1381	5593	1210	2161	193	15	6993
chr10	103383	106355	chr4	37736055	37738997	S	39.3	+	-	2972	3585	m=4.2;g=35.0	3585	613	643	2329	2177	152	95	57	0.934736	0.607252	0.06828	0.0686017	12	1381	1663	1225	2177	152	12	1256
chr10	103384	106355	chr36	11828682	11831318	S	33	+	-	2971	3275	m=4.2;g=28.8	3275	304	639	2332	2193	139	94	45	0.940395	0.669618	0.0621075	0.0624721	9	1381	1469	1235	2193	139	9	943
chr10	103865	106357	chr34	5756720	5767477	S	84.9	+	+	10757	11401	m=1.2;g=83.8	11401	8909	644	1848	1716	132	87	45	0.928571	0.150513	0.0750626	0.0755506	12	1383	7077	1224	1716	132	12	9553
chr10	104385	105594	chr10	37134339	37135517	S	14.2	+	+	1209	1240	m=6.7;g=7.5	1240	31	62	1147	1064	83	56	27	0.927637	0.858065	0.0760957	0.0766467	8	1173	1178	1057	1064	83	8	93
chr10	104385	106355	chrX	18798952	18800319	S	38.3	+	-	1970	2004	m=4.8;g=33.5	2004	34	637	1333	1237	96	60	36	0.927982	0.617265	0.0757144	0.0761134	8	1381	1367	1231	1237	96	8	671
chr10	104385	106355	chrX	19506491	19507834	S	39.1	+	+	1970	2002	m=4.6;g=34.5	2002	32	659	1311	1219	92	60	32	0.929825	0.608891	0.0736788	0.0741287	12	1381	1343	1213	1219	92	12	691
chr10	104387	105593	chr31	10599153	10600332	S	14.9	+	-	1206	1238	m=7.6;g=7.4	1238	32	59	1147	1053	94	63	31	0.918047	0.850565	0.0867859	0.0874925	11	1172	1179	1049	1053	94	11	91
chr10	104387	105594	chr2	41234554	41235705	S	13.1	+	-	1207	1212	m=7.7;g=5.4	1212	5	61	1146	1053	93	61	32	0.918848	0.868812	0.0858871	0.0865215	10	1173	1151	1049	1053	93	10	66
chr10	104387	105603	chr6	58479170	58480334	S	13.3	+	-	1216	1220	m=8.4;g=4.9	1220	4	56	1160	1058	102	66	36	0.912069	0.867213	0.0935276	0.0942458	8	1182	1164	1054	1058	102	8	60
chr10	104387	106322	chr8	51321145	51322448	S	39.6	+	-	1935	1940	m=6.5;g=33.1	1940	5	637	1298	1172	126	89	37	0.902928	0.604124	0.103955	0.10522	9	1348	1303	1168	1172	126	9	642
chr10	104387	106341	chr22	40619698	40621014	S	38.3	+	+	1954	1959	m=5.3;g=33.1	1959	5	643	1311	1208	103	66	37	0.921434	0.616641	0.0829931	0.0835298	10	1367	1316	1205	1208	103	10	648
chr10	104387	106349	chr7	66222906	66227658	S	77.3	+	-	4752	5399	m=1.7;g=75.6	5399	3437	647	1315	1223	92	64	28	0.930038	0.226523	0.0734434	0.0740193	12	1375	1334	1215	1223	92	12	4084
chr10	104387	106350	chr10	35156132	35157492	S	39.3	+	-	1963	2004	m=5.1;g=34.2	2004	41	644	1319	1217	102	72	30	0.922669	0.607285	0.0816152	0.0823736	14	1376	1360	1213	1217	102	14	685
chr10	104387	106350	chr12	2052370	2053667	S	38.3	+	-	1963	1967	m=4.0;g=34.3	1967	4	670	1293	1214	79	54	25	0.938902	0.617184	0.0637309	0.0641319	6	1376	1297	1210	1214	79	6	674
chr10	104387	106350	chr25	39543407	39544725	S	37.6	+	+	1963	1967	m=4.4;g=33.2	1967	4	649	1314	1228	86	59	27	0.934551	0.624301	0.0684826	0.0689547	8	1376	1318	1224	1228	86	8	653
chr10	104387	106350	chr32	24008087	24009391	S	39.5	+	+	1963	1967	m=5.5;g=33.9	1967	4	663	1300	1191	109	78	31	0.916154	0.605491	0.0889144	0.0898694	11	1376	1304	1187	1191	109	11	667
chr10	104387	106351	chr7	67835130	67836444	S	38.9	+	+	1964	1968	m=5.5;g=33.4	1968	4	654	1310	1202	108	68	40	0.917557	0.610772	0.087336	0.0878912	7	1377	1314	1193	1202	108	7	658
chr10	104387	106351	chr7	71729358	71730693	S	38.3	+	-	1964	1968	m=5.9;g=32.4	1968	4	633	1331	1215	116	79	37	0.912847	0.617378	0.0926462	0.0935093	7	1377	1335	1212	1215	116	7	637
chr10	104387	106353	chr12	36718065	36719403	S	36.5	+	-	1966	1970	m=4.2;g=32.3	1970	4	632	1334	1251	83	59	24	0.937781	0.635025	0.0649519	0.065436	6	1379	1338	1247	1251	83	6	636
chr10	104387	106353	chr19	44153116	44154447	S	38.3	+	-	1966	1970	m=5.6;g=32.6	1970	4	639	1327	1216	111	72	39	0.916353	0.617259	0.0886906	0.0893393	11	1379	1331	1212	1216	111	11	643
chr10	104387	106354	chr12	32972699	32974041	S	37.9	+	+	1967	1978	m=5.2;g=32.7	1978	11	636	1331	1229	102	70	32	0.923366	0.621335	0.0808383	0.0815061	10	1380	1342	1223	1229	102	10	647
chr10	104387	106354	chr15	29742446	29743785	S	36.4	+	+	1967	1971	m=4.1;g=32.3	1971	4	632	1335	1254	81	57	24	0.939326	0.636225	0.0632693	0.0637108	6	1380	1339	1250	1254	81	6	636
chr10	104387	106354	chr17	60511662	60513199	S	29.9	+	+	1967	1984	m=6.5;g=23.4	1984	17	447	1520	1391	129	80	49	0.915132	0.701109	0.0900662	0.0906216	10	1380	1340	1232	1391	129	10	464
chr10	104387	106354	chr18	38600403	38601740	S	37.5	+	-	1967	1975	m=4.8;g=32.7	1975	8	638	1329	1234	95	67	28	0.928518	0.62481	0.075122	0.0757578	7	1380	1337	1229	1234	95	7	646
chr10	104387	106354	chr2	59019341	59020680	S	36.6	+	-	1967	1971	m=4.3;g=32.3	1971	4	632	1335	1250	85	61	24	0.93633	0.634196	0.0665364	0.0670637	6	1380	1339	1246	1250	85	6	636
chr10	104387	106354	chr27	3568532	3569873	S	36.6	+	-	1967	1973	m=4.3;g=32.3	1973	6	632	1335	1250	85	60	25	0.93633	0.633553	0.0665364	0.0670321	7	1380	1341	1246	1250	85	7	638
chr10	104387	106354	chr27	8899886	8901221	S	36.8	+	+	1967	1971	m=4.3;g=32.5	1971	4	636	1331	1246	85	60	25	0.936138	0.632166	0.0667456	0.0672445	8	1380	1335	1243	1246	85	8	640
chr10	104387	106354	chr31	25064783	25066127	S	39.3	+	+	1967	1988	m=5.9;g=33.5	1988	21	644	1323	1206	117	76	41	0.911565	0.60664	0.0940991	0.0948382	12	1380	1344	1202	1206	117	12	665
chr10	104387	106354	chr3	63549983	63551322	S	36.6	+	-	1967	1971	m=4.3;g=32.3	1971	4	632	1335	1250	85	61	24	0.93633	0.634196	0.0665364	0.0670637	6	1380	1339	1246	1250	85	6	636
chr10	104387	106354	chr4	2322765	2324101	S	37.4	+	-	1967	1971	m=5.0;g=32.4	1971	4	635	1332	1233	99	67	32	0.925676	0.625571	0.07827	0.0788614	7	1380	1336	1226	1233	99	7	639
chr10	104387	106354	chr5	29004973	29006295	S	38.7	+	+	1967	1971	m=5.6;g=33.1	1971	4	649	1318	1208	110	70	40	0.91654	0.612887	0.0884796	0.0890761	10	1380	1322	1204	1208	110	10	653
chr10	104387	106354	chrX	48650386	48651715	S	38.2	+	-	1967	1971	m=5.4;g=32.8	1971	4	642	1325	1219	106	73	33	0.92	0.618468	0.0845966	0.0853411	11	1380	1329	1215	1219	106	11	646
chr10	104387	106355	chr11	11750054	11751394	S	36.5	+	-	1968	1972	m=4.2;g=32.3	1972	4	632	1336	1253	83	59	24	0.937874	0.635396	0.0648504	0.0653329	6	1381	1305	1215	1253	83	6	636
chr10	104387	106355	chr11	62116944	62118274	S	39.1	+	-	1968	1976	m=6.0;g=33.1	1976	8	646	1322	1203	119	81	38	0.909985	0.608806	0.0958922	0.0968183	10	1381	1330	1194	1203	119	10	654
chr10	104387	106355	chr12	23717183	23718518	S	37.9	+	-	1968	1972	m=5.4;g=32.5	1972	4	637	1331	1225	106	65	41	0.920361	0.621197	0.084193	0.0846521	9	1381	1335	1221	1225	106	9	641
chr10	104387	106355	chr12	26219971	26221307	S	37.7	+	-	1968	1972	m=5.3;g=32.5	1972	4	636	1332	1228	104	60	44	0.921922	0.622718	0.0824483	0.0827817	9	1381	1336	1224	1228	104	9	640
chr10	104387	106355	chr12	29358673	29360010	S	37.4	+	-	1968	1972	m=5.0;g=32.4	1972	4	635	1333	1234	99	71	28	0.925731	0.625761	0.0782081	0.0789442	8	1381	1337	1224	1234	99	8	639
chr10	104387	106355	chr14	11204444	11205784	S	37.2	+	-	1968	1972	m=4.9;g=32.3	1972	4	632	1336	1239	97	69	28	0.927395	0.628296	0.0763638	0.0770432	6	1381	1340	1233	1239	97	6	636
chr10	104387	106355	chr14	46276404	46277741	S	37.7	+	+	1968	1972	m=5.3;g=32.4	1972	4	635	1333	1228	105	69	36	0.92123	0.622718	0.0832207	0.083819	7	1381	1337	1224	1228	105	7	639
chr10	104387	106355	chr14	57364681	57365973	S	41.3	+	+	1968	1980	m=5.9;g=35.4	1980	12	688	1280	1163	117	72	45	0.908594	0.587374	0.0974747	0.0981094	15	1381	1292	1159	1163	117	15	700
chr10	104387	106355	chr15	39941192	39942532	S	37.1	+	+	1968	1972	m=4.8;g=32.3	1972	4	632	1336	1241	95	62	33	0.928892	0.62931	0.0747081	0.0751725	6	1381	1340	1237	1241	95	6	636
chr10	104387	106355	chr17	42730881	42732219	S	37.3	+	-	1968	1972	m=5.0;g=32.4	1972	4	634	1334	1236	98	70	28	0.926537	0.626775	0.0773148	0.0780228	7	1381	1338	1233	1236	98	7	638
chr10	104387	106355	chr18	982317	983657	S	36.7	+	+	1968	1972	m=4.4;g=32.3	1972	4	632	1336	1249	87	59	28	0.93488	0.633367	0.0681219	0.0685684	6	1381	1340	1245	1249	87	6	636
chr10	104387	106355	chr19	10872534	10873875	S	37.8	+	+	1968	1973	m=5.5;g=32.3	1973	5	632	1336	1228	108	75	33	0.919162	0.622402	0.0855356	0.0863222	7	1381	1341	1226	1228	108	7	637
chr10	104387	106355	chr20	11684050	11685385	S	37.8	+	-	1968	1973	m=5.2;g=32.6	1973	5	638	1330	1227	103	70	33	0.922556	0.621896	0.0817404	0.0823987	10	1381	1335	1223	1227	103	10	643
chr10	104387	106355	chr20	31619181	31620363	S	45.3	+	+	1968	1974	m=4.9;g=40.4	1974	6	792	1176	1079	97	60	37	0.917517	0.546606	0.0873813	0.0878966	10	1381	1182	1077	1079	97	10	798
chr10	104387	106355	chr2	1044003	1045343	S	36.7	+	-	1968	1972	m=4.5;g=32.3	1972	4	632	1336	1248	88	62	26	0.934132	0.63286	0.068942	0.0694719	6	1381	1340	1244	1248	88	6	636
chr10	104387	106355	chr21	3400535	3401859	S	38	+	+	1968	1974	m=4.8;g=33.2	1974	6	650	1318	1223	95	67	28	0.927921	0.619554	0.0757817	0.0764293	10	1381	1324	1219	1223	95	10	656
chr10	104387	106355	chr23	38104337	38105864	S	43.4	+	+	1968	2160	m=5.2;g=38.2	2160	192	633	1335	1222	113	76	37	0.915356	0.565741	0.0898134	0.0905834	8	1381	1352	1219	1222	113	8	825
chr10	104387	106355	chr25	14249898	14251245	S	37.9	+	-	1968	1980	m=5.4;g=32.6	1980	12	633	1335	1229	106	65	41	0.920599	0.620707	0.0839261	0.0843821	7	1381	1307	1200	1229	106	7	645
chr10	104387	106355	chr25	32351337	32352676	S	36.5	+	-	1968	1972	m=4.2;g=32.3	1972	4	633	1335	1252	83	55	28	0.937828	0.634888	0.0649011	0.0652696	7	1381	1339	1248	1252	83	7	637
chr10	104387	106355	chr25	37150698	37152035	S	38.2	+	+	1968	1972	m=5.8;g=32.4	1972	4	635	1333	1218	115	84	31	0.913728	0.617647	0.0916501	0.0927474	9	1381	1304	1182	1218	115	9	639
chr10	104387	106355	chr26	24611831	24613171	S	38.6	+	-	1968	1973	m=6.3;g=32.3	1973	5	633	1335	1211	124	91	33	0.907116	0.613786	0.0991594	0.100477	10	1381	1340	1207	1211	124	10	638
chr10	104387	106355	chr28	12823242	12824582	S	36.4	+	-	1968	1972	m=4.2;g=32.3	1972	4	632	1336	1254	82	55	27	0.938623	0.635903	0.0640347	0.0644108	6	1381	1340	1250	1254	82	6	636
chr10	104387	106355	chr28	6411977	6413316	S	38.5	+	-	1968	1973	m=6.1;g=32.4	1973	5	634	1334	1213	121	82	39	0.909295	0.6148	0.0966762	0.0976023	9	1381	1339	1211	1213	121	9	639
chr10	104387	106355	chr28	6602771	6604102	S	39	+	+	1968	1973	m=6.2;g=32.8	1973	5	642	1326	1204	122	86	36	0.907994	0.610238	0.0981581	0.0992699	12	1381	1331	1202	1204	122	12	647
chr10	104387	106355	chr30	12709913	12711253	S	36.5	+	-	1968	1972	m=4.2;g=32.3	1972	4	632	1336	1253	83	59	24	0.937874	0.635396	0.0648504	0.0653329	6	1381	1340	1249	1253	83	6	636
chr10	104387	106355	chr30	16076815	16078148	S	37.5	+	-	1968	1973	m=4.8;g=32.7	1973	5	640	1328	1233	95	69	26	0.928464	0.624937	0.0751815	0.0758918	10	1381	1333	1229	1233	95	10	645
chr10	104387	106355	chr30	28453281	28454636	S	40.4	+	-	1968	2004	m=6.2;g=34.2	2004	36	649	1319	1194	125	84	41	0.905231	0.595808	0.101314	0.102303	13	1381	1355	1190	1194	125	13	685
chr10	104387	106355	chr31	13768568	13769921	S	39.6	+	+	1968	1992	m=6.3;g=33.3	1992	24	639	1329	1204	125	85	40	0.905944	0.604418	0.100498	0.101517	10	1381	1353	1200	1204	125	10	663
chr10	104387	106355	chr31	13911125	13912465	S	36.5	+	-	1968	1972	m=4.3;g=32.3	1972	4	632	1336	1252	84	60	24	0.937126	0.634888	0.0656669	0.0661711	6	1381	1340	1248	1252	84	6	636
chr10	104387	106355	chr33	202151	203515	S	39.2	+	-	1968	2003	m=5.6;g=33.6	2003	35	639	1329	1217	112	73	39	0.915726	0.607589	0.0893962	0.0900688	8	1381	1364	1213	1217	112	8	674
chr10	104387	106355	chr33	24400003	24401339	S	37.7	+	+	1968	1972	m=5.2;g=32.5	1972	4	636	1332	1229	103	73	30	0.922673	0.623225	0.0816108	0.0823807	7	1381	1301	1191	1229	103	7	640
chr10	104387	106355	chr3	34705200	34706547	S	38.9	+	+	1968	1989	m=5.5;g=33.3	1989	21	642	1326	1216	110	73	37	0.917044	0.611362	0.0879132	0.0886114	11	1381	1347	1213	1216	110	11	663
chr10	104387	106355	chr3	39920997	39922326	S	38.6	+	+	1968	1973	m=5.7;g=32.9	1973	5	644	1324	1212	112	77	35	0.915408	0.614293	0.0897548	0.0905922	9	1381	1329	1208	1212	112	9	649
chr10	104387	106355	chr38	5002659	5003953	S	40.6	+	-	1968	1972	m=6.0;g=34.6	1972	4	678	1290	1172	118	76	42	0.908527	0.59432	0.0975506	0.0983208	10	1381	1294	1169	1172	118	10	682
chr10	104387	106355	chr4	10990752	10992108	S	37.8	+	+	1968	1988	m=5.0;g=32.8	1988	20	632	1336	1236	100	68	32	0.92515	0.62173	0.0788541	0.079466	10	1381	1356	1232	1236	100	10	652
chr10	104387	106355	chr4	1517470	1518804	S	37.8	+	+	1968	1974	m=5.1;g=32.7	1974	6	640	1328	1228	100	69	31	0.924699	0.622087	0.0793551	0.0800112	8	1381	1334	1224	1228	100	8	646
chr10	104387	106355	chr4	67384959	67386299	S	36.5	+	-	1968	1972	m=4.2;g=32.3	1972	4	632	1336	1253	83	59	24	0.937874	0.635396	0.0648504	0.0653329	6	1381	1340	1249	1253	83	6	636
chr10	104387	106355	chr4	68897378	68898717	S	36.6	+	+	1968	1972	m=4.3;g=32.3	1972	4	633	1335	1250	85	60	25	0.93633	0.633874	0.0665364	0.0670321	7	1381	1339	1246	1250	85	7	637
chr10	104387	106355	chr4	77407420	77408750	S	38.9	+	-	1968	1972	m=6.2;g=32.8	1972	4	642	1326	1204	122	80	42	0.907994	0.610548	0.0981581	0.0989975	9	1381	1295	1167	1204	122	9	646
chr10	104387	106355	chr5	69866297	69867627	S	37.3	+	+	1968	1972	m=4.5;g=32.8	1972	4	642	1326	1237	89	62	27	0.932881	0.627282	0.0703146	0.0708435	7	1381	1330	1228	1237	89	7	646
chr10	104387	106355	chr7	10466992	10468328	S	37.6	+	+	1968	1974	m=5.0;g=32.6	1974	6	638	1330	1232	98	66	32	0.926316	0.624113	0.0775598	0.0781291	10	1381	1336	1228	1232	98	10	644
chr10	104387	106355	chr7	36946358	36947695	S	37	+	+	1968	1972	m=4.6;g=32.4	1972	4	635	1333	1243	90	61	29	0.932483	0.630325	0.0707516	0.0712335	7	1381	1337	1239	1243	90	7	639
chr10	104387	106355	chr7	39666841	39668181	S	37.2	+	+	1968	1973	m=4.8;g=32.3	1973	5	633	1335	1240	95	68	27	0.928839	0.628485	0.074767	0.0754324	8	1381	1305	1201	1240	95	8	638
chr10	104387	106355	chr7	64846859	64848185	S	38	+	-	1968	1972	m=5.0;g=33.0	1972	4	646	1322	1223	99	68	31	0.925113	0.620183	0.0788943	0.0795312	10	1381	1326	1219	1223	99	10	650
chr10	104387	106355	chr8	21894340	21895683	S	38.5	+	-	1968	1979	m=5.8;g=32.7	1979	11	636	1332	1218	114	75	39	0.914414	0.615462	0.0908754	0.0915984	10	1381	1343	1214	1218	114	10	647
chr10	104387	106355	chr8	22174478	22175804	S	39.9	+	-	1968	1986	m=5.8;g=34.1	1986	18	660	1308	1193	115	74	41	0.91208	0.600705	0.0935157	0.0942175	13	1381	1326	1189	1193	115	13	678
chr10	104387	106355	chrX	62773564	62774888	S	39.3	+	-	1968	1972	m=6.2;g=33.1	1972	4	648	1320	1197	123	79	44	0.906818	0.606998	0.0994995	0.100293	10	1381	1324	1194	1197	123	10	652
chr10	104387	106355	chrX	89159022	89160361	S	37.8	+	-	1968	1972	m=5.5;g=32.3	1972	4	633	1335	1227	108	75	33	0.919101	0.622211	0.0856035	0.0863914	7	1381	1339	1223	1227	108	7	637
chr10	104387	106363	chr33	6126705	6128042	S	37.3	+	+	1976	1980	m=4.6;g=32.7	1980	4	643	1333	1242	91	60	31	0.931733	0.627273	0.0715764	0.0720191	8	1387	1323	1227	1242	91	8	647
chr10	104387	106372	chr15	61885483	61886843	S	38.2	+	+	1985	1997	m=5.7;g=32.5	1997	12	637	1348	1234	114	74	40	0.91543	0.617927	0.0897295	0.0903963	11	1387	1360	1225	1234	114	11	649
chr10	104387	106377	chr14	50973973	50975338	S	38.3	+	-	1990	2000	m=6.0;g=32.2	2000	10	635	1355	1234	121	76	45	0.910701	0.617	0.0950787	0.0957359	8	1387	1365	1217	1234	121	8	645
chr10	104387	106391	chr32	14006405	14007774	S	39	+	+	2004	2012	m=6.6;g=32.4	2012	8	643	1361	1228	133	85	48	0.902278	0.610338	0.104702	0.105569	8	1387	1369	1205	1228	133	8	651
chr10	104387	116849	chrX	54381722	54383737	S	85.7	+	-	12462	12516	m=1.4;g=84.3	12516	54	10501	1961	1786	175	100	75	0.91076	0.142697	0.0950121	0.0954417	12	7598	1353	1222	1786	175	12	10555
chr10	104391	105549	chr37	23604287	23605387	S	13.8	+	+	1158	1164	m=7.8;g=6.0	1164	6	64	1094	1003	91	63	28	0.916819	0.861684	0.0881659	0.0889943	8	1127	1100	1001	1003	91	8	70
chr10	104391	105592	chr9	48038073	48039016	S	29.2	+	+	1201	1205	m=7.1;g=22.1	1205	4	262	939	853	86	50	36	0.908413	0.707884	0.0976804	0.0981745	10	1170	943	851	853	86	10	266
chr10	104391	105603	chr31	21247598	21248498	S	32.8	+	+	1212	1217	m=6.3;g=26.5	1217	5	317	895	818	77	50	27	0.913966	0.672145	0.0913812	0.092075	9	1181	900	818	818	77	9	322
chr10	104391	106346	chr32	33124641	33125962	S	38.3	+	-	1955	1959	m=5.5;g=32.8	1959	4	638	1317	1209	108	73	35	0.917995	0.617152	0.0868439	0.0875755	10	1371	1321	1206	1209	108	10	642
chr10	104391	106351	chr19	33687701	33689023	S	38.7	+	-	1960	1964	m=5.8;g=32.9	1964	4	642	1318	1204	114	76	38	0.913505	0.613035	0.0919023	0.0926828	9	1376	1322	1202	1204	114	9	646
chr10	104391	106354	chr22	35245374	35246708	S	37	+	+	1963	1967	m=4.6;g=32.4	1967	4	633	1330	1239	91	62	29	0.931579	0.629893	0.0717458	0.0722522	7	1379	1334	1237	1239	91	7	637
chr10	104391	106354	chr34	44348912	44350240	S	37.2	+	-	1963	1968	m=4.4;g=32.8	1968	5	640	1323	1236	87	60	27	0.93424	0.628049	0.068823	0.0693097	8	1379	1328	1234	1236	87	8	645
chr10	104391	106354	chr3	78678509	78679843	S	37.3	+	+	1963	1967	m=4.9;g=32.4	1967	4	633	1330	1233	97	64	33	0.927068	0.626843	0.0767265	0.0772395	7	1379	1334	1231	1233	97	7	637
chr10	104391	106355	chr12	26977673	26979005	S	38	+	-	1964	1968	m=5.5;g=32.5	1968	4	636	1328	1220	108	72	36	0.918675	0.619919	0.0860816	0.0867619	8	1380	1332	1218	1220	108	8	640
chr10	104391	106355	chr14	26398261	26399592	S	38.8	+	-	1964	1968	m=6.2;g=32.6	1968	4	637	1327	1205	122	88	34	0.908063	0.612297	0.0980791	0.0992879	10	1380	1331	1203	1205	122	10	641
chr10	104391	106355	chr18	43965867	43967452	S	44.9	+	+	1964	2219	m=4.8;g=40.1	2219	255	634	1330	1223	107	72	35	0.919549	0.551149	0.0851018	0.0857907	11	1380	1408	1223	1223	107	11	889
chr10	104391	106355	chr19	25663244	25664578	S	37.3	+	-	1964	1968	m=4.9;g=32.4	1968	4	634	1330	1234	96	69	27	0.92782	0.627033	0.0758941	0.0765911	8	1380	1334	1232	1234	96	8	638
chr10	104391	106355	chr19	26109335	26110671	S	37.9	+	-	1964	1968	m=5.5;g=32.3	1968	4	632	1332	1223	109	69	40	0.918168	0.621443	0.08665	0.0872085	8	1380	1336	1215	1223	109	8	636
chr10	104391	106355	chr27	14875417	14876754	S	39.6	+	+	1964	1993	m=5.3;g=34.4	1993	29	656	1308	1203	105	70	35	0.919725	0.603613	0.0849048	0.0855657	11	1380	1337	1201	1203	105	11	685
chr10	104391	106355	chr27	29509108	29510457	S	38.5	+	+	1964	1982	m=5.7;g=32.8	1982	18	633	1331	1218	113	76	37	0.915101	0.614531	0.0901002	0.0908754	9	1380	1349	1214	1218	113	9	651
chr10	104391	106355	chr27	9218699	9220227	S	44.5	+	+	1964	2173	m=5.2;g=39.3	2173	209	645	1319	1205	114	78	36	0.913571	0.554533	0.0918281	0.0926906	14	1380	1319	1167	1205	114	14	854
chr10	104391	106355	chr31	4498287	4499617	S	37.8	+	-	1964	1968	m=5.1;g=32.6	1968	4	638	1326	1225	101	72	29	0.923831	0.622459	0.0803203	0.0810813	8	1380	1330	1223	1225	101	8	642
chr10	104391	106355	chr32	14627557	14628873	S	38.5	+	-	1964	1968	m=5.2;g=33.3	1968	4	652	1312	1210	102	69	33	0.922256	0.614837	0.0820754	0.0827274	9	1380	1316	1208	1210	102	9	656
chr10	104391	106355	chr32	28463341	28464680	S	37.7	+	+	1964	1974	m=5.0;g=32.7	1974	10	635	1329	1230	99	66	33	0.925508	0.6231	0.0784563	0.0790164	12	1380	1339	1228	1230	99	12	645
chr10	104391	106355	chr3	43531774	43533102	S	39	+	+	1964	1973	m=5.8;g=33.1	1973	9	645	1319	1204	115	72	43	0.912813	0.610238	0.0926855	0.0932999	13	1380	1328	1202	1204	115	13	654
chr10	104391	106355	chr34	40549675	40551011	S	36.5	+	+	1964	1968	m=4.2;g=32.3	1968	4	632	1332	1249	83	59	24	0.937688	0.634654	0.0650538	0.0655395	6	1380	1336	1247	1249	83	6	636
chr10	104391	106355	chr5	36236519	36238236	S	36.7	+	-	1964	2166	m=6.7;g=30.1	2166	202	449	1515	1370	145	91	54	0.90429	0.632502	0.102391	0.103157	11	1380	1351	1220	1370	145	11	651
chr10	104391	106355	chr7	70479119	70480453	S	38.1	+	+	1964	1972	m=5.3;g=32.8	1972	8	638	1326	1221	105	72	33	0.920814	0.619168	0.0836854	0.0844012	12	1380	1334	1219	1221	105	12	646
chr10	104391	106355	chr8	23310912	23312249	S	38.5	+	-	1964	1969	m=6.1;g=32.4	1969	5	632	1332	1211	121	76	45	0.909159	0.615033	0.0968311	0.0975141	7	1380	1337	1209	1211	121	7	637
chr10	104391	106355	chrX	60355956	60357490	S	44.2	+	-	1964	2171	m=5.3;g=38.9	2171	207	637	1327	1212	115	76	39	0.913338	0.558268	0.092091	0.0928481	9	1380	1340	1206	1212	115	9	844
chr10	104391	106355	chrX	69765495	69766822	S	38.3	+	+	1964	1966	m=5.7;g=32.6	1966	2	639	1325	1213	112	73	39	0.915472	0.616989	0.0896828	0.09036	11	1380	1327	1211	1213	112	11	641
chr10	104391	106355	chrX	94047442	94048797	S	39.1	+	-	1964	1997	m=5.3;g=33.8	1997	33	642	1322	1216	106	69	37	0.919818	0.608913	0.0847999	0.0853988	9	1380	1334	1214	1216	106	9	675
chr10	104391	106357	chrX	58280026	58281342	S	38.1	+	-	1966	1970	m=4.7;g=33.4	1970	4	654	1312	1219	93	61	32	0.929116	0.618782	0.0744611	0.0749318	9	1382	1315	1216	1219	93	9	658
chr10	104392	106355	chr30	5872364	5873642	S	42.2	+	+	1963	1984	m=5.5;g=36.6	1984	21	706	1257	1147	110	78	32	0.91249	0.578125	0.0930507	0.0940663	12	1379	1278	1145	1147	110	12	727
chr10	104393	106355	chr34	11286346	11287679	S	38.4	+	-	1962	1966	m=6.0;g=32.4	1966	4	633	1329	1212	117	84	33	0.911964	0.61648	0.0936467	0.0947245	7	1378	1297	1177	1212	117	7	637
chr10	104397	106355	chr32	4196832	4198162	S	38.2	+	+	1958	1964	m=5.7;g=32.6	1964	6	634	1324	1213	111	72	39	0.916163	0.617617	0.088904	0.089556	10	1374	1330	1211	1213	111	10	640
chr10	104405	106352	chr38	7337782	7339106	S	38.5	+	-	1947	1957	m=5.7;g=32.9	1957	10	633	1314	1203	111	74	37	0.915525	0.614716	0.0896226	0.090363	9	1363	1307	1187	1203	111	9	643
chr10	104405	106355	chr38	4190157	4191458	S	38.9	+	-	1950	1954	m=5.3;g=33.6	1954	4	653	1297	1193	104	68	36	0.919815	0.610542	0.0848038	0.0854137	10	1366	1301	1192	1193	104	10	657
chr10	104405	106355	chr38	542507	543822	S	38.6	+	-	1950	1954	m=5.7;g=32.9	1954	4	639	1311	1199	112	73	39	0.914569	0.613613	0.0907008	0.0913943	8	1366	1315	1198	1199	112	8	643
chr10	104407	106350	chr5	24040969	24042275	S	37.9	+	+	1943	1947	m=4.7;g=33.1	1947	4	641	1302	1210	92	63	29	0.929339	0.621469	0.0742142	0.0747682	10	1359	1306	1209	1210	92	10	645
chr10	104517	106355	chr6	64739457	64740659	S	41.3	+	+	1838	1849	m=5.7;g=35.6	1849	11	647	1191	1086	105	74	31	0.911839	0.587345	0.0937884	0.0947976	9	1254	1202	1084	1086	105	9	658
chr10	104680	106355	chr8	11187889	11188915	S	44.4	+	+	1675	1679	m=5.2;g=39.1	1679	4	653	1022	934	88	64	24	0.913894	0.556284	0.0914627	0.0925381	8	1091	1026	932	934	88	8	657
chr10	104711	106355	chrX	88857700	88858713	S	43.6	+	+	1644	1648	m=4.8;g=38.8	1648	4	635	1009	930	79	54	25	0.921705	0.56432	0.0826908	0.0833805	7	1060	1013	928	930	79	7	639
chr10	104745	106354	chr14	18883857	18884847	S	45.3	+	-	1609	1617	m=6.0;g=39.3	1617	8	627	982	885	97	57	40	0.901222	0.54731	0.105917	0.106533	7	1025	990	883	885	97	7	635
chr10	105290	106355	chr8	18341772	18342252	S	57.1	+	+	1065	1065	m=2.2;g=54.9	1065	0	585	480	457	23	18	5	0.952083	0.429108	0.0495158	0.0499067	1	512	480	457	457	23	1	585
chr10	1114192	1116778	chrX	21931917	21936140	S	40.8	+	-	4223	4238	m=1.4;g=39.3	4238	1652	15	2571	2510	61	40	21	0.976274	0.592261	0.0241096	0.0241561	7	2578	4175	2502	2510	61	7	1667
chr10	11493246	11510345	chrX	48099827	48101673	S	89.8	+	+	17099	17110	m=0.5;g=89.3	17110	11	15264	1835	1741	94	45	49	0.948774	0.101753	0.0530595	0.0531072	19	12698	1846	1741	1741	94	19	15275
chr10	11504349	11510343	chr2	4725856	4726615	S	87.5	+	+	5994	5994	m=0.2;g=87.3	5994	0	5235	759	750	9	6	3	0.988142	0.125125	0.0119524	0.0119645	4	4167	759	750	750	9	4	5235
chr10	12705571	12707017	chr23	44998694	45000145	S	6.4	+	+	1451	1463	m=4.4;g=2.0	1463	17	12	1434	1369	65	37	28	0.954672	0.935748	0.0467553	0.0468517	8	1444	1451	1367	1369	65	8	29
chr10	13778	18954	chr10	2965642	2970571	S	12.2	+	+	5176	5219	m=5.8;g=6.4	5219	43	290	4886	4582	304	90	214	0.937781	0.877946	0.0649516	0.0649564	154	283	222	181	4582	304	154	333
chr10	14160674	14161877	chr34	16660299	16661488	S	9.4	+	+	1203	1210	m=7.1;g=2.3	1210	7	21	1182	1096	86	41	45	0.927242	0.905785	0.0765334	0.0766328	7	650	648	592	1096	86	7	28
chr10	15097946	15099224	chr13	8939543	8940797	S	14.1	+	-	1278	1297	m=9.3;g=4.8	1297	19	43	1235	1114	121	87	34	0.902024	0.858905	0.104994	0.106373	8	1259	1254	1097	1114	121	8	62
chr10	15097949	15099224	chr21	32927486	32928778	S	11.2	+	+	1292	1294	m=9.6;g=1.6	1294	19	2	1273	1149	124	86	38	0.902592	0.887944	0.10434	0.10553	7	1256	1273	1130	1149	124	7	21
chr10	15097949	15099224	chr23	2674070	2675362	S	10.8	+	-	1292	1296	m=8.9;g=1.9	1296	21	4	1271	1156	115	77	38	0.90952	0.891975	0.0964206	0.0972991	11	1256	1273	1137	1156	115	11	25
chr10	15097949	15099224	chr32	9870886	9872177	S	11.3	+	+	1291	1293	m=9.7;g=1.5	1293	18	2	1273	1147	126	87	39	0.901021	0.887084	0.106148	0.107361	7	1256	1291	1130	1147	126	7	20
chr10	15097949	15099224	chr3	64781722	64783014	S	10.7	+	-	1292	1294	m=9.0;g=1.6	1294	19	2	1273	1156	117	82	35	0.908091	0.893354	0.0980473	0.0991326	7	1256	1275	1138	1156	117	7	21
chr10	15097949	15099226	chr14	44613901	44615196	S	10.8	+	-	1295	1298	m=8.9;g=1.8	1298	21	3	1274	1158	116	80	36	0.908948	0.892142	0.0970712	0.0980707	9	1256	1274	1138	1158	116	9	24
chr10	15097949	15099227	chr21	35947915	35949198	S	11.4	+	-	1283	1296	m=9.0;g=2.4	1296	18	13	1265	1148	117	78	39	0.90751	0.885802	0.0987101	0.0996175	7	1256	1269	1134	1148	117	7	31
chr10	15097949	15099229	chrX	60775414	60776945	S	24.3	+	+	1531	1533	m=7.7;g=16.6	1533	253	2	1278	1160	118	82	36	0.907668	0.756686	0.0985295	0.0995913	8	1256	1299	1137	1160	118	8	255
chr10	15097949	15099232	chr7	74797390	74797890	S	66.4	+	-	1283	1302	m=3.4;g=63.1	1302	19	802	481	437	44	29	15	0.908524	0.335637	0.0975543	0.0984	6	1256	466	408	437	44	6	821
chr10	15097949	15099235	chr2	46663702	46665002	S	11.4	+	+	1300	1305	m=9.6;g=1.8	1305	19	5	1281	1156	125	76	49	0.90242	0.885824	0.104539	0.105237	9	1258	1276	1135	1156	125	9	24
chr10	15097949	15099235	chr29	29253548	29254916	S	15	+	-	1368	1370	m=8.7;g=6.3	1370	84	2	1284	1165	119	85	34	0.907321	0.850365	0.0989257	0.100113	9	1258	1290	1140	1165	119	9	86
chr10	15098037	15099207	chr27	8145840	8147952	S	49.2	+	+	2112	2114	m=4.5;g=44.7	2114	944	2	1168	1073	95	62	33	0.918664	0.507569	0.0860932	0.086718	16	1168	2112	1071	1073	95	16	946
chr10	15926358	15929758	chr10	15929772	15932981	S	10.7	+	+	3400	3426	m=3.6;g=7.1	3426	26	217	3183	3058	125	87	38	0.960729	0.892586	0.0403366	0.0405044	20	2524	2548	2375	3058	125	20	243
chr10	15996178	15998443	chr3	33503952	33512385	S	75.1	+	-	8433	8457	m=1.6;g=73.5	8457	6192	24	2241	2108	133	65	68	0.940651	0.249261	0.0618284	0.0619031	23	1221	1236	1146	2108	133	23	6216
chr10	15997587	16037603	chr3	33981304	34039667	S	57.7	+	-	58363	67633	m=3.1;g=54.5	67633	27617	9270	30746	28636	2110	998	1112	0.931373	0.423403	0.0719723	0.0720552	361	13690	19413	12337	28636	2110	361	36887
chr10	16008365	16021421	chrUn204	10434	15233	S	69.8	+	-	13056	13540	m=1.7;g=68.1	13540	484	8741	4315	4091	224	110	114	0.948088	0.302142	0.053796	0.0538537	20	2118	2136	1968	4091	224	20	9225
chr10	16010549	16011996	chrUn210	3938	5362	S	9.4	+	+	1447	1453	m=7.0;g=2.4	1453	6	29	1418	1317	101	55	46	0.928773	0.906401	0.0748399	0.075045	14	349	316	300	1317	101	14	35
chr10	16047413	16055120	chr29	40846216	40853692	S	8.9	+	+	7707	2692	m=4.0;g=4.9	2692	90	42	2560	2453	107	49	58	0.958203	0.911218	0.0430067	0.0430294	46	2094	2073	1913	2453	107	46	132
chr10	16055220	16058749	chr3	33187897	33200929	S	73.6	+	+	13032	13037	m=0.6;g=73.0	13037	9508	5	3524	3446	78	23	55	0.977866	0.264325	0.0224671	0.0224677	30	999	6819	854	3446	78	30	9513
chr10	16055236	16056427	chr3	33387034	33388415	S	18.1	+	-	1381	1384	m=3.9;g=14.2	1384	193	3	1188	1134	54	26	28	0.954545	0.819364	0.0468903	0.0469286	28	983	940	828	1134	54	28	196
chr10	16065587	16068571	chr3	33174631	33187906	S	78.3	+	-	13275	13291	m=0.6;g=77.7	13291	10307	16	2968	2882	86	42	44	0.971024	0.216838	0.0295503	0.0295666	13	1648	3467	1582	2882	86	13	10323
chr10	16065587	16082157	chr3	33388419	33403847	S	75.2	+	+	16570	25256	m=1.9;g=73.3	25256	8686	9828	6742	6268	474	203	271	0.929694	0.248179	0.0738224	0.0738629	95	8318	7865	2320	6268	474	95	18514
chr10	16082511	16093412	chr15	206336	219017	S	50.2	+	-	12681	15188	m=5.5;g=44.7	15188	4287	2507	8394	7557	837	388	449	0.900286	0.497564	0.106996	0.107162	84	2825	4384	1609	7557	837	84	6794
chr10	16087740	16089244	chr5	179392	181390	S	32.4	+	-	1998	2003	m=7.2;g=25.2	2003	499	5	1499	1354	145	79	66	0.903269	0.675986	0.103563	0.103971	9	1090	1404	942	1354	145	9	504
chr10	16095883	16102082	chr15	17594177	17600284	S	22.8	+	+	6199	6672	m=7.2;g=15.6	6672	473	565	5634	5153	481	214	267	0.914625	0.772332	0.0906371	0.0907232	41	3869	3732	3107	5153	481	41	1038
chr10	16099841	16102082	chr15	17591155	17593525	S	21.7	+	+	2370	2471	m=8.3;g=13.4	2471	230	101	2140	1935	205	85	120	0.904206	0.783084	0.102489	0.102548	17	1498	1710	1356	1935	205	17	331
chr10	16102140	16111253	chr11	10503916	10512301	S	17.8	+	-	9113	9181	m=8.3;g=9.4	9181	68	796	8317	7551	766	413	353	0.907899	0.822459	0.0982658	0.0986113	56	184	175	155	7551	766	56	864
chr10	16105647	16117311	chr15	17557655	17571700	S	24.6	+	-	14045	14273	m=4.7;g=19.9	14273	2609	228	11436	10768	668	385	283	0.941588	0.754431	0.0608121	0.0609881	66	3340	3240	3089	10768	668	66	2837
chr10	16112034	16114900	chr30	40014572	40016996	S	26.4	+	-	2866	2914	m=7.9;g=18.5	2914	48	490	2376	2145	231	99	132	0.902778	0.736102	0.104127	0.104212	32	2034	1930	1693	2145	231	32	538
chr10	16126746	16146530	chr15	444534	463368	S	58.6	+	+	19784	26697	m=3.2;g=55.3	26697	6913	7863	11921	11064	857	467	390	0.92811	0.414429	0.0755727	0.0757827	52	11791	10981	6773	11064	857	52	14776
chr10	16130398	16131602	chr4	36018814	36022317	S	68.9	+	-	3503	3516	m=2.7;g=66.1	3516	2312	13	1191	1095	96	66	30	0.919395	0.311433	0.0852736	0.0860257	10	1020	2879	919	1095	96	10	2325
chr10	16139825	16142779	chr17	63616899	63620273	S	20.9	+	-	3374	3399	m=7.1;g=13.8	3399	445	25	2929	2688	241	132	109	0.917719	0.790821	0.0871539	0.0874446	17	179	266	166	2688	241	17	470
chr10	16140374	16146530	chr37	1104285	1109279	S	24	+	-	6156	6196	m=4.0;g=20.0	6196	40	1202	4954	4708	246	134	112	0.950343	0.759845	0.0513771	0.0514711	18	1956	1836	1615	4708	246	18	1242
chr10	16141090	16144836	chr2	54509652	54516956	S	13.9	+	-	7304	3970	m=7.2;g=6.7	3970	226	41	3703	3418	285	152	133	0.923035	0.860957	0.0812065	0.0814247	19	1948	1942	1757	3418	285	19	267
chr10	16150294	16152587	chr2	54509668	54511981	S	11.3	+	-	2313	2359	m=6.5;g=4.7	2359	66	46	2247	2093	154	71	83	0.931464	0.88724	0.0718721	0.0719413	33	934	908	707	2093	154	33	112
chr10	16150294	16154840	chr17	63594992	63596627	S	67.7	+	+	4546	4572	m=2.8;g=64.8	4572	26	2937	1609	1479	130	76	54	0.919204	0.323491	0.0854877	0.0858704	15	2058	865	675	1479	130	15	2963
chr10	16157010	16161559	chr10	16193676	16198166	S	3.3	+	+	4549	4568	m=1.2;g=2.1	4568	19	78	4471	4415	56	21	35	0.987475	0.966506	0.0126309	0.0126311	51	2848	2803	2740	4415	56	51	97
chr10	16157010	16162483	chr10	16193676	16199077	S	3.9	+	+	5473	5501	m=1.6;g=2.3	5501	28	100	5373	5285	88	32	56	0.983622	0.960734	0.0165597	0.0165599	72	3602	3575	3444	5285	88	72	128
chr10	16159551	16167047	chr36	1424240	1431457	S	29	+	+	7496	8285	m=6.6;g=22.4	8285	789	1068	6428	5884	544	305	239	0.91537	0.710199	0.0897972	0.090145	66	3368	3940	2976	5884	544	66	1857
chr10	16166966	16187193	chr15	291093	303295	S	47.5	+	-	20227	20691	m=4.2;g=43.3	20691	464	8489	11738	10862	876	428	448	0.925371	0.524963	0.0786087	0.0787319	127	11141	4599	4148	10862	876	127	8953
chr10	16167970	16179765	chr15	303464	309195	S	61.5	+	-	11795	12287	m=4.1;g=57.4	12287	492	6556	5239	4734	505	212	293	0.903608	0.385285	0.103175	0.103243	37	5215	1035	945	4734	505	37	7048
chr10	16173363	16176885	chr15	484461	488406	S	24.8	+	+	3945	4104	m=6.8;g=18.1	4104	582	159	3363	3085	278	127	151	0.917336	0.751706	0.087585	0.087683	29	2599	2746	2179	3085	278	29	741
chr10	16193717	16199077	chr17	63587411	63591964	S	25.1	+	-	5360	5464	m=6.6;g=18.6	5464	104	911	4449	4091	358	182	176	0.919532	0.748719	0.0851201	0.085305	74	3534	3324	2999	4091	358	74	1015
chr10	16196170	16199077	chr36	1424240	1426856	S	24.4	+	+	2907	3015	m=7.6;g=16.8	3015	108	399	2508	2278	230	116	114	0.908293	0.755556	0.0978168	0.0980535	49	2273	2274	1972	2278	230	49	507
chr10	16199264	16209309	chr16	47715113	47727934	S	38.6	+	-	12821	13813	m=4.2;g=34.5	13813	3768	992	9053	8479	574	336	238	0.936596	0.613842	0.0662458	0.0664718	77	5457	6368	4445	8479	574	77	4760
chr10	16209309	16218814	chr3	33011773	33030838	S	54	+	-	19065	19149	m=3.2;g=50.8	19149	9644	84	9421	8810	611	315	296	0.935145	0.460076	0.0678322	0.0679566	59	1733	4358	1409	8810	611	59	9728
chr10	16209310	16243228	chr15	17401900	17416193	S	64.3	+	-	33918	34823	m=2.8;g=61.6	34823	905	20530	13388	12424	964	497	467	0.927995	0.356776	0.0756997	0.0758563	74	8294	5438	4918	12424	964	74	21435
chr10	16209742	16228256	chr15	137528	151621	S	40	+	+	18514	19708	m=5.4;g=34.5	19708	1194	5615	12899	11826	1073	553	520	0.916815	0.600061	0.0881701	0.0883853	88	2359	1063	831	11826	1073	88	6809
chr10	16260629	16273615	chr10	25870677	25875687	S	63.9	+	+	12986	13120	m=1.1;g=62.8	13120	134	8110	4876	4734	142	60	82	0.970878	0.360823	0.0297027	0.0297082	111	12335	4664	4381	4734	142	111	8244
chr10	16263022	16271102	chr10	16271111	16279245	S	8.4	+	+	8134	8249	m=5.0;g=3.4	8249	169	115	7965	7555	410	161	249	0.948525	0.915869	0.0533269	0.0533349	203	7646	7772	7070	7555	410	203	284
chr10	16290328	16303635	chr10	25875728	25889213	S	8.6	+	-	13485	13661	m=4.7;g=3.9	13661	354	176	13131	12485	646	205	441	0.950803	0.913916	0.0508843	0.0508848	327	9562	9093	8424	12485	646	327	530
chr10	16302961	16305501	chr10	25866758	25869331	S	5.3	+	+	2573	2585	m=3.1;g=2.2	2585	45	12	2528	2449	79	35	44	0.96875	0.947389	0.0319197	0.0319293	43	2464	2501	2373	2449	79	43	57
chr10	16312536	16316811	chr10	32427339	32431554	S	2.7	+	+	4275	4279	m=1.1;g=1.6	4279	4	64	4211	4165	46	17	29	0.989076	0.973358	0.0110041	0.0110042	48	3647	3467	3415	4165	46	48	68
chr10	16316843	16318323	chr3	33168523	33169782	S	22.5	+	+	1480	1508	m=4.1;g=18.4	1508	28	249	1231	1169	62	23	39	0.949634	0.775199	0.0521364	0.0521395	22	330	307	255	1169	62	22	277
chr10	16327578	16329661	chr3	33166453	33168542	S	5.1	+	-	2089	2095	m=4.2;g=0.9	2095	12	6	2077	1988	89	54	35	0.95715	0.948926	0.0441231	0.0442379	11	1814	1796	1705	1988	89	11	18
chr10	16433810	16480944	chr3	34082130	34135170	S	55.6	+	+	53040	67292	m=4.5;g=51.1	67292	20158	14252	32882	29862	3020	1445	1575	0.908156	0.443767	0.0979729	0.0981443	215	12738	17382	9472	29862	3020	215	34410
chr10	16470012	16476180	chr14	33192	39355	S	1.9	+	+	6168	6193	m=1.0;g=0.9	6193	25	30	6138	6077	61	41	20	0.990062	0.981269	0.0100045	0.0100132	13	2778	3306	2744	6077	61	13	55
chr10	16498332	16528780	chr15	8665331	8682483	S	53	+	+	30448	31475	m=4.2;g=48.8	31475	1027	14323	16125	14806	1319	667	652	0.918202	0.470405	0.0866125	0.0867984	194	6442	6314	5814	14806	1319	194	15350
chr10	16502694	16524412	chr15	166187	178887	S	48.2	+	-	21718	22146	m=3.7;g=44.6	22146	428	9446	12272	11461	811	413	398	0.933915	0.51752	0.0691801	0.069301	93	5286	5229	4783	11461	811	93	9874
chr10	16606457	16607523	chr6	2459407	2460466	S	9.7	+	-	1066	1080	m=6.5;g=3.2	1080	14	21	1045	975	70	49	21	0.933014	0.902778	0.070168	0.0707043	8	1011	1004	924	975	70	8	35
chr10	1683864	1687598	chr13	49408496	49409821	S	65.5	+	+	3734	3744	m=0.6;g=64.9	3744	10	2419	1315	1293	22	20	2	0.98327	0.345353	0.0169195	0.0169918	11	3631	1324	1292	1293	22	11	2429
chr10	1683864	1688264	chr23	3660593	3662067	S	70.6	+	-	4400	4448	m=2.6;g=67.9	4448	48	2974	1426	1309	117	36	81	0.917952	0.29429	0.0868923	0.0868965	11	4268	1474	1292	1309	117	11	3022
chr10	1817768	1818829	chr17	31219841	31220700	S	28.6	+	-	1061	1076	m=7.1;g=21.6	1076	15	217	844	768	76	33	43	0.909953	0.713755	0.0959289	0.0960083	8	888	854	764	768	76	8	232
chr10	1817776	1818832	chr7	18908347	18909213	S	28.9	+	+	1056	1078	m=7.2;g=21.7	1078	22	212	844	766	78	39	39	0.907583	0.710575	0.0986267	0.0988556	10	883	866	766	766	78	10	234
chr10	1875927	1878802	chr15	51568558	51569908	S	54.9	+	+	2875	2892	m=1.0;g=53.9	2892	17	1542	1333	1305	28	15	13	0.978995	0.451245	0.021305	0.0213193	14	2853	1341	1297	1305	28	14	1559
chr10	18888647	18890965	chrX	42758541	42760062	S	40.7	+	+	2318	2329	m=5.5;g=35.2	2329	11	808	1510	1381	129	83	46	0.91457	0.592958	0.0907003	0.0913581	9	1688	1336	1221	1381	129	9	819
chr10	18889633	18890964	chr7	33820507	33821835	S	9.5	+	+	1331	1339	m=8.1;g=1.4	1339	8	11	1320	1212	108	75	33	0.918182	0.905153	0.0866347	0.0874426	10	1331	1328	1212	1212	108	10	19
chr10	18889641	18890960	chr8	21591593	21592911	S	12.9	+	+	1319	1357	m=7.2;g=5.7	1357	38	39	1280	1182	98	69	29	0.923438	0.871039	0.0807585	0.0814933	9	1319	1318	1182	1182	98	9	77
chr10	18889648	18890962	chr28	7277965	7279271	S	10.3	+	-	1314	1317	m=9.2;g=1.1	1317	3	11	1303	1182	121	86	35	0.907137	0.897494	0.0991351	0.100306	8	1314	1291	1174	1182	121	8	14
chr10	18889649	18890978	chr9	56066544	56067867	S	9.7	+	+	1329	1334	m=8.5;g=1.2	1334	5	11	1318	1204	114	78	36	0.913505	0.902549	0.0919023	0.0927662	6	1329	1294	1183	1204	114	6	16
chr10	18889650	18890964	chrX	58694560	58695861	S	9.6	+	-	1314	1315	m=8.4;g=1.1	1315	1	14	1300	1189	111	79	32	0.914615	0.904183	0.0906485	0.0916231	6	1314	1284	1180	1189	111	6	15
chr10	18889652	18890877	chr21	16932860	16934053	S	12.2	+	+	1225	1226	m=9.4;g=2.8	1226	1	33	1192	1077	115	82	33	0.903523	0.878467	0.103271	0.104563	10	1225	1193	1077	1077	115	10	34
chr10	18889653	18890964	chr21	32927469	32928775	S	7.7	+	+	1311	1312	m=7.2;g=0.5	1312	1	6	1305	1211	94	71	23	0.927969	0.923018	0.0757283	0.0765587	3	1311	1290	1195	1211	94	3	7
chr10	18889654	18890960	chr36	19198045	19199386	S	10.8	+	+	1341	1343	m=7.9;g=2.9	1343	37	2	1304	1198	106	68	38	0.918712	0.892033	0.0860402	0.0866218	6	1306	1341	1198	1198	106	6	39
chr10	18889654	18890963	chr18	32744804	32746107	S	9.5	+	+	1309	1311	m=8.8;g=0.8	1311	2	8	1301	1186	115	78	37	0.911606	0.904653	0.0940517	0.0949286	5	1309	1292	1179	1186	115	5	10
chr10	18889654	18890981	chr2	46663686	46665004	S	8.7	+	+	1327	1328	m=7.9;g=0.8	1328	1	10	1317	1212	105	75	30	0.920273	0.912651	0.0842907	0.0851387	6	1327	1292	1192	1212	105	6	11
chr10	18889655	18890965	chr32	9870871	9872173	S	7.7	+	+	1310	1311	m=6.9;g=0.8	1311	1	9	1301	1210	91	68	23	0.930054	0.92296	0.073426	0.0741755	5	1310	1302	1210	1210	91	5	10
chr10	18889655	18890968	chrX	97785367	97786672	S	11	+	+	1313	1317	m=9.8;g=1.2	1317	4	12	1301	1172	129	96	33	0.900846	0.889901	0.106351	0.107957	8	1313	1276	1152	1172	129	8	16
chr10	18889655	18891005	chr7	25652596	25653953	S	12.2	+	+	1357	1375	m=9.1;g=3.1	1375	25	18	1332	1207	125	81	44	0.906156	0.877818	0.100256	0.101092	9	1350	1265	1153	1207	125	9	43
chr10	18889656	18890964	chr13	8939546	8940808	S	11.2	+	-	1308	1309	m=7.6;g=3.7	1309	1	47	1261	1162	99	74	25	0.921491	0.887701	0.0829296	0.0838966	3	1308	1262	1162	1162	99	3	48
chr10	18889656	18890964	chr23	2674073	2675376	S	7.1	+	-	1308	1310	m=6.4;g=0.7	1310	2	7	1301	1217	84	60	24	0.935434	0.929008	0.0675154	0.0680495	5	1308	1287	1201	1217	84	5	9
chr10	18889656	18890965	chr3	64781723	64783028	S	6.9	+	-	1309	1311	m=6.3;g=0.6	1311	2	6	1303	1220	83	64	19	0.936301	0.930587	0.0665678	0.0672511	4	1309	1288	1204	1220	83	4	8
chr10	18889656	18890992	chrX	66406354	66407658	S	11.9	+	+	1336	1337	m=9.3;g=2.5	1337	1	33	1303	1178	125	84	41	0.904068	0.881077	0.102647	0.103664	9	1336	1258	1146	1178	125	9	34
chr10	18889657	18890968	chr10	41243612	41244922	S	8.2	+	-	1311	1317	m=7.2;g=1.0	1317	6	7	1304	1209	95	68	27	0.927147	0.917995	0.0766384	0.0773389	5	1311	1281	1188	1209	95	5	13
chr10	18889659	18890965	chr7	78380868	78382166	S	7.7	+	-	1306	1307	m=7.0;g=0.8	1307	1	9	1297	1206	91	67	24	0.929838	0.922724	0.0736639	0.0743793	5	1306	1298	1206	1206	91	5	10
chr10	18889660	18890960	chr2	32632799	32634090	S	8.5	+	+	1300	1302	m=7.5;g=1.0	1302	2	11	1289	1191	98	67	31	0.923972	0.914747	0.0801634	0.0808101	6	1300	1269	1171	1191	98	6	13
chr10	18889660	18890999	chr3	42193765	42195113	S	11.8	+	+	1348	1357	m=9.8;g=2.0	1357	18	9	1330	1197	133	86	47	0.9	0.882093	0.107326	0.108284	8	1339	1304	1171	1197	133	8	27
chr10	18889661	18890954	chrX	17058242	17059495	S	11.5	+	+	1293	1295	m=8.1;g=3.4	1295	2	42	1251	1146	105	80	25	0.916067	0.884942	0.089012	0.0902121	7	1293	1242	1138	1146	105	7	44
chr10	18889661	18890958	chr30	1133429	1134723	S	9.6	+	+	1297	1304	m=8.3;g=1.3	1304	7	10	1287	1179	108	77	31	0.916084	0.904141	0.0889932	0.0899369	6	1297	1289	1174	1179	108	6	17
chr10	18889661	18890958	chr34	19055462	19056753	S	9.2	+	-	1297	1298	m=8.6;g=0.6	1298	1	7	1290	1178	112	84	28	0.913178	0.90755	0.092272	0.0934961	4	1297	1287	1175	1178	112	4	8
chr10	18889661	18890965	chr3	81730367	81731661	S	9.9	+	+	1304	1304	m=9.1;g=0.8	1304	0	10	1294	1175	119	84	35	0.908037	0.901074	0.0981089	0.0992252	5	1304	1292	1174	1175	119	5	10
chr10	18889662	18890957	chr12	41620573	41621861	S	10.2	+	+	1295	1301	m=8.8;g=1.5	1301	6	13	1282	1168	114	76	38	0.911076	0.897771	0.0946528	0.0954833	8	1295	1288	1168	1168	114	8	19
chr10	18889662	18890960	chr16	42044048	42045334	S	10.5	+	-	1298	1300	m=9.3;g=1.2	1300	2	14	1284	1163	121	87	34	0.905763	0.894615	0.100705	0.101968	7	1298	1286	1163	1163	121	7	16
chr10	18889662	18890970	chr25	22383435	22384736	S	7.8	+	+	1308	1309	m=7.1;g=0.7	1309	1	8	1300	1207	93	69	24	0.928462	0.922078	0.0751841	0.0759515	5	1308	1259	1172	1207	93	5	9
chr10	18889662	18890977	chr5	50596421	50597704	S	10.2	+	-	1315	1317	m=7.4;g=2.7	1317	2	34	1281	1183	98	70	28	0.923497	0.898254	0.080692	0.081466	7	1315	1283	1183	1183	98	7	36
chr10	18889662	18890995	chr22	47878659	47879990	S	8.1	+	+	1333	1338	m=7.2;g=0.9	1338	5	7	1326	1229	97	66	31	0.926848	0.918535	0.0769702	0.0775534	5	1333	1287	1199	1229	97	5	12
chr10	18889663	18890944	chr27	40259772	40261047	S	10.4	+	-	1281	1285	m=9.3;g=1.1	1285	4	10	1271	1152	119	90	29	0.906373	0.896498	0.100008	0.101502	9	1281	1275	1152	1152	119	9	14
chr10	18889663	18890962	chr7	11862086	11863382	S	9.7	+	-	1299	1302	m=9.0;g=0.7	1302	3	6	1293	1176	117	83	34	0.909513	0.903226	0.0964289	0.0975255	4	1299	1296	1176	1176	117	4	9
chr10	18889663	18890965	chr26	4465059	4466356	S	8.1	+	-	1302	1305	m=7.3;g=0.8	1305	3	8	1294	1199	95	70	25	0.926584	0.918774	0.0772622	0.0780545	5	1302	1279	1183	1199	95	5	11
chr10	18889663	18890978	chr31	1231563	1232849	S	12.5	+	-	1315	1324	m=8.9;g=3.5	1324	9	38	1277	1159	118	83	35	0.907596	0.875378	0.0986119	0.0997255	12	1315	1259	1143	1159	118	12	47
chr10	18889664	18890960	chr17	31723075	31724337	S	10.5	+	-	1296	1297	m=7.7;g=2.8	1297	1	35	1261	1161	100	75	25	0.920698	0.895143	0.0838158	0.0848166	4	1296	1234	1135	1161	100	4	36
chr10	18889664	18890964	chr15	11025103	11026395	S	8.5	+	+	1300	1302	m=7.6;g=0.9	1302	2	10	1290	1191	99	73	26	0.923256	0.914747	0.0809609	0.0818367	7	1300	1276	1175	1191	99	7	12
chr10	18889664	18890964	chr38	21066646	21067969	S	10.8	+	-	1323	1332	m=7.7;g=3.1	1332	32	9	1291	1188	103	75	28	0.920217	0.891892	0.0843539	0.0852656	8	1300	1301	1183	1188	103	8	41
chr10	18889664	18890971	chr11	19710481	19711791	S	8.9	+	-	1310	1319	m=7.4;g=1.6	1319	12	9	1298	1201	97	67	30	0.92527	0.910538	0.0787208	0.0793686	5	1307	1282	1186	1201	97	5	21
chr10	18889664	18890981	chr29	38572192	38573491	S	12.2	+	+	1317	1332	m=8.6;g=3.6	1332	15	33	1284	1170	114	80	34	0.911215	0.878378	0.0944957	0.0955046	8	1317	1299	1170	1170	114	8	48
chr10	18889665	18890940	chr19	40656389	40657637	S	10.5	+	+	1275	1276	m=8.2;g=2.3	1276	1	28	1247	1142	105	84	21	0.915798	0.894984	0.0893153	0.0907454	6	1275	1248	1142	1142	105	6	29
chr10	18889665	18890947	chr29	9002745	9004010	S	11	+	+	1282	1285	m=9.2;g=1.8	1285	3	20	1262	1144	118	91	27	0.906498	0.890272	0.0998656	0.10146	9	1282	1265	1144	1144	118	9	23
chr10	18889665	18890954	chr21	35947931	35949203	S	7.6	+	-	1289	1290	m=6.1;g=1.5	1290	1	18	1271	1192	79	63	16	0.937844	0.924031	0.0648831	0.0656107	5	1289	1272	1192	1192	79	5	19
chr10	18889665	18890959	chr8	39965817	39967100	S	10.1	+	+	1294	1302	m=8.1;g=2.1	1302	8	19	1275	1170	105	77	28	0.917647	0.898618	0.0872351	0.0882388	6	1294	1283	1170	1170	105	6	27
chr10	18889665	18890960	chr22	16299447	16300722	S	8.6	+	-	1295	1297	m=6.7;g=1.9	1297	2	22	1273	1186	87	69	18	0.931658	0.914418	0.0716594	0.0725367	6	1295	1270	1181	1186	87	6	24
chr10	18889665	18890960	chr6	26228404	26229693	S	10.3	+	-	1295	1296	m=9.7;g=0.6	1296	1	7	1288	1162	126	97	29	0.902174	0.896605	0.104821	0.106577	4	1295	1277	1153	1162	126	4	8
chr10	18889665	18890961	chr9	55232985	55234282	S	9.4	+	+	1297	1306	m=8.0;g=1.5	1306	10	9	1287	1183	104	77	27	0.919192	0.905819	0.0855017	0.0864979	7	1296	1297	1183	1183	104	7	19
chr10	18889665	18890963	chr14	5114786	5116262	S	23.9	+	+	1476	1512	m=7.3;g=16.5	1512	214	36	1262	1151	111	83	28	0.912044	0.761243	0.0935555	0.0948022	6	1298	1286	1151	1151	111	6	250
chr10	18889665	18890964	chr12	37313494	37314778	S	9.5	+	-	1299	1300	m=8.2;g=1.3	1300	1	16	1283	1177	106	75	31	0.917381	0.905385	0.0875339	0.0884199	8	1299	1270	1166	1177	106	8	17
chr10	18889665	18890966	chr4	8747370	8748659	S	8.7	+	+	1301	1303	m=7.4;g=1.2	1303	2	14	1287	1190	97	69	28	0.924631	0.913277	0.0794306	0.0801682	6	1301	1289	1190	1190	97	6	16
chr10	18889665	18890967	chr32	29164994	29166288	S	9.2	+	+	1302	1305	m=8.1;g=1.1	1305	3	11	1291	1185	106	74	32	0.917893	0.908046	0.0869588	0.0877895	7	1302	1294	1185	1185	106	7	14
chr10	18889665	18890971	chr34	21414086	21415362	S	10.1	+	+	1306	1307	m=7.7;g=2.4	1307	1	31	1275	1175	100	81	19	0.921569	0.899005	0.0828427	0.084117	5	1306	1276	1175	1175	100	5	32
chr10	18889665	18890973	chr3	36264908	36266188	S	10.8	+	-	1308	1311	m=8.2;g=2.6	1311	3	31	1277	1169	108	78	30	0.915427	0.891686	0.0897334	0.0907406	7	1308	1257	1151	1169	108	7	34
chr10	18889665	18890975	chr30	24725405	24726680	S	10.8	+	+	1310	1311	m=8.0;g=2.8	1311	1	36	1274	1169	105	77	28	0.917582	0.891686	0.0873078	0.0883132	8	1310	1253	1156	1169	105	8	37
chr10	18889665	18890976	chr17	57297468	57298756	S	10.4	+	+	1311	1312	m=8.5;g=1.9	1312	1	24	1287	1176	111	81	30	0.913753	0.896341	0.0916224	0.0927152	7	1311	1279	1169	1176	111	7	25
chr10	18889665	18890978	chr29	29253547	29254921	S	11.4	+	-	1374	1380	m=6.2;g=5.3	1380	67	6	1307	1222	85	63	22	0.934966	0.885507	0.0680285	0.0686496	5	1313	1296	1199	1222	85	5	73
chr10	18889665	18890983	chr17	39850716	39852025	S	8.5	+	-	1318	1319	m=7.7;g=0.8	1319	1	10	1308	1207	101	66	35	0.922783	0.915087	0.0814879	0.0820476	4	1318	1270	1184	1207	101	4	11
chr10	18889665	18890988	chr3	61845121	61846440	S	9.1	+	-	1323	1325	m=8.5;g=0.6	1325	2	6	1317	1205	112	79	33	0.914958	0.909434	0.0902617	0.0911957	4	1323	1283	1184	1205	112	4	8
chr10	18889665	18890990	chrX	60775409	60776963	S	21.2	+	+	1554	1560	m=5.7;g=15.4	1560	235	6	1319	1230	89	63	26	0.932525	0.788462	0.0707059	0.0712743	4	1325	1303	1198	1230	89	4	241
chr10	18889665	18890994	chr7	7361861	7363185	S	10	+	-	1329	1332	m=9.2;g=0.8	1332	3	8	1321	1199	122	84	38	0.907646	0.90015	0.0985551	0.0995807	6	1329	1279	1170	1199	122	6	11
chr10	18889665	18890996	chr4	66204035	66205358	S	9.7	+	+	1331	1332	m=8.9;g=0.8	1332	1	9	1322	1203	119	80	39	0.909985	0.903153	0.0958922	0.0967745	5	1331	1298	1182	1203	119	5	10
chr10	18889666	18890959	chr2	60923911	60925184	S	9.9	+	-	1293	1294	m=8.2;g=1.7	1294	1	21	1272	1166	106	80	26	0.916667	0.901082	0.0883373	0.0894795	8	1293	1273	1166	1166	106	8	22
chr10	18889666	18890959	chrX	66001330	66002615	S	8.2	+	+	1293	1294	m=7.4;g=0.8	1294	1	9	1284	1188	96	75	21	0.925234	0.918083	0.0787608	0.0797749	5	1293	1285	1188	1188	96	5	10
chr10	18889666	18890963	chr10	63973897	63975201	S	8.5	+	-	1304	1312	m=6.8;g=1.8	1312	15	8	1289	1200	89	70	19	0.930954	0.914634	0.0724336	0.0733054	7	1297	1295	1193	1200	89	7	23
chr10	18889666	18890964	chr22	1288940	1290230	S	7.9	+	+	1298	1299	m=7.1;g=0.8	1299	1	9	1289	1197	92	67	25	0.928627	0.921478	0.0750013	0.0757151	4	1298	1289	1196	1197	92	4	10
chr10	18889666	18890964	chr9	58535821	58537102	S	9.3	+	-	1298	1307	m=6.6;g=2.7	1307	9	26	1272	1186	86	66	20	0.93239	0.907422	0.070854	0.0716188	7	1298	1265	1170	1186	86	7	35
chr10	18889666	18890965	chr14	44613903	44615200	S	7.1	+	-	1299	1304	m=6.1;g=0.9	1304	5	7	1292	1212	80	60	20	0.93808	0.929448	0.0646255	0.0652082	6	1299	1278	1195	1212	80	6	12
chr10	18889666	18890965	chr3	36039301	36040594	S	9.6	+	+	1299	1302	m=8.7;g=0.9	1302	3	9	1290	1177	113	80	33	0.912403	0.903994	0.0931492	0.094161	7	1299	1275	1160	1177	113	7	12
chr10	18889666	18890981	chr13	31859934	31861235	S	10.1	+	+	1315	1320	m=8.3;g=1.8	1320	5	19	1296	1187	109	68	41	0.915895	0.899242	0.0892058	0.0897641	5	1315	1268	1165	1187	109	5	24
chr10	18889666	18890986	chr24	44158255	44159570	S	11.4	+	-	1320	1329	m=9.6;g=1.7	1329	9	14	1306	1178	128	92	36	0.901991	0.886381	0.105032	0.106411	9	1320	1273	1154	1178	128	9	23
chr10	18889667	18890974	chr30	2591612	2592920	S	9.1	+	+	1308	1314	m=8.1;g=1.0	1314	7	6	1301	1195	106	83	23	0.918524	0.909437	0.0862504	0.0874859	5	1307	1308	1195	1195	106	5	13
chr10	18889668	18890964	chr20	12229157	12230447	S	7.9	+	+	1296	1297	m=7.3;g=0.6	1297	1	7	1289	1194	95	69	26	0.926299	0.920586	0.0775779	0.0783363	4	1296	1274	1181	1194	95	4	8
chr10	18889669	18890966	chr25	14346359	14347649	S	8.7	+	+	1297	1298	m=8.0;g=0.7	1298	1	8	1289	1185	104	72	32	0.919317	0.912943	0.0853612	0.0861353	5	1297	1270	1170	1185	104	5	9
chr10	18889674	18890971	chr6	49147188	49148332	S	19.6	+	+	1297	1298	m=7.7;g=11.9	1298	1	154	1143	1043	100	78	22	0.912511	0.803544	0.0930271	0.0944557	9	1297	1142	1041	1043	100	9	155
chr10	18889674	18890985	chr9	35407885	35409184	S	9.6	+	-	1311	1311	m=8.7;g=0.9	1311	0	12	1299	1185	114	81	33	0.91224	0.90389	0.0933337	0.0943635	6	1311	1299	1185	1185	114	6	12
chr10	18889679	18890964	chr13	10846735	10848013	S	9.7	+	+	1285	1286	m=9.0;g=0.7	1286	1	8	1277	1161	116	83	33	0.909162	0.902799	0.0968278	0.0979698	5	1285	1278	1161	1161	116	5	9
chr10	18889738	18890974	chr7	74869956	74871170	S	10.5	+	-	1236	1237	m=8.6;g=1.9	1237	1	23	1213	1107	106	75	31	0.912613	0.894907	0.0929112	0.0939154	5	1236	1189	1092	1107	106	5	24
chr10	18889758	18890947	chr27	8145840	8147949	S	47.3	+	+	2109	2115	m=3.3;g=44.1	2115	926	6	1183	1114	69	52	17	0.941674	0.526714	0.0607192	0.0612402	11	1189	2109	1114	1114	69	11	932
chr10	18889789	18890947	chr7	71220048	71221414	S	23.3	+	+	1366	1376	m=6.8;g=16.6	1376	218	10	1148	1055	93	69	24	0.91899	0.766715	0.0857286	0.0867379	6	1158	1129	1034	1055	93	6	228
chr10	1999271	2000915	chr10	2000510	2002110	S	20.9	+	+	1644	1767	m=4.5;g=16.4	1767	123	167	1477	1398	79	24	55	0.946513	0.791171	0.0554898	0.055492	31	1612	1600	1370	1398	79	31	290
chr10	21261521	21262791	chr27	32480056	32481319	S	12.8	+	+	1270	1300	m=7.6;g=5.2	1300	30	37	1233	1134	99	62	37	0.919708	0.872308	0.0849235	0.0854352	9	768	764	666	1134	99	9	67
chr10	21765220	21767151	chr10	21801407	21803288	S	18.8	+	+	1931	2045	m=5.2;g=13.6	2045	114	164	1767	1661	106	56	50	0.940011	0.812225	0.0625239	0.0626441	12	438	390	364	1661	106	12	278
chr10	22354098	22355667	chr11	25437782	25438452	S	59.7	+	+	1569	1576	m=1.8;g=57.9	1576	7	906	663	635	28	17	11	0.957768	0.402919	0.0434679	0.0435796	5	1335	620	587	635	28	5	913
chr10	22748530	22749770	chr4	7530975	7532164	S	19	+	-	1240	1281	m=8.7;g=10.4	1281	41	92	1148	1037	111	58	53	0.90331	0.809524	0.103516	0.103842	16	1175	1189	1014	1037	111	16	133
chr10	22748543	22749774	chrX	84158384	84160458	S	47.6	+	-	2074	2112	m=4.1;g=43.5	2112	881	38	1193	1107	86	54	32	0.927913	0.524148	0.0757909	0.0761987	8	1166	2074	1084	1107	86	8	919
chr10	22899322	22901110	chr10	63623049	63624658	S	20.2	+	+	1788	1822	m=6.6;g=13.6	1822	34	213	1575	1454	121	82	39	0.923175	0.798024	0.0810514	0.0816909	9	1464	1563	1296	1454	121	9	247
chr10	22899332	22901088	chr3	9018092	9019613	S	22.7	+	-	1756	1789	m=5.9;g=16.8	1789	33	268	1488	1383	105	69	36	0.929435	0.773058	0.0741082	0.0745777	16	1464	1481	1245	1383	105	16	301
chr10	22899333	22901083	chr28	8372859	8374446	S	15.8	+	+	1750	1771	m=4.2;g=11.6	1771	21	184	1566	1491	75	54	21	0.952107	0.841897	0.0494902	0.04978	8	1460	1274	1200	1491	75	8	205
chr10	22899333	22901085	chr12	59421585	59423171	S	15.6	+	-	1752	1770	m=4.2;g=11.4	1770	18	184	1568	1494	74	57	17	0.952806	0.844068	0.0487441	0.0491022	8	1462	1253	1192	1494	74	8	202
chr10	22899339	22900341	chr3	78469562	78470604	S	10.4	+	+	1042	1047	m=5.6;g=4.8	1047	45	5	997	938	59	45	14	0.940822	0.895893	0.0616428	0.0622036	8	894	926	759	938	59	8	50
chr10	22899340	22901100	chr6	38154333	38155858	S	19.4	+	+	1760	1776	m=4.3;g=15.0	1776	16	251	1509	1432	77	55	22	0.948973	0.806306	0.052846	0.053168	9	1464	1243	1169	1432	77	9	267
chr10	22899352	22901051	chr4	32500404	32501921	S	19.3	+	+	1699	1711	m=7.2;g=12.0	1711	12	194	1505	1381	124	81	43	0.917608	0.80713	0.0872791	0.0879244	13	1418	1295	1177	1381	124	13	206
chr10	23562771	23564961	chr24	32452668	32454067	S	43.4	+	-	2190	2246	m=3.2;g=40.2	2246	56	847	1343	1272	71	54	17	0.947133	0.56634	0.0548224	0.0552585	9	1983	1399	1272	1272	71	9	903
chr10	23562771	23564964	chrX	85690136	85691488	S	38.9	+	-	2193	2193	m=0.6;g=38.3	2193	0	841	1352	1339	13	8	5	0.990385	0.610579	0.00967755	0.0096832	1	1986	1352	1339	1339	13	1	841
chr10	23571668	23590969	chr3	35348775	35350649	S	90.9	+	+	19301	19312	m=0.5;g=90.4	19312	11	17438	1863	1764	99	61	38	0.94686	0.0913422	0.0551166	0.0553108	13	10208	1874	1764	1764	99	13	17449
chr10	23623630	23625179	chr26	25704712	25705435	S	58	+	-	1549	1552	m=4.4;g=53.6	1552	3	829	720	652	68	36	32	0.905556	0.420103	0.100943	0.101275	5	671	544	510	652	68	5	832
chr10	23992077	23993284	chr27	42546538	42547775	S	9.8	+	+	1237	1239	m=7.1;g=2.7	1239	32	2	1205	1117	88	55	33	0.926971	0.901533	0.0768336	0.077245	6	1155	1207	1044	1117	88	6	34
chr10	23992078	23993265	chr16	33115323	33116538	S	11.3	+	-	1215	1219	m=8.4;g=3.0	1219	32	4	1183	1081	102	63	39	0.913779	0.886792	0.0915935	0.0921589	8	1136	1185	1007	1081	102	8	36
chr10	23992078	23993275	chr3	11421768	11423072	S	29	+	+	1304	1406	m=6.9;g=22.1	1406	209	102	1095	998	97	62	35	0.911416	0.709815	0.0942682	0.0949625	13	1146	1054	901	998	97	13	311
chr10	23992078	23993284	chr10	46264398	46265480	S	21.3	+	+	1206	1236	m=6.4;g=14.9	1236	30	154	1052	973	79	51	28	0.924905	0.787217	0.079126	0.0796269	6	1155	1052	901	973	79	6	184
chr10	23992078	23993284	chr16	33397286	33398515	S	10.2	+	+	1229	1235	m=7.4;g=2.8	1235	29	6	1200	1109	91	56	35	0.924167	0.897976	0.0799469	0.0803651	8	1155	1199	1038	1109	91	8	35
chr10	23992078	23993284	chr17	57373763	57374997	S	9.3	+	-	1234	1238	m=6.4;g=2.9	1238	32	4	1202	1123	79	52	27	0.934276	0.907108	0.0687837	0.0691884	7	1155	1234	1078	1123	79	7	36
chr10	23992078	23993284	chr17	62854047	62855280	S	10.3	+	-	1233	1239	m=7.2;g=3.1	1239	33	6	1200	1111	89	60	29	0.925833	0.896691	0.078095	0.0786748	8	1155	1203	1038	1111	89	8	39
chr10	23992078	23993284	chr26	20189506	20190739	S	9.4	+	-	1233	1239	m=6.3;g=3.1	1239	33	6	1200	1122	78	51	27	0.935	0.905569	0.0679908	0.0683754	9	1155	1233	1077	1122	78	9	39
chr10	23992078	23993284	chr27	32048866	32050102	S	10.5	+	-	1236	1241	m=7.3;g=3.2	1241	35	5	1201	1111	90	60	30	0.925062	0.895246	0.078951	0.0795186	8	1155	1236	1066	1111	90	8	40
chr10	23992078	23993284	chr29	6482002	6483217	S	12.2	+	+	1215	1238	m=7.8;g=4.4	1238	32	23	1183	1087	96	63	33	0.91885	0.878029	0.0858846	0.0865203	11	1155	1215	1043	1087	96	11	55
chr10	23992078	23993284	chr36	20953583	20954854	S	12.5	+	+	1271	1275	m=6.8;g=5.7	1275	69	4	1202	1115	87	50	37	0.927621	0.87451	0.0761142	0.0763912	8	1155	1248	1053	1115	87	8	73
chr10	23992078	23993284	chr4	19286341	19287974	S	33	+	-	1633	1639	m=6.2;g=26.8	1639	433	6	1200	1098	102	64	38	0.915	0.669921	0.0902146	0.0908003	8	1155	1225	1012	1098	102	8	439
chr10	23992078	23993284	chr4	67210654	67211882	S	11.3	+	+	1228	1235	m=8.4;g=2.9	1235	29	7	1199	1095	104	68	36	0.913261	0.88664	0.0921784	0.0929051	7	1155	1155	982	1095	104	7	36
chr10	23992078	23993284	chr6	37775080	37776318	S	10.4	+	+	1238	1242	m=7.2;g=3.2	1242	36	4	1202	1113	89	64	25	0.925957	0.896135	0.0779581	0.0786966	9	1155	1208	1042	1113	89	9	40
chr10	23992078	23993284	chrX	59683858	59685066	S	12.3	+	+	1208	1236	m=7.6;g=4.7	1236	30	28	1178	1084	94	60	34	0.920204	0.877023	0.0843686	0.0849153	12	1155	1178	1011	1084	94	12	58
chr10	23992078	23993288	chr28	6332538	6333767	S	11.2	+	+	1229	1242	m=7.6;g=3.6	1242	32	13	1197	1103	94	64	30	0.92147	0.888084	0.0829525	0.0836362	8	1155	1199	1027	1103	94	8	45
chr10	23992078	23993290	chr19	13820339	13822069	S	36.5	+	-	1730	1739	m=5.6;g=30.8	1739	527	9	1203	1105	98	65	33	0.918537	0.635423	0.0862361	0.0869052	10	1155	1263	1026	1105	98	10	536
chr10	23992078	23993290	chr20	31577864	31579112	S	11.2	+	+	1248	1250	m=8.0;g=3.2	1250	38	2	1210	1110	100	63	37	0.917355	0.888	0.0875629	0.0881225	6	1155	1198	1019	1110	100	6	40
chr10	23992078	23993292	chr10	34872096	34873340	S	10.6	+	+	1244	1247	m=7.7;g=2.9	1247	33	3	1211	1115	96	64	32	0.920727	0.894146	0.0837836	0.0844263	7	1155	1214	1039	1115	96	7	36
chr10	23992078	23993292	chr20	196576	197819	S	14.3	+	-	1243	1269	m=7.9;g=6.4	1269	55	26	1188	1088	100	61	39	0.915825	0.857368	0.0892848	0.0897924	11	1155	1145	988	1088	100	11	81
chr10	23992078	23993292	chr31	16407598	16408834	S	10.8	+	+	1236	1246	m=7.4;g=3.4	1246	32	10	1204	1112	92	54	38	0.923588	0.892456	0.0805909	0.0809353	12	1155	1206	1034	1112	92	12	42
chr10	23992078	23993292	chr3	30686803	30688019	S	14.5	+	-	1216	1252	m=8.5;g=5.9	1252	38	36	1178	1071	107	70	37	0.909168	0.855431	0.096821	0.0976288	12	1155	1151	992	1071	107	12	74
chr10	23992078	23993292	chr3	31302254	31304184	S	45.5	+	-	1930	1968	m=5.3;g=40.2	1968	754	38	1176	1072	104	71	33	0.911565	0.544715	0.0940991	0.0949994	13	1155	1865	993	1072	104	13	792
chr10	23992078	23993292	chr6	8788240	8789468	S	11.2	+	+	1228	1244	m=7.5;g=3.7	1244	30	16	1198	1105	93	57	36	0.922371	0.888264	0.0819476	0.0823804	6	1155	1198	1029	1105	93	6	46
chr10	23992078	23993292	chrX	78202365	78203527	S	17.6	+	-	1214	1253	m=7.2;g=10.4	1253	39	91	1123	1033	90	56	34	0.919858	0.824421	0.0847561	0.0852519	11	1155	1132	954	1033	90	11	130
chr10	23992078	23993293	chr20	32835146	32836385	S	10.4	+	+	1239	1246	m=7.3;g=3.0	1246	31	7	1208	1117	91	58	33	0.924669	0.896469	0.0793884	0.0798668	7	1155	1209	1036	1117	91	7	38
chr10	23992078	23993293	chr4	44915784	44917011	S	12.1	+	-	1227	1244	m=8.4;g=3.7	1244	29	17	1198	1093	105	72	33	0.912354	0.878617	0.0932049	0.0941024	5	1155	1197	1014	1093	105	5	46
chr10	23992078	23993294	chr16	6437494	6438739	S	12	+	+	1245	1258	m=7.6;g=4.4	1258	42	13	1203	1107	96	62	34	0.9202	0.879968	0.0843733	0.0849472	10	1155	1215	1026	1107	96	10	55
chr10	23992078	23993294	chr18	34197923	34199384	S	23.2	+	+	1461	1465	m=5.9;g=17.3	1465	249	4	1212	1125	87	55	32	0.928218	0.767918	0.0754535	0.0758693	10	1155	1238	1045	1125	87	10	253
chr10	23992078	23993294	chr19	20742199	20743435	S	11.8	+	+	1236	1251	m=7.8;g=4.0	1251	35	15	1201	1103	98	61	37	0.918401	0.881695	0.0863883	0.0869051	11	1155	1200	1022	1103	98	11	50
chr10	23992078	23993294	chr25	25911699	25913143	S	22.9	+	+	1444	1451	m=6.3;g=16.7	1451	235	7	1209	1118	91	54	37	0.924731	0.770503	0.0793191	0.0796693	10	1155	1227	1042	1118	91	10	242
chr10	23992078	23993294	chr30	19383668	19385121	S	22.9	+	+	1453	1456	m=6.2;g=16.7	1456	240	3	1213	1123	90	58	32	0.925804	0.771291	0.0781278	0.0786121	8	1155	1246	1038	1123	90	8	243
chr10	23992078	23993294	chr37	10517914	10519319	S	19.6	+	-	1405	1410	m=5.5;g=14.1	1410	194	5	1211	1134	77	51	26	0.936416	0.804255	0.0664418	0.066828	8	1155	1310	1020	1134	77	8	199
chr10	23992078	23993295	chr12	24239960	24241185	S	10	+	-	1225	1234	m=7.9;g=2.1	1234	17	9	1208	1111	97	69	28	0.919702	0.900324	0.0849303	0.0857787	8	1155	1173	1016	1111	97	8	26
chr10	23992078	23993295	chr13	7912739	7913987	S	11.6	+	+	1248	1255	m=8.0;g=3.6	1255	38	7	1210	1110	100	61	39	0.917355	0.884462	0.0875629	0.0880501	8	1155	1248	1056	1110	100	8	45
chr10	23992078	23993295	chr23	21068454	21069928	S	24.2	+	+	1474	1477	m=6.4;g=17.8	1477	260	3	1214	1120	94	56	38	0.92257	0.758294	0.0817252	0.0821047	8	1155	1245	1038	1120	94	8	263
chr10	23992078	23993295	chr4	19183052	19184303	S	11.6	+	+	1251	1255	m=8.3;g=3.3	1255	38	4	1213	1109	104	68	36	0.914262	0.883665	0.0910472	0.0917553	9	1155	1232	1042	1109	104	9	42
chr10	23992078	23993296	chr29	2095451	2096937	S	25.5	+	-	1486	1488	m=7.3;g=18.3	1488	270	2	1216	1108	108	69	39	0.911184	0.744624	0.0945305	0.0952276	11	1155	1245	1018	1108	108	11	272
chr10	23992078	23993296	chr9	59363649	59364877	S	14.1	+	+	1228	1258	m=8.5;g=5.6	1258	40	30	1188	1081	107	61	46	0.909933	0.8593	0.0959516	0.0963853	15	1155	1189	1009	1081	107	15	70
chr10	23992078	23993297	chr20	17576017	17577288	S	12.9	+	+	1271	1275	m=8.2;g=4.7	1275	56	4	1215	1110	105	64	41	0.91358	0.870588	0.0918176	0.0923541	8	1155	1239	1045	1110	105	8	60
chr10	23992078	23993297	chr23	33722083	33723334	S	10.1	+	-	1251	1256	m=6.8;g=3.3	1256	37	5	1214	1129	85	54	31	0.929984	0.898885	0.0735035	0.0739053	8	1155	1125	985	1129	85	8	42
chr10	23992078	23993297	chrX	58254507	58255761	S	13.5	+	+	1254	1268	m=8.5;g=5.0	1268	49	14	1205	1097	108	59	49	0.910373	0.865142	0.0954508	0.0957984	10	1155	1254	1041	1097	108	10	63
chr10	23992078	23993298	chr22	29170493	29171732	S	12	+	-	1239	1254	m=8.1;g=3.9	1254	34	15	1205	1104	101	64	37	0.916183	0.880383	0.0888821	0.0894738	9	1155	1196	1020	1104	101	9	49
chr10	23992078	23993298	chr7	39115586	39116836	S	10	+	+	1250	1254	m=6.9;g=3.0	1254	34	4	1216	1129	87	53	34	0.928454	0.900319	0.0751925	0.0755445	8	1155	1206	1041	1129	87	8	38
chr10	23992078	23993299	chr20	37819030	37820489	S	23.3	+	+	1459	1461	m=6.8;g=16.6	1461	240	2	1219	1120	99	57	42	0.918786	0.766598	0.0859569	0.0863174	9	1155	1256	1056	1120	99	9	242
chr10	23992078	23993299	chr21	6905783	6907055	S	12.1	+	-	1272	1274	m=7.8;g=4.3	1274	53	2	1219	1120	99	67	32	0.918786	0.879121	0.0859569	0.0866764	7	1155	1194	1021	1120	99	7	55
chr10	23992078	23993299	chr22	41687324	41688770	S	23	+	-	1446	1448	m=7.2;g=15.8	1448	227	2	1219	1115	104	68	36	0.914684	0.770028	0.0905709	0.0912712	8	1155	1382	1031	1115	104	8	229
chr10	23992078	23993299	chr3	37168132	37169379	S	10.1	+	-	1247	1252	m=7.3;g=2.9	1252	31	5	1216	1125	91	55	36	0.925164	0.898562	0.0788377	0.079213	6	1155	1185	1046	1125	91	6	36
chr10	23992078	23993299	chr38	15495610	15496859	S	11.1	+	-	1249	1256	m=7.8;g=3.3	1256	35	7	1214	1116	98	61	37	0.919275	0.888535	0.0854085	0.0859131	8	1155	1218	1032	1116	98	8	42
chr10	23992078	23993299	chrX	26678326	26679568	S	11.5	+	+	1242	1255	m=7.7;g=3.7	1255	34	13	1208	1111	97	55	42	0.919702	0.885259	0.0849303	0.085257	11	1155	1212	1029	1111	97	11	47
chr10	23992078	23993300	chr27	3849837	3851289	S	22.5	+	+	1452	1456	m=6.2;g=16.3	1456	234	4	1218	1128	90	61	29	0.926108	0.774725	0.0777899	0.0783771	8	1155	1177	1013	1128	90	8	238
chr10	23992078	23993301	chr21	22652290	22653731	S	22.4	+	+	1441	1445	m=6.7;g=15.6	1445	222	4	1219	1122	97	68	29	0.920427	0.776471	0.0841193	0.0849065	9	1155	1161	981	1122	97	9	226
chr10	23992078	23993303	chr13	10703944	10705200	S	13.1	+	-	1256	1267	m=8.9;g=4.2	1267	42	11	1214	1101	113	59	54	0.906919	0.868982	0.099384	0.0996821	13	1155	1240	1043	1101	113	13	53
chr10	23992078	23993303	chr3	14244515	14245775	S	9.4	+	-	1260	1262	m=6.3;g=3.1	1262	37	2	1223	1143	80	54	26	0.934587	0.905705	0.068443	0.0688857	7	1155	1240	1080	1143	80	7	39
chr10	23992078	23993303	chr5	74952425	74953676	S	10.8	+	+	1251	1257	m=7.8;g=3.0	1257	32	6	1219	1121	98	72	26	0.919606	0.891806	0.0850375	0.0859954	7	1155	1195	1047	1121	98	7	38
chr10	23992078	23993304	chr4	67325475	67326727	S	12.2	+	+	1252	1260	m=8.9;g=3.3	1260	34	8	1218	1106	112	69	43	0.908046	0.877778	0.0980988	0.0987452	11	1156	1195	1008	1106	112	11	42
chr10	23992078	23993304	chr6	18588783	18590024	S	11.1	+	+	1241	1263	m=6.4;g=4.7	1263	37	22	1204	1123	81	53	28	0.932724	0.889153	0.0704866	0.0709024	9	1156	1187	1032	1123	81	9	59
chr10	23992078	23993305	chr12	828410	829642	S	14	+	-	1232	1260	m=9.2;g=4.8	1260	33	28	1199	1083	116	77	39	0.903253	0.859524	0.103582	0.10457	13	1157	1189	1002	1083	116	13	61
chr10	23992078	23993305	chr23	45081922	45083181	S	9.3	+	-	1259	1262	m=6.3;g=3.0	1262	35	3	1224	1145	79	53	26	0.935458	0.90729	0.06749	0.0679098	7	1157	1237	1081	1145	79	7	38
chr10	23992078	23993305	chr34	30441726	30443190	S	24	+	+	1464	1473	m=6.7;g=17.3	1473	246	9	1218	1120	98	63	35	0.91954	0.760353	0.0851115	0.0856849	12	1157	1250	1061	1120	98	12	255
chr10	23992078	23993306	chr7	1595493	1596760	S	10.8	+	+	1267	1269	m=7.4;g=3.4	1269	41	2	1226	1132	94	59	35	0.923328	0.892041	0.0808806	0.081347	6	1158	1220	1044	1132	94	6	43
chr10	23992078	23993310	chr30	30710224	30711478	S	16.8	+	+	1254	1303	m=7.6;g=9.2	1303	71	49	1183	1084	99	63	36	0.916314	0.831926	0.0887336	0.0893338	14	1162	1099	928	1084	99	14	120
chr10	23992078	23993311	chr18	29413616	29415033	S	20.8	+	+	1417	1424	m=6.9;g=13.9	1424	191	7	1226	1128	98	62	36	0.920065	0.792135	0.0845236	0.0850524	9	1163	1276	979	1128	98	9	198
chr10	23992078	23993316	chr25	438505	439758	S	12.5	+	-	1253	1272	m=8.3;g=4.2	1272	34	19	1219	1113	106	68	38	0.913043	0.875	0.0924245	0.0931006	11	1168	1137	993	1113	106	11	53
chr10	23992078	23993318	chr20	23758132	23759394	S	11.5	+	-	1262	1267	m=9.0;g=2.5	1267	27	5	1235	1121	114	73	41	0.907692	0.884767	0.098502	0.0992696	6	1170	1216	1042	1121	114	6	32
chr10	23992078	23993326	chr6	22714939	22716219	S	10.6	+	+	1280	1285	m=7.3;g=3.3	1285	37	5	1243	1149	94	57	37	0.924377	0.894163	0.0797135	0.0801033	8	1178	1236	1076	1149	94	8	42
chr10	23992078	23993330	chr22	30852746	30854058	S	15.9	+	+	1312	1326	m=9.3;g=6.6	1326	74	14	1238	1115	123	82	41	0.900646	0.840875	0.10658	0.107648	15	1182	1248	1030	1115	123	15	88
chr10	23992078	23993331	chr4	49054045	49055320	S	15	+	+	1275	1308	m=8.3;g=6.7	1308	55	33	1220	1112	108	70	38	0.911475	0.850153	0.0942003	0.0949344	9	1183	1219	1015	1112	108	9	88
chr10	23992078	23993332	chr2	47216398	47217872	S	22	+	-	1474	1477	m=6.7;g=15.3	1477	223	3	1251	1152	99	60	39	0.920863	0.779959	0.0836309	0.0840608	7	1184	1334	1029	1152	99	7	226
chr10	23992078	23993339	chr3	38689211	38690712	S	24.4	+	+	1501	1509	m=7.4;g=17.0	1509	248	8	1253	1141	112	62	50	0.910615	0.75613	0.095177	0.0955464	6	1191	1251	1063	1141	112	6	256
chr10	23992078	23993339	chrX	54912612	54914091	S	23.6	+	-	1479	1486	m=7.9;g=15.6	1486	225	7	1254	1136	118	66	52	0.905901	0.764468	0.100547	0.100984	8	1191	1233	1029	1136	118	8	232
chr10	23992078	23993357	chr31	14203920	14205230	S	12.1	+	-	1310	1316	m=8.8;g=3.3	1316	37	6	1273	1157	116	59	57	0.908877	0.879179	0.0971526	0.0973977	8	1209	1241	1068	1157	116	8	43
chr10	23992078	23993375	chr8	17488686	17489997	S	13.4	+	-	1311	1337	m=8.5;g=4.9	1337	40	26	1271	1158	113	61	52	0.911094	0.866118	0.0946333	0.0949543	9	1225	1265	1075	1158	113	9	66
chr10	23992078	23993385	chr17	61741508	61742810	S	14.4	+	-	1307	1340	m=9.1;g=5.3	1340	33	38	1269	1147	122	64	58	0.903861	0.85597	0.102883	0.103213	10	1225	1272	1051	1147	122	10	71
chr10	23992081	23993301	chr8	60395285	60396501	S	12.9	+	-	1220	1252	m=7.4;g=5.4	1252	32	36	1184	1091	93	61	32	0.921453	0.871406	0.0829722	0.0835623	9	1155	1212	1035	1091	93	9	68
chr10	23992081	23993302	chr11	46501288	46503191	S	42.1	+	-	1903	1914	m=5.3;g=36.8	1914	693	11	1210	1109	101	71	30	0.916529	0.579415	0.0884923	0.0893769	12	1155	1236	1023	1109	101	12	704
chr10	23992081	23993305	chr34	6468759	6469997	S	13.9	+	-	1238	1263	m=8.8;g=5.1	1263	39	25	1199	1088	111	70	41	0.907423	0.861441	0.0988093	0.0995343	16	1157	1238	1030	1088	111	16	64
chr10	23992081	23993323	chr10	35420817	35422133	S	13.8	+	-	1316	1322	m=7.3;g=6.5	1322	80	6	1236	1140	96	63	33	0.92233	0.86233	0.0819928	0.0825696	8	1175	1295	1074	1140	96	8	86
chr10	23992083	23993290	chr12	54445559	54446828	S	12.6	+	-	1269	1273	m=7.1;g=5.5	1273	66	4	1203	1112	91	58	33	0.924356	0.873527	0.0797365	0.0802193	8	1155	1222	1052	1112	91	8	70
chr10	23992084	23993326	chr20	15329053	15333133	S	72.6	+	+	4080	4090	m=2.7;g=69.9	4090	2848	10	1232	1121	111	68	43	0.909903	0.274083	0.0959857	0.0965881	8	1178	1255	1045	1121	111	8	2858
chr10	23992085	23993292	chr22	32036513	32037744	S	11.9	+	+	1231	1239	m=8.7;g=3.2	1239	32	8	1199	1091	108	74	34	0.909925	0.880549	0.0959603	0.0969118	7	1155	1225	1042	1091	108	7	40
chr10	23992085	23993292	chr38	3752533	3753766	S	12.3	+	-	1233	1241	m=8.9;g=3.4	1241	34	8	1199	1088	111	64	47	0.907423	0.876712	0.0988093	0.0992963	10	1155	1173	1006	1088	111	10	42
chr10	23992085	23993298	chr12	39683151	39684384	S	12.1	+	+	1233	1247	m=8.3;g=3.8	1247	34	14	1199	1096	103	69	34	0.914095	0.878909	0.0912359	0.0920194	9	1155	1203	1015	1096	103	9	48
chr10	23992085	23993298	chr26	10245344	10246583	S	10.5	+	-	1239	1245	m=7.5;g=3.1	1245	32	6	1207	1114	93	64	29	0.922949	0.894779	0.0813022	0.0819854	8	1155	1163	1014	1114	93	8	38
chr10	23992085	23993299	chr18	39430112	39431626	S	27.2	+	-	1514	1517	m=7.0;g=20.2	1517	303	3	1211	1105	106	66	40	0.912469	0.728411	0.0930745	0.0936799	8	1155	1241	1043	1105	106	8	306
chr10	23992085	23993302	chr15	13666268	13667511	S	11.3	+	-	1243	1249	m=8.2;g=3.0	1249	32	6	1211	1108	103	68	35	0.914946	0.88711	0.0902752	0.0909982	7	1155	1198	1036	1108	103	7	38
chr10	23992085	23993303	chr27	36670890	36672143	S	10.7	+	+	1253	1256	m=7.4;g=3.3	1256	38	3	1215	1122	93	62	31	0.923457	0.893312	0.080737	0.0813318	8	1155	1223	1037	1122	93	8	41
chr10	23992085	23993303	chr32	31951363	31952870	S	26.4	+	+	1507	1513	m=6.5;g=19.9	1513	295	6	1212	1113	99	61	38	0.918317	0.735625	0.0864831	0.086979	10	1155	1448	1029	1113	99	10	301
chr10	23992085	23993303	chr5	62181118	62182372	S	14.2	+	+	1254	1274	m=8.2;g=6.0	1274	56	20	1198	1093	105	75	30	0.912354	0.857928	0.0932049	0.0942521	9	1155	1194	997	1093	105	9	76
chr10	23992085	23993306	chr16	47123489	47124743	S	10.9	+	+	1254	1260	m=7.3;g=3.6	1260	39	6	1215	1123	92	60	32	0.92428	0.89127	0.079821	0.0803527	11	1158	1221	1039	1123	92	11	45
chr10	23992085	23993355	chr27	8970980	8972269	S	12.2	+	-	1289	1299	m=9.2;g=3.0	1299	29	10	1260	1140	120	73	47	0.904762	0.877598	0.101851	0.102514	9	1207	1249	1072	1140	120	9	39
chr10	23992086	23993305	chrX	43781943	43783185	S	12.5	+	+	1242	1251	m=9.2;g=3.3	1251	32	9	1210	1095	115	71	44	0.904959	0.8753	0.101626	0.102329	7	1157	1200	1019	1095	115	7	41
chr10	23992093	23993315	chrX	70825485	70826741	S	10.9	+	+	1256	1262	m=7.2;g=3.6	1262	40	6	1216	1125	91	63	28	0.925164	0.891442	0.0788377	0.0794931	8	1167	1213	1037	1125	91	8	46
chr10	23992097	23993305	chr15	586330	587622	S	16.4	+	+	1292	1303	m=8.3;g=8.1	1303	95	11	1197	1089	108	67	41	0.909774	0.835764	0.0961314	0.0967695	9	1157	1194	989	1089	108	9	106
chr10	23992135	23993292	chr16	7990610	7991792	S	11.4	+	+	1182	1188	m=8.3;g=3.1	1188	31	6	1151	1052	99	60	39	0.913988	0.885522	0.091357	0.0918748	8	1149	1152	1022	1052	99	8	37
chr10	23992140	23993284	chr27	45236578	45239693	S	70.2	+	+	3115	3216	m=2.7;g=67.6	3216	2072	101	1043	957	86	47	39	0.917546	0.297575	0.0873492	0.087638	12	1144	3085	957	957	86	12	2173
chr10	23992167	23993297	chr13	473501	474650	S	12.8	+	-	1149	1165	m=8.4;g=4.4	1165	35	16	1114	1016	98	60	38	0.912029	0.872103	0.0935732	0.0941426	8	1117	1100	963	1016	98	8	51
chr10	24011822	24012875	chr26	26170556	26171584	S	13.5	+	-	1053	1084	m=5.4;g=8.0	1084	31	56	997	938	59	35	24	0.940822	0.865314	0.0616428	0.0618496	5	922	836	788	938	59	5	87
chr10	24338808	24340246	chr21	9790293	9790517	S	85.5	+	-	1438	1438	m=1.0;g=84.4	1438	0	1214	224	209	15	13	2	0.933036	0.145341	0.0701445	0.0712703	1	1438	224	209	209	15	1	1214
chr10	24338808	24340246	chr23	30270664	30270888	S	84.8	+	-	1438	1438	m=0.3;g=84.4	1438	0	1214	224	219	5	5	0	0.977679	0.152295	0.0226603	0.022835	1	1438	224	219	219	5	1	1214
chr10	24338808	24340246	chr33	20629068	20629292	S	85.3	+	-	1438	1438	m=0.8;g=84.4	1438	0	1214	224	212	12	9	3	0.946429	0.147427	0.055581	0.0560078	1	1438	224	212	212	12	1	1214
chr10	24344724	24346303	chr33	20628004	20629019	S	40.2	+	-	1579	1593	m=3.0;g=37.2	1593	14	578	1001	953	48	31	17	0.952048	0.598242	0.0495536	0.0497438	6	1509	1002	943	953	48	6	592
chr10	24344730	24345816	chr12	1130231	1130769	S	54.6	+	-	1086	1095	m=2.9;g=51.7	1095	9	557	529	497	32	18	14	0.939509	0.453881	0.0630706	0.0632395	8	1016	538	497	497	32	8	566
chr10	24344730	24345818	chr23	20907664	20908194	S	52.4	+	+	1088	1088	m=1.1;g=51.3	1088	0	558	530	518	12	9	3	0.977358	0.476103	0.0229903	0.0230608	5	1018	528	517	518	12	5	558
chr10	24344730	24345818	chr23	30270085	30270619	S	51.1	+	-	1088	1088	m=0.2;g=50.9	1088	0	554	534	532	2	1	1	0.996255	0.488971	0.0037547	0.003755	1	1018	531	530	532	2	1	554
chr10	24344730	24345818	chr32	25688699	25689235	S	53.9	+	-	1088	1091	m=2.7;g=51.1	1091	3	555	533	503	30	19	11	0.943715	0.461045	0.0585092	0.0587562	3	1018	536	503	503	30	3	558
chr10	24344730	24345833	chr20	51191098	51191654	S	53.9	+	+	1103	1111	m=3.2;g=50.7	1111	8	555	548	512	36	23	13	0.934307	0.460846	0.0687504	0.0691083	5	1033	556	512	512	36	5	563
chr10	24344730	24345835	chr15	56380020	56380584	S	55.2	+	-	1105	1126	m=3.4;g=51.8	1126	21	562	543	505	38	21	17	0.930018	0.44849	0.073465	0.0736775	7	1035	564	505	505	38	7	583
chr10	24344730	24345835	chr21	9789692	9790248	S	52	+	-	1105	1110	m=1.6;g=50.4	1110	5	554	551	533	18	13	5	0.967332	0.48018	0.0334007	0.0335319	3	1035	556	533	533	18	3	559
chr10	24344730	24347716	chr2	46078500	46081103	S	28.5	+	+	2986	3208	m=2.7;g=25.8	3208	222	605	2381	2294	87	59	28	0.963461	0.715087	0.0374594	0.0375898	12	2916	2415	2294	2294	87	12	827
chr10	24346262	24347716	chr16	46376596	46378054	S	1	+	+	1458	1459	m=0.5;g=0.4	1459	5	1	1453	1445	8	5	3	0.994494	0.990404	0.00552616	0.00552812	3	1454	1423	1413	1445	8	3	6
chr10	24927592	24928855	chr10	35276303	35277550	S	8.8	+	-	1263	1269	m=6.6;g=2.2	1269	6	22	1241	1157	84	41	43	0.932313	0.911742	0.0709389	0.0710376	10	1215	1186	1105	1157	84	10	28
chr10	24927604	24928838	chr14	20091695	20092887	S	13.2	+	-	1234	1252	m=6.9;g=6.2	1252	18	60	1174	1087	87	62	25	0.925894	0.868211	0.0780273	0.0787428	9	1199	1143	1050	1087	87	9	78
chr10	24927609	24928844	chr12	30832594	30833775	S	12.4	+	+	1235	1238	m=7.5;g=4.8	1238	3	57	1178	1085	93	56	37	0.921053	0.876414	0.0834192	0.0838348	9	1194	1181	1058	1085	93	9	60
chr10	24927609	24928849	chr22	5048833	5050075	S	4.1	+	+	1242	1243	m=3.8;g=0.3	1243	3	1	1239	1192	47	24	23	0.962066	0.95897	0.0389268	0.0389642	3	1194	1170	1107	1192	47	3	4
chr10	24927620	24928850	chr17	51746325	51747555	S	7	+	-	1230	1236	m=6.1;g=1.0	1236	6	6	1224	1149	75	52	23	0.938725	0.929612	0.0639228	0.064349	7	1191	1205	1112	1149	75	7	12
chr10	24927623	24928854	chr18	16879693	16880924	S	4.9	+	+	1231	1234	m=4.5;g=0.5	1234	3	3	1228	1173	55	30	25	0.955212	0.950567	0.0461813	0.0462574	4	1194	1212	1145	1173	55	4	6
chr10	24927648	24928852	chr4	11027347	11028536	S	7	+	-	1204	1208	m=5.0;g=1.9	1208	4	19	1185	1124	61	48	13	0.948523	0.930464	0.0533286	0.0537925	9	1187	1189	1108	1124	61	9	23
chr10	24927652	24928835	chr18	37909120	37910344	S	9.5	+	+	1224	1230	m=5.2;g=4.3	1230	47	6	1177	1113	64	47	17	0.945624	0.904878	0.0564474	0.0568559	5	1182	1148	1078	1113	64	5	53
chr10	24927652	24928850	chr4	63427020	63428216	S	7.1	+	-	1198	1205	m=5.8;g=1.3	1205	7	9	1189	1119	70	47	23	0.941127	0.928631	0.0613122	0.0616573	8	1182	1181	1106	1119	70	8	16
chr10	24927652	24928852	chr11	5710304	5711539	S	8.2	+	+	1235	1244	m=3.9;g=4.3	1244	44	9	1191	1142	49	39	10	0.958858	0.918006	0.0423134	0.0426136	7	1183	1232	1125	1142	49	7	53
chr10	24927652	24928857	chr37	11715446	11716647	S	3.3	+	+	1205	1206	m=2.8;g=0.5	1206	1	5	1200	1166	34	25	9	0.971667	0.966833	0.0288824	0.0289867	4	1188	1171	1129	1166	34	4	6
chr10	24927652	24928860	chr6	16425267	16426472	S	4.6	+	+	1208	1211	m=3.9;g=0.7	1211	3	6	1202	1155	47	38	9	0.960899	0.953757	0.0401577	0.0404422	5	1191	1205	1141	1155	47	5	9
chr10	24927652	24928867	chr11	15815489	15816703	S	5.7	+	-	1215	1221	m=4.6;g=1.1	1221	6	7	1208	1152	56	37	19	0.953642	0.943489	0.0478522	0.0480464	7	1198	1191	1130	1152	56	7	13
chr10	24927652	24929132	chr9	53713554	53715191	S	26.1	+	+	1637	1738	m=5.5;g=20.7	1738	258	101	1379	1284	95	54	41	0.931109	0.73878	0.0722626	0.0724984	9	1237	1236	1146	1284	95	9	359
chr10	24927653	24928843	chr36	3322044	3323226	S	6.7	+	-	1190	1192	m=5.7;g=1.0	1192	2	10	1180	1112	68	46	22	0.942373	0.932886	0.0599614	0.0603008	5	1181	1182	1104	1112	68	5	12
chr10	24927653	24928851	chr19	8606472	8607676	S	7.9	+	-	1204	1209	m=6.6;g=1.3	1209	11	5	1193	1113	80	50	30	0.932942	0.920596	0.0702473	0.0705886	9	1181	1204	1100	1113	80	9	16
chr10	24927654	24928832	chr17	35024681	35026034	S	23.8	+	+	1353	1397	m=5.0;g=18.8	1397	219	44	1134	1064	70	53	17	0.938272	0.761632	0.0644173	0.0650159	15	1178	1183	1064	1064	70	15	263
chr10	24927658	24928850	chr25	31762177	31763362	S	6.6	+	-	1192	1193	m=5.9;g=0.8	1193	1	8	1184	1114	70	53	17	0.940878	0.93378	0.0615821	0.0621275	7	1176	1171	1102	1114	70	7	9
chr10	24927662	24928888	chrX	9976614	9977847	S	7.5	+	-	1233	1243	m=5.3;g=2.2	1243	17	10	1216	1150	66	43	23	0.945724	0.925181	0.0563405	0.0565973	4	1209	1174	1112	1150	66	4	27
chr10	24927666	24928826	chr18	29813057	29814211	S	7.1	+	-	1160	1164	m=5.9;g=1.2	1164	4	10	1150	1081	69	45	24	0.94	0.928694	0.0625362	0.0628562	8	1160	1154	1081	1081	69	8	14
chr10	24927666	24929136	chr17	4411923	4413485	S	19.5	+	+	1562	1607	m=8.2;g=11.3	1607	137	45	1425	1293	132	77	55	0.907368	0.804605	0.0988714	0.0993863	11	1223	1266	1132	1293	132	11	182
chr10	24927666	24929139	chr7	9568583	9570529	S	35.5	+	-	1946	1994	m=6.9;g=28.5	1994	521	48	1425	1287	138	88	50	0.903158	0.645436	0.103691	0.104532	13	1226	1373	1090	1287	138	13	569
chr10	24927668	24928850	chr10	36641798	36643016	S	7.5	+	-	1218	1219	m=4.3;g=3.1	1219	37	1	1181	1128	53	34	19	0.955123	0.925349	0.046276	0.0464367	5	1166	1192	1096	1128	53	5	38
chr10	24927726	24928840	chr19	20251629	20252982	S	26.8	+	+	1353	1376	m=6.1;g=20.7	1376	262	23	1091	1007	84	58	26	0.923006	0.731831	0.0812388	0.0819296	8	1108	1103	997	1007	84	8	285
chr10	24927769	24928888	chr38	16490324	16491449	S	6.4	+	+	1125	1128	m=5.3;g=1.1	1128	9	3	1116	1056	60	37	23	0.946237	0.93617	0.0557878	0.0559876	5	1102	1069	1015	1056	60	5	12
chr10	25164627	25167673	chr6	2741124	2741866	S	78.1	+	-	3046	3056	m=2.1;g=76.0	3056	10	2314	732	669	63	42	21	0.913934	0.218914	0.0914174	0.0921892	6	2561	541	494	669	63	6	2324
chr10	25166648	25167663	chr16	11792631	11793459	S	24.2	+	+	1015	1015	m=5.8;g=18.4	1015	0	187	828	769	59	27	32	0.928744	0.757635	0.0748719	0.0749433	4	782	586	553	769	59	4	187
chr10	25586636	25587721	chr7	48289939	48291222	S	26.5	+	-	1283	1307	m=7.7;g=18.8	1307	222	24	1061	960	101	56	45	0.904807	0.734507	0.1018	0.102229	10	1083	1099	959	960	101	10	246
chr10	25586679	25587693	chr7	38375480	38376489	S	9.2	+	-	1014	1023	m=6.9;g=2.2	1023	9	14	1000	929	71	53	18	0.929	0.908113	0.0745891	0.0753606	7	1014	1001	921	929	71	7	23
chr10	25586679	25587712	chr30	4748320	4749325	S	10	+	+	1033	1035	m=7.0;g=3.1	1035	2	30	1003	931	72	45	27	0.928215	0.899517	0.0754563	0.0758524	9	1033	1005	931	931	72	9	32
chr10	25586680	25587691	chr29	22053515	22054379	S	22.3	+	+	1011	1020	m=6.1;g=16.2	1020	9	156	855	793	62	39	23	0.927485	0.777451	0.0762639	0.0766802	9	1011	864	793	793	62	9	165
chr10	25675920	25681399	chr12	58822159	58823425	S	77	+	-	5479	5479	m=0.1;g=76.9	5479	0	4213	1266	1259	7	6	1	0.994471	0.229786	0.00554971	0.00555608	8	5305	1266	1259	1259	7	8	4213
chr10	26072170	26074183	chr9	34285318	34286369	S	50.5	+	+	2013	2025	m=1.8;g=48.7	2025	12	974	1039	1003	36	21	15	0.965351	0.495309	0.0354746	0.0355361	10	1731	1021	928	1003	36	10	986
chr10	26072193	26074157	chr6	40740044	40741079	S	54.2	+	+	1964	1992	m=4.8;g=49.4	1992	28	957	1007	912	95	53	42	0.90566	0.457831	0.100823	0.101256	12	1708	997	826	912	95	12	985
chr10	26081001	26083853	chr3	93899105	93899705	S	81	+	+	2852	2852	m=2.0;g=79.0	2852	0	2252	600	542	58	29	29	0.903333	0.190042	0.103489	0.103743	5	1953	589	530	542	58	5	2252
chr10	26156645	26158020	chr6	22718338	22719716	S	9	+	+	1378	1404	m=5.1;g=3.9	1404	29	26	1349	1277	72	51	21	0.946627	0.909544	0.0553672	0.0557107	6	1331	1315	1236	1277	72	6	55
chr10	26156645	26159428	chr17	37697710	37700489	S	25.5	+	-	2783	3076	m=6.3;g=19.2	3076	293	297	2486	2291	195	126	69	0.921561	0.744798	0.0828516	0.0834051	17	2355	2357	2074	2291	195	17	590
chr10	26156645	26159429	chr4	4521817	4524169	S	22.4	+	-	2784	2821	m=4.4;g=17.9	2821	37	469	2315	2190	125	84	41	0.946004	0.77632	0.056038	0.0563256	11	2356	2281	2138	2190	125	11	506
chr10	26156646	26159428	chr14	28369570	28371919	S	24.8	+	-	2782	2835	m=5.8;g=19.0	2835	53	486	2296	2132	164	111	53	0.928571	0.752028	0.0750626	0.0756048	18	2354	2286	2090	2132	164	18	539
chr10	26156646	26159430	chr8	43652397	43654730	S	24.7	+	-	2784	2826	m=5.8;g=18.9	2826	42	493	2291	2127	164	111	53	0.928416	0.752654	0.0752349	0.0757797	18	2356	2268	2077	2127	164	18	535
chr10	26156654	26159430	chr16	13967684	13970019	S	22	+	-	2776	2808	m=4.1;g=18.0	2808	32	473	2303	2189	114	77	37	0.950499	0.779558	0.0512098	0.0514535	12	2348	2263	2136	2189	114	12	505
chr10	26156679	26159423	chrX	46451593	46459285	S	75.2	+	+	7692	8204	m=2.4;g=72.8	8204	5460	512	2232	2038	194	86	108	0.913082	0.248415	0.0923804	0.0924675	24	2316	7160	1994	2038	194	24	5972
chr10	26156783	26159430	chr11	25873199	25875634	S	30.5	+	-	2647	2903	m=5.6;g=24.9	2903	256	468	2179	2017	162	108	54	0.925654	0.694798	0.0782941	0.0788519	14	2259	2230	2006	2017	162	14	724
chr10	26157105	26159010	chr3	66945680	66946730	S	49.3	+	+	1905	1910	m=4.0;g=45.3	1910	5	860	1045	968	77	58	19	0.926316	0.506806	0.0775598	0.0784241	6	1561	882	817	968	77	6	865
chr10	2654164	2655261	chr28	30330549	30331353	S	34.5	+	+	1097	1102	m=7.0;g=27.5	1102	5	298	799	722	77	50	27	0.90363	0.655172	0.103149	0.104045	6	897	625	560	722	77	6	303
chr10	266710	268259	chr6	18622799	18623600	S	50	+	+	1549	1549	m=1.7;g=48.3	1549	0	748	801	775	26	19	7	0.967541	0.500323	0.0331828	0.033318	5	1549	801	775	775	26	5	748
chr10	266710	268268	chrX	55399311	55400098	S	53.4	+	+	1558	1561	m=3.6;g=49.8	1561	3	774	784	728	56	34	22	0.928571	0.466368	0.0750626	0.0754082	7	1558	787	728	728	56	7	777
chr10	266710	268274	chr13	44687076	44687901	S	50.5	+	-	1564	1568	m=2.9;g=47.6	1568	4	743	821	776	45	29	16	0.945189	0.494898	0.0569173	0.0571682	6	1564	825	776	776	45	6	747
chr10	266710	268274	chr27	10049925	10050744	S	48.2	+	+	1564	1565	m=0.5;g=47.7	1565	1	746	818	810	8	8	0	0.99022	0.517572	0.00984428	0.00987686	5	1564	819	810	810	8	5	747
chr10	266710	268274	chr3	4942766	4943562	S	51.7	+	+	1564	1564	m=2.6;g=49.1	1564	0	768	796	756	40	27	13	0.949749	0.483376	0.0520139	0.0522649	4	1564	796	756	756	40	4	768
chr10	266710	268278	chr12	12805233	12806052	S	50.3	+	-	1568	1568	m=2.5;g=47.8	1568	0	749	819	780	39	30	9	0.952381	0.497449	0.049198	0.0495612	4	1568	819	780	780	39	4	749
chr10	266712	268278	chr20	53415310	53416122	S	51.1	+	+	1566	1569	m=2.7;g=48.4	1569	3	757	809	767	42	30	12	0.948084	0.488846	0.0538003	0.0541343	4	1566	812	767	767	42	4	760
chr10	26717398	26722220	chr32	29168591	29169591	S	79.5	+	-	4822	4822	m=0.3;g=79.3	4822	0	3822	1000	987	13	8	5	0.987	0.204687	0.013114	0.0131244	3	3164	1000	987	987	13	3	3822
chr10	26717398	26722220	chr7	38143207	38144207	S	79.3	+	+	4822	4822	m=0.0;g=79.3	4822	0	3822	1000	998	2	2	0	0.998	0.206968	0.00200267	0.00200401	3	3164	1000	998	998	2	3	3822
chr10	26835394	26836413	chr3	37898571	37899037	S	55.2	+	-	1019	1019	m=0.9;g=54.3	1019	0	553	466	457	9	5	4	0.980687	0.448479	0.0195663	0.0195808	3	725	349	335	457	9	3	553
chr10	268519	274926	chr27	40321044	40323992	S	55.1	+	+	6407	6439	m=0.4;g=54.7	6439	32	3491	2916	2889	27	20	7	0.990741	0.448672	0.00931689	0.0093278	8	5572	2887	2849	2889	27	8	3523
chr10	27415696	27417423	chr10	47770029	47771567	S	19.1	+	-	1727	1774	m=3.2;g=16.0	1774	47	236	1491	1435	56	44	12	0.962441	0.808906	0.0385317	0.0387689	8	1542	1513	1413	1435	56	8	283
chr10	27415699	27417420	chr17	20874756	20876262	S	15.7	+	+	1721	1725	m=2.8;g=12.9	1725	4	219	1502	1454	48	33	15	0.968043	0.842899	0.0326582	0.0327622	4	1536	1495	1448	1454	48	4	223
chr10	27415705	27417418	chr24	36547463	36548838	S	26.3	+	-	1713	1717	m=6.1;g=20.2	1717	4	342	1371	1266	105	66	39	0.923414	0.737333	0.0807852	0.0812532	9	1528	1347	1251	1266	105	9	346
chr10	27415706	27417392	chr7	7502401	7503877	S	20	+	+	1686	1698	m=6.2;g=13.8	1698	12	222	1464	1359	105	71	34	0.928279	0.800353	0.0753862	0.0759312	7	1501	1476	1359	1359	105	7	234
chr10	27415707	27417435	chr8	13775268	13777010	S	31.1	+	-	1742	1974	m=6.8;g=24.2	1974	246	232	1496	1361	135	91	44	0.909759	0.689463	0.0961485	0.0970451	16	1543	1502	1338	1361	135	16	478
chr10	27415709	27417292	chr27	36037610	36039130	S	31.3	+	-	1583	1784	m=5.3;g=26.1	1784	201	264	1319	1225	94	70	24	0.928734	0.686659	0.0748831	0.0756542	9	1398	1344	1225	1225	94	9	465
chr10	27415710	27418236	chr27	10363284	10365826	S	21.4	+	-	2542	2763	m=4.8;g=16.6	2763	237	221	2305	2171	134	97	37	0.941866	0.78574	0.0605112	0.0609585	13	2340	2295	2139	2171	134	13	458
chr10	27415711	27417418	chr29	31338592	31340078	S	20.6	+	-	1707	1724	m=5.8;g=14.8	1724	17	238	1469	1369	100	71	29	0.931926	0.794084	0.0713635	0.0719494	10	1522	1486	1369	1369	100	10	255
chr10	27415712	27418283	chr11	31308447	31310788	S	20.8	+	+	2571	2634	m=7.3;g=13.5	2634	63	293	2278	2085	193	122	71	0.915277	0.791572	0.0899028	0.0905027	21	2338	2260	2030	2085	193	21	356
chr10	27415712	27418572	chr18	53183678	53186528	S	22	+	+	2860	3078	m=7.5;g=14.5	3078	218	228	2632	2402	230	127	103	0.912614	0.780377	0.0929105	0.093257	21	2338	2366	2148	2402	230	21	446
chr10	27415713	27417416	chr17	13131018	13132490	S	17.6	+	+	1703	1706	m=3.8;g=13.9	1706	3	234	1469	1405	64	48	16	0.956433	0.823564	0.0448837	0.0451588	8	1518	1455	1397	1405	64	8	237
chr10	27415715	27417416	chr30	28851002	28852481	S	17	+	-	1701	1702	m=3.9;g=13.2	1702	1	223	1478	1412	66	43	23	0.955345	0.829612	0.0460396	0.0462091	4	1516	1479	1412	1412	66	4	224
chr10	27415715	27417466	chrX	40320047	40321564	S	20	+	-	1751	1754	m=6.3;g=13.7	1754	3	237	1514	1404	110	81	29	0.927345	0.800456	0.0764196	0.0771922	5	1566	1472	1371	1404	110	5	240
chr10	27415718	27418238	chr32	41232062	41234375	S	12.7	+	-	2520	2539	m=3.0;g=9.6	2539	19	226	2294	2217	77	49	28	0.966434	0.873178	0.0343401	0.0344246	11	2332	2300	2205	2217	77	11	245
chr10	27415719	27417416	chr2	12239497	12240978	S	18.7	+	-	1697	1700	m=5.6;g=13.1	1700	3	219	1478	1382	96	69	27	0.935047	0.812941	0.0679389	0.0684926	5	1512	1481	1382	1382	96	5	222
chr10	27415720	27417420	chr8	29862461	29863942	S	17.4	+	-	1700	1704	m=4.0;g=13.3	1704	4	223	1477	1408	69	50	19	0.953284	0.826291	0.0482346	0.0485161	6	1515	1481	1408	1408	69	6	227
chr10	27415721	27417420	chr14	35717491	35719001	S	19.4	+	+	1699	1733	m=4.6;g=14.8	1733	34	223	1476	1396	80	54	26	0.945799	0.80554	0.0562588	0.0565538	7	1514	1491	1393	1396	80	7	257
chr10	27415725	27417418	chr3	66872024	66873505	S	15.4	+	+	1693	1697	m=2.5;g=13.0	1697	4	216	1477	1435	42	32	10	0.971564	0.84561	0.0289891	0.0291085	3	1508	1481	1435	1435	42	3	220
chr10	27415729	27417420	chr23	42518340	42519814	S	15.8	+	+	1691	1695	m=2.5;g=13.3	1695	4	221	1470	1428	42	30	12	0.971429	0.842478	0.0291299	0.0292252	6	1506	1474	1428	1428	42	6	225
chr10	27415730	27418236	chr11	48784846	48797068	S	82	+	+	12222	12439	m=0.4;g=81.6	12439	9933	217	2289	2237	52	39	13	0.977283	0.179838	0.0230685	0.0231395	18	2320	9175	2222	2237	52	18	10150
chr10	27415731	27417415	chr8	11392431	11393896	S	20.5	+	-	1684	1701	m=5.6;g=14.9	1701	17	236	1448	1352	96	69	27	0.933702	0.794827	0.0694137	0.0699926	11	1499	1430	1333	1352	96	11	253
chr10	27415734	27417410	chr32	35236590	35239279	S	54.7	+	-	2689	2913	m=4.5;g=50.2	2913	1237	224	1452	1320	132	101	31	0.909091	0.453141	0.0969088	0.0983651	15	1491	1688	1320	1320	132	15	1461
chr10	27415734	27417416	chr14	46680515	46681962	S	19.8	+	+	1682	1683	m=5.8;g=14.1	1683	1	236	1446	1349	97	71	26	0.932918	0.801545	0.0702734	0.0709083	8	1497	1447	1349	1349	97	8	237
chr10	27415734	27417420	chr3	47267681	47269147	S	17.2	+	+	1686	1690	m=3.7;g=13.5	1690	4	224	1462	1400	62	45	17	0.957592	0.828402	0.0436538	0.0438846	8	1501	1466	1400	1400	62	8	228
chr10	27415734	27417420	chr4	65370389	65372247	S	36.1	+	+	1858	2097	m=5.1;g=31.0	2097	411	239	1447	1341	106	77	29	0.926745	0.639485	0.077084	0.0778327	10	1501	1519	1335	1341	106	10	650
chr10	27415734	27417420	chr9	37798826	37800295	S	16.2	+	-	1686	1690	m=2.8;g=13.3	1690	4	221	1465	1417	48	35	13	0.967235	0.838462	0.0335017	0.0336385	4	1501	1469	1417	1417	48	4	225
chr10	27415734	27417423	chr33	10147787	10149244	S	21.6	+	+	1689	1694	m=7.3;g=14.3	1694	5	237	1452	1328	124	92	32	0.914601	0.783943	0.0906653	0.0918003	7	1504	1455	1327	1328	124	7	242
chr10	27415734	27417495	chr6	15082245	15083773	S	18.7	+	-	1761	1767	m=4.9;g=13.9	1767	6	239	1522	1436	86	50	36	0.943495	0.812677	0.0587464	0.0589171	9	1576	1479	1405	1436	86	9	245
chr10	27415734	27418236	chr20	46930748	46933829	S	34.1	+	-	3081	3306	m=3.0;g=31.1	3306	804	225	2277	2178	99	70	29	0.956522	0.658802	0.0447894	0.0450101	18	2316	2366	2166	2178	99	18	1029
chr10	27415794	27417345	chr33	28358699	28360015	S	23.2	+	+	1551	1567	m=6.2;g=17.0	1567	16	251	1300	1203	97	62	35	0.925385	0.767709	0.0785932	0.0790671	12	1366	1316	1203	1203	97	12	267
chr10	27416327	27417422	chr9	7923812	7924693	S	24	+	+	1095	1098	m=4.0;g=20.0	1098	3	217	878	834	44	29	15	0.949886	0.759563	0.0518667	0.0520936	3	910	872	826	834	44	3	220
chr10	27416372	27417420	chr25	152130	152955	S	24.1	+	+	1048	1051	m=2.3;g=21.8	1051	3	226	822	798	24	19	5	0.970803	0.759277	0.0297806	0.0299247	4	863	825	798	798	24	4	229
chr10	27416372	27417420	chr25	167990	168810	S	25	+	+	1048	1051	m=2.8;g=22.3	1051	3	231	817	788	29	21	8	0.964504	0.749762	0.0363632	0.0365207	6	863	820	788	788	29	6	234
chr10	27416372	27417420	chr25	208500	209313	S	25.2	+	+	1048	1051	m=2.3;g=22.9	1051	3	238	810	786	24	19	5	0.97037	0.747859	0.0302308	0.0303794	5	863	813	786	786	24	5	241
chr10	27416819	27418245	chrX	50059917	50061104	S	23.2	+	-	1426	1430	m=5.9;g=17.3	1430	4	243	1183	1098	85	36	49	0.928149	0.767832	0.0755299	0.0755682	10	1231	1185	1090	1098	85	10	247
chr10	27417237	27418328	chr10	54429243	54430563	S	23.7	+	-	1320	1335	m=4.3;g=19.4	1335	244	15	1076	1019	57	23	34	0.947026	0.763296	0.0549378	0.0549498	10	998	1068	958	1019	57	10	259
chr10	27857294	27858496	chr31	4663072	4663605	S	58	+	-	1202	1202	m=2.3;g=55.7	1202	0	669	533	505	28	23	5	0.947467	0.420133	0.0544633	0.0550236	4	1127	483	454	505	28	4	669
chr10	27957634	27958856	chr14	19050088	19051293	S	9.5	+	+	1222	1235	m=6.0;g=3.5	1235	13	30	1192	1118	74	41	33	0.937919	0.905263	0.0648011	0.0649668	6	1222	1205	1118	1118	74	6	43
chr10	28094393	28096174	chr24	3357381	3358960	S	20.5	+	-	1781	1806	m=6.5;g=14.0	1806	25	227	1554	1436	118	89	29	0.924067	0.795127	0.0800579	0.0809855	10	1578	1579	1419	1436	118	10	252
chr10	28094408	28096160	chr12	525445	527452	S	35.5	+	+	2007	2226	m=4.4;g=31.1	2226	474	219	1533	1436	97	70	27	0.936725	0.645103	0.0661041	0.066635	8	1563	1833	1429	1436	97	8	693
chr10	28094408	28096160	chr31	225668	227176	S	22.8	+	+	1752	1778	m=6.2;g=16.6	1778	26	270	1482	1372	110	94	16	0.925776	0.771654	0.0781587	0.0795053	14	1563	1508	1364	1372	110	14	296
chr10	28094408	28096166	chr13	1851037	1852772	S	22.9	+	+	1758	1893	m=7.4;g=15.5	1893	135	158	1600	1460	140	102	38	0.9125	0.771263	0.0930395	0.0941616	15	1563	1537	1292	1460	140	15	293
chr10	28094408	28096170	chr11	42200939	42202483	S	22.6	+	-	1762	1784	m=8.0;g=14.7	1784	22	240	1522	1380	142	104	38	0.906702	0.773543	0.0996325	0.100954	13	1563	1544	1366	1380	142	13	262
chr10	28094408	28096176	chr11	8263463	8265020	S	21.5	+	+	1768	1784	m=7.9;g=13.6	1784	16	227	1541	1400	141	106	35	0.908501	0.784753	0.0975804	0.098969	10	1563	1552	1381	1400	141	10	243
chr10	28094408	28096176	chrX	106481476	106483039	S	19.4	+	+	1768	1790	m=5.5;g=13.9	1790	22	227	1541	1442	99	77	22	0.935756	0.805587	0.0671635	0.0678807	9	1563	1539	1424	1442	99	9	249
chr10	28094408	28096177	chr12	27542276	27543836	S	19.9	+	+	1769	1786	m=6.3;g=13.6	1786	17	226	1543	1430	113	83	30	0.926766	0.800672	0.0770607	0.0778397	9	1563	1534	1411	1430	113	9	243
chr10	28094408	28096177	chr37	7838696	7840241	S	19.6	+	+	1769	1774	m=6.4;g=13.2	1774	5	229	1540	1427	113	80	33	0.926623	0.804397	0.0772188	0.0779019	7	1563	1524	1412	1427	113	7	234
chr10	28094408	28096177	chr5	55402038	55403605	S	19.3	+	+	1769	1790	m=5.6;g=13.6	1790	21	223	1546	1445	101	79	22	0.93467	0.807263	0.068352	0.0691104	8	1563	1567	1431	1445	101	8	244
chr10	28094408	28096177	chr9	55352429	55354417	S	29.9	+	+	1988	2121	m=7.1;g=22.9	2121	352	133	1636	1486	150	108	42	0.908313	0.700613	0.0977946	0.098988	15	1563	1569	1306	1486	150	15	485
chr10	31002918	31016486	chr27	28823461	28825039	S	88.6	+	+	13568	13568	m=0.3;g=88.4	13568	0	11990	1578	1543	35	26	9	0.97782	0.113723	0.0225146	0.0225799	9	8849	1576	1541	1543	35	9	11990
chr10	31002918	31017083	chr20	10254074	10256156	S	86.8	+	-	14165	14194	m=1.2;g=85.5	14194	29	12112	2053	1877	176	102	74	0.914272	0.132239	0.0910364	0.0914559	21	9446	2059	1857	1877	176	21	12141
chr10	31047700	31051010	chrX	18193995	18198775	S	56.1	+	+	4780	5516	m=2.8;g=53.3	5516	2206	736	2574	2419	155	107	48	0.939782	0.438542	0.0627727	0.0631764	26	460	1713	225	2419	155	26	2942
chr10	31061327	31062482	chr4	25591612	25597507	S	82.5	+	-	5895	5912	m=1.7;g=80.8	5912	4757	17	1138	1036	102	42	60	0.910369	0.175237	0.0954557	0.0955033	9	1110	5387	991	1036	102	9	4774
chr10	31061517	31062662	chr4	24548667	24550144	S	31.2	+	+	1477	1501	m=5.9;g=25.3	1501	356	24	1121	1032	89	65	24	0.920607	0.687542	0.0839179	0.0848296	15	1101	1264	990	1032	89	15	380
chr10	31567328	31572697	chr11	4168253	4176743	S	44	+	+	8490	8558	m=6.0;g=38.1	8558	3189	68	5301	4789	512	317	195	0.903414	0.559593	0.103396	0.104134	29	553	2061	483	4789	512	29	3257
chr10	31568600	31572705	chr19	21698049	21706583	S	57.1	+	-	8534	8574	m=4.5;g=52.6	8574	4469	40	4065	3678	387	244	143	0.904797	0.428971	0.101811	0.102583	23	553	3197	507	3678	387	23	4509
chr10	31569897	31572697	chr27	11360717	11373368	S	79.7	+	+	12651	12673	m=1.6;g=78.1	12673	9873	22	2778	2575	203	122	81	0.926926	0.203188	0.0768836	0.0772309	18	553	6800	516	2575	203	18	9895
chr10	31571431	31572699	chr4	35756903	35766813	S	88.2	+	+	9910	9915	m=1.0;g=87.3	9915	8647	5	1263	1168	95	52	43	0.924782	0.117801	0.0792624	0.0794997	5	553	3031	512	1168	95	5	8652
chr10	31572031	31573197	chr22	35250121	35251352	S	48.3	+	+	1231	1536	m=4.4;g=43.9	1536	370	305	861	794	67	44	23	0.922184	0.516927	0.0821564	0.0827372	6	553	734	519	794	67	6	675
chr10	31689077	31690438	chr31	11850577	11851913	S	9.5	+	+	1361	1371	m=6.2;g=3.3	1371	10	35	1326	1241	85	23	62	0.935897	0.905179	0.0670088	0.0670234	18	1245	1166	1085	1241	85	18	45
chr10	32857155	32858755	chr26	25844655	25845824	S	31.4	+	+	1600	1600	m=4.5;g=26.9	1600	0	431	1169	1097	72	32	40	0.938409	0.685625	0.0642677	0.0643092	25	580	801	528	1097	72	25	431
chr10	33096318	33097435	chr4	72977598	72978887	S	18.7	+	-	1289	1309	m=2.5;g=16.2	1309	192	20	1097	1064	33	23	10	0.969918	0.812834	0.030702	0.0307986	4	906	906	865	1064	33	4	212
chr10	33222356	33223600	chr16	11264399	11265452	S	19.8	+	+	1244	1250	m=3.5;g=16.2	1250	6	197	1047	1003	44	25	19	0.957975	0.8024	0.0432481	0.0433296	7	491	700	392	1003	44	7	203
chr10	33773552	33774825	chr29	29253537	29254913	S	17.4	+	+	1376	1383	m=9.0;g=8.5	1383	110	7	1266	1142	124	86	38	0.902054	0.825741	0.10496	0.106164	9	1273	1298	1120	1142	124	9	117
chr10	33773555	33774825	chr13	8939524	8940791	S	16.2	+	+	1270	1315	m=9.1;g=7.1	1315	45	48	1222	1102	120	85	35	0.9018	0.838023	0.105251	0.106563	9	1270	1267	1102	1102	120	9	93
chr10	33773570	33774825	chr22	16299433	16300714	S	12.1	+	+	1281	1289	m=8.8;g=3.3	1289	34	8	1247	1133	114	86	28	0.908581	0.878976	0.0974897	0.0988927	10	1255	1262	1120	1133	114	10	42
chr10	33773572	33774825	chr14	44613899	44615193	S	13.4	+	+	1294	1302	m=9.0;g=4.4	1302	49	8	1245	1128	117	86	31	0.906024	0.866359	0.100407	0.101767	9	1253	1273	1113	1128	117	9	57
chr10	33773574	33774825	chr22	47878670	47879961	S	13.2	+	-	1291	1298	m=9.0;g=4.2	1298	47	7	1244	1127	117	84	33	0.905949	0.868259	0.100493	0.101744	8	1251	1275	1116	1127	117	8	54
chr10	33773574	33774825	chr26	4465061	4466346	S	13	+	+	1285	1294	m=9.0;g=4.0	1294	43	9	1242	1126	116	83	33	0.906602	0.87017	0.0997461	0.100962	8	1251	1268	1112	1126	116	8	52
chr10	33773574	33774825	chrX	60775417	60776938	S	26.3	+	-	1521	1528	m=7.7;g=18.6	1528	277	7	1244	1126	118	87	31	0.905145	0.736911	0.101413	0.102818	8	1251	1296	1112	1126	118	8	284
chr10	33773574	33774825	chrX	72631088	72632377	S	13.3	+	-	1289	1296	m=9.3;g=4.0	1296	45	7	1244	1123	121	83	38	0.902733	0.866512	0.104179	0.105315	8	1251	1289	1123	1123	121	8	52
chr10	33773574	33774850	chr23	2674071	2675391	S	13.6	+	+	1320	1328	m=9.1;g=4.5	1328	52	8	1268	1147	121	80	41	0.904574	0.863705	0.102066	0.103009	11	1276	1302	1132	1147	121	11	60
chr10	33773575	33774825	chr10	63973894	63975194	S	14.4	+	+	1300	1309	m=9.2;g=5.2	1309	59	9	1241	1120	121	93	28	0.902498	0.855615	0.104449	0.106181	11	1250	1288	1112	1120	121	11	68
chr10	33773575	33774825	chr9	55232993	55234285	S	14.1	+	-	1292	1302	m=9.4;g=4.8	1302	52	10	1240	1118	122	83	39	0.901613	0.858679	0.105467	0.106597	11	1250	1292	1118	1118	122	11	62
chr10	33773576	33774823	chr32	9870891	9872174	S	13.2	+	-	1283	1291	m=9.2;g=4.0	1291	44	8	1239	1120	119	85	34	0.903955	0.867545	0.102776	0.104063	8	1247	1283	1120	1120	119	8	52
chr10	33773576	33774823	chr3	64781726	64783009	S	12.6	+	+	1283	1290	m=8.7;g=3.9	1290	43	7	1240	1128	112	82	30	0.909677	0.874419	0.0962417	0.0974682	7	1247	1268	1115	1128	112	7	50
chr10	33773576	33774825	chr17	39850741	39852017	S	13.2	+	+	1276	1292	m=8.7;g=4.6	1292	43	16	1233	1121	112	82	30	0.909165	0.867647	0.0968249	0.0980672	9	1249	1262	1108	1121	112	9	59
chr10	33773576	33774828	chr15	11025109	11026394	S	13.5	+	-	1285	1296	m=9.3;g=4.2	1296	44	11	1241	1121	120	86	34	0.903304	0.864969	0.103523	0.104846	11	1252	1270	1108	1121	120	11	55
chr10	33773577	33774825	chr22	1288947	1290248	S	14.4	+	-	1301	1311	m=8.8;g=5.6	1311	63	10	1238	1122	116	85	31	0.9063	0.855835	0.100091	0.101427	9	1248	1292	1114	1122	116	9	73
chr10	33773578	33774825	chr7	7361896	7363177	S	13.6	+	+	1281	1290	m=9.5;g=4.0	1290	43	9	1238	1115	123	88	35	0.900646	0.864341	0.10658	0.107979	9	1247	1271	1108	1115	123	9	52
chr10	33773579	33774825	chr9	56066568	56067854	S	13.8	+	-	1286	1294	m=9.4;g=4.3	1294	48	8	1238	1116	122	89	33	0.901454	0.862442	0.10565	0.107124	10	1246	1269	1103	1116	122	10	56
chr10	33773582	33774825	chr5	50596432	50597693	S	15.8	+	+	1261	1296	m=9.0;g=6.8	1296	53	35	1208	1091	117	87	30	0.903146	0.841821	0.103705	0.105223	12	1243	1261	1091	1091	117	12	88
chr10	33773582	33774825	chrX	66001337	66002615	S	13.4	+	-	1278	1288	m=9.2;g=4.3	1288	45	10	1233	1115	118	90	28	0.904298	0.865683	0.102382	0.103999	10	1243	1278	1115	1115	118	10	55
chr10	33773584	33774824	chr30	2591619	2592897	S	13.1	+	-	1278	1283	m=9.4;g=3.7	1283	43	5	1235	1115	120	90	30	0.902834	0.869057	0.104063	0.10564	6	1240	1278	1115	1115	120	6	48
chr10	33773585	33774798	chr21	35947931	35949179	S	12.5	+	+	1248	1256	m=8.4;g=4.1	1256	43	8	1205	1099	106	76	30	0.912033	0.875	0.0935681	0.0946388	8	1213	1248	1099	1099	106	8	51
chr10	33773589	33774738	chr27	8145842	8147952	S	50.5	+	-	2110	2117	m=4.4;g=46.1	2117	968	7	1142	1048	94	70	24	0.917688	0.49504	0.0871889	0.0882485	15	1149	2110	1048	1048	94	15	975
chr10	33773594	33774825	chr32	29165002	29166266	S	13.8	+	-	1264	1276	m=9.3;g=4.5	1276	45	12	1219	1100	119	87	32	0.902379	0.862069	0.104586	0.10604	11	1231	1264	1100	1100	119	11	57
chr10	33773595	33774824	chr4	8747379	8748637	S	13	+	-	1258	1273	m=8.4;g=4.6	1273	44	15	1214	1107	107	81	26	0.911862	0.869599	0.0937625	0.095071	10	1229	1258	1107	1107	107	10	59
chr10	33773595	33774825	chr8	39965825	39967085	S	14.6	+	-	1260	1278	m=9.5;g=5.2	1278	48	18	1212	1091	121	89	32	0.900165	0.853678	0.107135	0.1087	9	1230	1260	1091	1091	121	9	66
chr10	33773596	33774825	chr10	41243642	41244906	S	12.7	+	+	1264	1272	m=8.6;g=4.0	1272	43	8	1221	1111	110	84	26	0.90991	0.873428	0.0959774	0.0973945	8	1229	1264	1111	1111	110	8	51
chr10	33995122	34001522	chr10	34000974	34007316	S	2	+	+	6400	6401	m=1.1;g=0.9	6401	1	59	6341	6272	69	41	28	0.989118	0.979847	0.0109613	0.0109675	6	2848	3276	2836	6272	69	6	60
chr10	34094340	34095673	chr24	32452658	32454031	S	11.9	+	+	1373	1389	m=6.7;g=5.2	1389	56	16	1317	1224	93	64	29	0.929385	0.88121	0.074164	0.0747279	10	1269	1373	1177	1224	93	10	72
chr10	34094361	34095677	chrX	85690153	85691456	S	8	+	+	1316	1324	m=5.8;g=2.2	1324	8	21	1295	1218	77	45	32	0.940541	0.91994	0.0619489	0.062144	8	1273	1303	1186	1218	77	8	29
chr10	34871435	34873347	chr19	20741685	20743440	S	20.7	+	+	1912	1956	m=8.1;g=12.5	1956	44	201	1711	1552	159	102	57	0.907072	0.793456	0.0992098	0.099995	17	1354	1336	1244	1552	159	17	245
chr10	34871476	34873313	chr16	33115323	33117102	S	24.2	+	-	1837	1973	m=7.5;g=16.7	1973	136	194	1643	1496	147	86	61	0.91053	0.758236	0.0952735	0.095756	10	1320	1310	1227	1496	147	10	330
chr10	34871926	34873729	chr16	33397112	33398912	S	5.8	+	+	1803	1808	m=5.1;g=0.7	1808	5	8	1795	1703	92	56	36	0.948747	0.941925	0.0530889	0.0532593	5	1724	1700	1629	1703	92	5	13
chr10	34871943	34873341	chr38	15495616	15497011	S	7	+	-	1398	1401	m=6.4;g=0.6	1401	3	6	1392	1303	89	52	37	0.936063	0.93005	0.0668276	0.0670557	5	1345	1365	1262	1303	89	5	9
chr10	34871943	34873706	chr29	6481839	6483591	S	7.2	+	+	1763	1775	m=5.2;g=2.0	1775	12	23	1740	1647	93	60	33	0.946552	0.927887	0.0554484	0.0556871	10	1710	1727	1599	1647	93	10	35
chr10	34871946	34873739	chr31	16407464	16409231	S	8.4	+	+	1793	1796	m=6.6;g=1.8	1796	3	29	1764	1645	119	78	41	0.93254	0.915924	0.0706894	0.0711106	13	1724	1737	1593	1645	119	13	32
chr10	34871947	34873335	chr7	1595345	1596732	S	4.4	+	+	1388	1389	m=4.2;g=0.2	1389	1	2	1386	1328	58	36	22	0.958153	0.956084	0.0430598	0.0431805	3	1339	1337	1286	1328	58	3	3
chr10	34871947	34873340	chr23	2669965	2671346	S	9.5	+	-	1393	1395	m=8.3;g=1.1	1395	2	14	1379	1263	116	60	56	0.915881	0.905376	0.0892216	0.0894468	8	1344	1335	1178	1263	116	8	16
chr10	34871949	34873340	chr22	30852592	30854018	S	13.7	+	+	1426	1441	m=9.2;g=4.5	1441	50	15	1376	1244	132	96	36	0.90407	0.863289	0.102644	0.104016	14	1344	1395	1185	1244	132	14	65
chr10	34871950	34873340	chr20	37818887	37820482	S	20.5	+	+	1595	1603	m=6.7;g=13.8	1603	213	8	1382	1274	108	70	38	0.921852	0.79476	0.0825259	0.0830819	8	1344	1362	1212	1274	108	8	221
chr10	34871951	34873324	chr8	17488771	17490141	S	4.3	+	-	1373	1374	m=3.9;g=0.4	1374	1	4	1369	1315	54	33	21	0.960555	0.95706	0.04052	0.0406195	3	1328	1324	1231	1315	54	3	5
chr10	34871953	34873327	chr36	20953441	20954849	S	10.1	+	+	1408	1411	m=7.3;g=2.8	1411	37	3	1371	1268	103	66	37	0.924872	0.898653	0.0791622	0.0796484	6	1331	1389	1215	1268	103	6	40
chr10	34871953	34873722	chr6	8788098	8789850	S	7.9	+	+	1769	1770	m=6.8;g=1.1	1770	1	18	1751	1630	121	88	33	0.930897	0.920904	0.072497	0.0731588	4	1724	1722	1592	1630	121	4	19
chr10	34871954	34873327	chr22	41194427	41195703	S	17.4	+	-	1373	1386	m=8.5;g=8.9	1386	13	110	1263	1145	118	83	35	0.906572	0.826118	0.099781	0.100923	9	1331	1219	1081	1145	118	9	123
chr10	34871954	34873340	chr7	39115445	39116831	S	8.6	+	+	1386	1389	m=8.1;g=0.4	1389	3	3	1383	1270	113	80	33	0.918294	0.914327	0.0865092	0.0873755	5	1344	1334	1228	1270	113	5	6
chr10	34871957	34873337	chr27	8971043	8972414	S	8.7	+	-	1380	1381	m=7.9;g=0.8	1381	1	10	1370	1261	109	81	28	0.920438	0.913106	0.0841065	0.0850819	7	1341	1331	1190	1261	109	7	11
chr10	34871957	34873340	chr21	6905790	6907193	S	6.7	+	-	1403	1404	m=5.1;g=1.6	1404	21	1	1382	1310	72	45	27	0.947902	0.933048	0.0539963	0.0541942	5	1344	1332	1254	1310	72	5	22
chr10	34871958	34873332	chr12	24239971	24241321	S	8.9	+	-	1374	1381	m=6.2;g=2.8	1381	7	31	1343	1258	85	68	17	0.936709	0.910934	0.0661221	0.0668869	8	1336	1298	1205	1258	85	8	38
chr10	34871958	34873335	chrX	70825340	70826705	S	8.8	+	+	1377	1378	m=7.8;g=1.0	1378	1	13	1364	1257	107	71	36	0.921554	0.912192	0.0828588	0.0834752	4	1339	1306	1213	1257	107	4	14
chr10	34871958	34873340	chr12	24152792	24154084	S	15.3	+	+	1382	1395	m=7.0;g=8.3	1395	13	103	1279	1182	97	65	32	0.924159	0.847312	0.0799549	0.0805496	10	1344	1169	1064	1182	97	10	116
chr10	34871958	34873340	chr15	585922	587609	S	26.3	+	+	1687	1698	m=7.1;g=19.3	1698	316	11	1371	1251	120	85	35	0.912473	0.736749	0.0930705	0.0940825	8	1344	1397	1181	1251	120	8	327
chr10	34871958	34873340	chr3	38689075	38690665	S	17.7	+	+	1590	1602	m=3.2;g=14.5	1602	220	12	1370	1318	52	27	25	0.962044	0.822722	0.0389503	0.0389916	7	1344	1371	1274	1318	52	7	232
chr10	34871958	34873341	chr23	21068317	21069926	S	20.6	+	+	1609	1614	m=5.9;g=14.6	1614	231	5	1378	1282	96	61	35	0.930334	0.7943	0.0731172	0.073515	8	1345	1368	1241	1282	96	8	236
chr10	34871960	34873340	chr27	36670755	36672129	S	8.7	+	+	1380	1384	m=7.7;g=1.0	1384	4	10	1370	1263	107	77	30	0.921898	0.912572	0.0824752	0.0833081	5	1344	1344	1229	1263	107	5	14
chr10	34871960	34873340	chr4	44915785	44917147	S	9.4	+	-	1380	1386	m=7.2;g=2.2	1386	6	24	1356	1256	100	70	30	0.926254	0.906205	0.0776287	0.0782906	7	1344	1332	1221	1256	100	7	30
chr10	34871962	34873340	chr18	39430119	39431752	S	23.1	+	-	1633	1652	m=5.4;g=17.7	1652	274	19	1359	1270	89	61	28	0.934511	0.768765	0.0685267	0.0689977	7	1344	1360	1235	1270	89	7	293
chr10	34871964	34873727	chr10	46264267	46265875	S	11.6	+	+	1763	1765	m=2.5;g=9.0	1765	2	157	1606	1561	45	28	17	0.97198	0.884419	0.0285567	0.0286095	5	1724	1578	1525	1561	45	5	159
chr10	34871965	34873321	chr27	3849709	3851257	S	19.2	+	+	1548	1556	m=5.8;g=13.4	1556	200	8	1348	1258	90	69	21	0.933234	0.808483	0.0699264	0.0706679	8	1325	1273	1171	1258	90	8	208
chr10	34871965	34873333	chr28	6332408	6333764	S	8.2	+	+	1368	1369	m=7.2;g=1.0	1369	1	13	1355	1257	98	73	25	0.927675	0.918188	0.0760537	0.0768511	6	1337	1315	1219	1257	98	6	14
chr10	34871965	34873340	chr3	14244530	14245905	S	3.3	+	-	1375	1377	m=3.0;g=0.3	1377	2	2	1373	1332	41	29	12	0.970138	0.96732	0.0304724	0.0305731	4	1344	1364	1292	1332	41	4	4
chr10	34871965	34873340	chr6	79199568	79200929	S	9.4	+	-	1375	1377	m=8.1;g=1.3	1377	2	16	1359	1248	111	77	34	0.918322	0.906318	0.086477	0.0872785	7	1344	1278	1169	1248	111	7	18
chr10	34871965	34873340	chr8	60395294	60396622	S	10.5	+	-	1375	1377	m=6.8;g=3.7	1377	2	49	1326	1233	93	69	24	0.929864	0.895425	0.073635	0.0743699	9	1344	1326	1203	1233	93	9	51
chr10	34871965	34873361	chr3	11421649	11423102	S	29.1	+	+	1453	1600	m=7.2;g=21.9	1600	204	147	1249	1134	115	79	36	0.907926	0.70875	0.0982352	0.0992448	15	1365	1203	1071	1134	115	15	351
chr10	34871966	34873333	chr18	29413487	29415005	S	14.1	+	+	1518	1529	m=2.7;g=11.3	1529	162	11	1356	1314	42	27	15	0.969027	0.859385	0.0316312	0.0317057	9	1337	1396	1195	1314	42	9	173
chr10	34871966	34873340	chr11	5826730	5827279	S	66.4	+	-	1374	1408	m=3.0;g=63.4	1408	34	859	515	473	42	21	21	0.918447	0.335938	0.0863375	0.0865102	4	1344	519	460	473	42	4	893
chr10	34871966	34873726	chr3	31301868	31304313	S	35.7	+	-	2445	2482	m=5.1;g=30.6	2482	722	37	1723	1596	127	97	30	0.926291	0.64303	0.0775869	0.0784953	11	1724	2369	1496	1596	127	11	759
chr10	34871969	34873339	chr2	58951303	58952716	S	11.3	+	+	1413	1419	m=7.4;g=3.9	1419	49	6	1364	1259	105	65	40	0.923021	0.887245	0.081223	0.0816666	7	1340	1352	1224	1259	105	7	55
chr10	34871969	34873340	chr30	30710100	30711460	S	14	+	+	1371	1410	m=7.7;g=6.3	1410	39	50	1321	1213	108	74	34	0.918244	0.860284	0.0865651	0.0873313	11	1341	1205	1091	1213	108	11	89
chr10	34871969	34873729	chr6	37774954	37776715	S	3.6	+	+	1761	1763	m=3.3;g=0.3	1763	3	2	1758	1700	58	43	15	0.967008	0.964265	0.0337397	0.0338871	3	1721	1731	1665	1700	58	3	5
chr10	34871970	34873339	chrX	40483422	40484781	S	8.3	+	-	1369	1372	m=7.1;g=1.2	1372	3	13	1356	1258	98	63	35	0.927729	0.91691	0.0759947	0.0764471	7	1339	1319	1192	1258	98	7	16
chr10	34871970	34873340	chr29	2095456	2097062	S	21.9	+	-	1606	1609	m=6.8;g=15.0	1609	239	3	1367	1257	110	78	32	0.919532	0.781231	0.0851209	0.0859633	8	1340	1365	1224	1257	110	8	242
chr10	34871970	34873340	chrX	58254386	58255756	S	9.8	+	+	1370	1395	m=6.2;g=3.6	1395	25	25	1345	1258	87	53	34	0.935316	0.901792	0.0676449	0.0679273	11	1340	1364	1228	1258	87	11	50
chr10	34871970	34873342	chr19	13820335	13822194	S	33.1	+	-	1859	1871	m=5.8;g=27.3	1871	499	12	1360	1252	108	81	27	0.920588	0.669161	0.0839384	0.0849422	10	1342	1392	1224	1252	108	10	511
chr10	34871970	34873731	chrX	59683730	59685458	S	6.8	+	+	1761	1767	m=4.2;g=2.5	1767	6	39	1722	1647	75	54	21	0.956446	0.932088	0.0448698	0.0451068	15	1720	1695	1605	1647	75	15	45
chr10	34871971	34873332	chr13	7912615	7913976	S	8	+	+	1361	1368	m=6.9;g=1.0	1368	7	7	1354	1259	95	68	27	0.929838	0.920322	0.0736645	0.0743097	5	1331	1361	1236	1259	95	5	14
chr10	34871971	34873333	chr21	22652170	22653715	S	17.9	+	+	1545	1552	m=5.2;g=12.7	1552	190	7	1355	1274	81	62	19	0.940221	0.820876	0.0622956	0.062876	6	1332	1265	1176	1274	81	6	197
chr10	34871971	34873340	chr12	39683019	39684378	S	6.6	+	+	1369	1371	m=5.5;g=1.0	1371	2	12	1357	1281	76	49	27	0.943994	0.934354	0.0582073	0.0584705	5	1339	1329	1252	1281	76	5	14
chr10	34871971	34873340	chr13	10703955	10705324	S	8.7	+	-	1369	1380	m=7.1;g=1.6	1380	11	11	1358	1260	98	58	40	0.927835	0.913043	0.0758769	0.0761923	10	1339	1364	1230	1260	98	10	22
chr10	34871971	34873340	chr20	15328923	15333104	S	70	+	+	4181	4189	m=2.5;g=67.5	4189	2820	8	1361	1257	104	71	33	0.923586	0.300072	0.0805936	0.081244	6	1339	1385	1221	1257	104	6	2828
chr10	34871971	34873340	chr20	17575893	17577283	S	9.3	+	+	1390	1394	m=7.2;g=2.1	1394	25	4	1365	1265	100	65	35	0.92674	0.907461	0.0770896	0.0775774	5	1339	1358	1209	1265	100	5	29
chr10	34871971	34873340	chr20	23758158	23759518	S	8.9	+	-	1369	1375	m=7.4;g=1.5	1375	6	15	1354	1252	102	72	30	0.924668	0.910545	0.0793898	0.0801056	7	1339	1340	1207	1252	102	7	21
chr10	34871971	34873340	chr23	33722088	33723458	S	3.7	+	-	1370	1374	m=3.1;g=0.7	1374	5	4	1365	1323	42	27	15	0.969231	0.962882	0.0314182	0.0314917	5	1339	1244	1204	1323	42	5	9
chr10	34871971	34873340	chr23	45081938	45083305	S	2.9	+	-	1369	1370	m=2.6;g=0.3	1370	1	3	1366	1330	36	25	11	0.973646	0.970803	0.0268285	0.026901	3	1339	1361	1295	1330	36	3	4
chr10	34871971	34873340	chr23	71508	72865	S	9.6	+	-	1369	1369	m=8.7;g=0.9	1369	0	12	1357	1238	119	65	54	0.912307	0.90431	0.0932585	0.0935892	5	1339	1301	1160	1238	119	5	12
chr10	34871971	34873340	chr32	31951232	31952859	S	20.6	+	+	1627	1633	m=4.0;g=16.5	1633	264	6	1363	1297	66	42	24	0.951577	0.794244	0.0500565	0.0502392	7	1339	1568	1268	1297	66	7	270
chr10	34871971	34873340	chr3	37168141	37169503	S	4.2	+	-	1369	1370	m=3.5;g=0.7	1370	1	8	1361	1313	48	27	21	0.964732	0.958394	0.0361244	0.036178	5	1339	1309	1234	1313	48	5	9
chr10	34871971	34873340	chr34	30441610	30443177	S	21.2	+	+	1567	1585	m=6.4;g=14.8	1585	216	18	1351	1249	102	72	30	0.9245	0.788013	0.0795757	0.0802951	11	1339	1366	1216	1249	102	11	234
chr10	34871971	34873340	chr34	6468775	6470124	S	11.2	+	-	1369	1374	m=9.0;g=2.2	1374	5	25	1344	1220	124	87	37	0.907738	0.887918	0.0984498	0.099549	12	1339	1349	1192	1220	124	12	30
chr10	34871971	34873340	chr3	5209905	5211256	S	7.2	+	+	1369	1369	m=5.9;g=1.3	1369	0	18	1351	1270	81	42	39	0.940044	0.927684	0.0624879	0.0625963	9	1339	1343	1237	1270	81	9	18
chr10	34871971	34873340	chr38	3752533	3753897	S	7.1	+	-	1369	1371	m=6.5;g=0.7	1371	2	7	1362	1273	89	55	34	0.934655	0.928519	0.0683687	0.068676	5	1339	1304	1188	1273	89	5	9
chr10	34871971	34873340	chr5	62180987	62182361	S	9	+	+	1374	1393	m=5.9;g=3.1	1393	24	19	1350	1268	82	61	21	0.939259	0.910266	0.0633418	0.0638847	7	1339	1325	1192	1268	82	7	43
chr10	34871971	34873340	chr6	22714815	22716180	S	3.1	+	+	1369	1370	m=2.7;g=0.4	1370	1	5	1364	1327	37	25	12	0.972874	0.968613	0.0276288	0.027698	4	1339	1360	1292	1327	37	4	6
chr10	34871971	34873340	chr9	59363525	59364873	S	8.6	+	+	1369	1377	m=6.0;g=2.7	1377	8	29	1340	1258	82	49	33	0.938806	0.91358	0.0638352	0.064065	10	1339	1313	1225	1258	82	10	37
chr10	34871971	34873341	chr10	35420847	35422260	S	9.4	+	-	1413	1421	m=5.2;g=4.2	1421	51	8	1362	1288	74	58	16	0.945668	0.906404	0.0564004	0.0569138	7	1340	1392	1247	1288	74	7	59
chr10	34871971	34873341	chr25	438528	439882	S	9.1	+	-	1370	1373	m=7.5;g=1.6	1373	3	19	1351	1248	103	74	29	0.92376	0.908958	0.0803992	0.0811842	8	1340	1261	1162	1248	103	8	22
chr10	34871971	34873343	chr37	4639520	4640848	S	12.8	+	-	1372	1377	m=8.9;g=3.9	1377	5	49	1323	1201	122	72	50	0.907785	0.872186	0.0983959	0.0989336	12	1342	1287	1135	1201	122	12	54
chr10	34871971	34873345	chr20	196571	197943	S	11.3	+	-	1374	1419	m=4.8;g=6.5	1419	45	47	1327	1259	68	42	26	0.948757	0.887245	0.0530781	0.0532596	11	1344	1269	1200	1259	68	11	92
chr10	34871971	34873350	chr2	47216463	47217996	S	13.1	+	-	1533	1539	m=2.3;g=10.8	1539	160	6	1373	1337	36	25	11	0.97378	0.868746	0.0266893	0.026761	5	1349	1457	1262	1337	36	5	166
chr10	34871971	34873353	chr25	25911586	25913154	S	18.2	+	+	1568	1586	m=4.2;g=14.0	1586	204	18	1364	1297	67	40	27	0.95088	0.817781	0.0508026	0.0509454	8	1352	1351	1267	1297	67	8	222
chr10	34871971	34873362	chr37	10517892	10519443	S	14.3	+	-	1551	1556	m=3.4;g=10.9	1556	165	5	1386	1333	53	32	21	0.96176	0.856684	0.0392488	0.0393373	7	1361	1443	1234	1333	53	7	170
chr10	34871971	34873706	chr17	62853685	62855404	S	6.8	+	-	1735	1740	m=5.3;g=1.5	1740	5	21	1714	1621	93	69	24	0.945741	0.931609	0.0563219	0.0567438	10	1705	1689	1591	1621	93	10	26
chr10	34871971	34873720	chr27	42546415	42548163	S	3.3	+	+	1749	1750	m=3.1;g=0.2	1750	1	2	1747	1693	54	39	15	0.96909	0.967429	0.0315651	0.0316821	3	1719	1718	1663	1693	54	3	3
chr10	34871971	34873720	chrX	78201983	78203655	S	12.7	+	-	1749	1766	m=6.5;g=6.3	1766	17	94	1655	1541	114	81	33	0.931118	0.872593	0.0722534	0.0728563	12	1719	1642	1511	1541	114	12	111
chr10	34871971	34873725	chr4	67210529	67212275	S	8.7	+	+	1754	1754	m=8.3;g=0.5	1754	0	8	1746	1601	145	101	44	0.916953	0.912771	0.0880152	0.08886	3	1719	1673	1528	1601	145	3	8
chr10	34871971	34873729	chr27	32048469	32050226	S	4.5	+	-	1758	1762	m=4.0;g=0.5	1762	4	5	1753	1682	71	51	20	0.959498	0.954597	0.0416366	0.0418382	5	1719	1757	1646	1682	71	5	9
chr10	34871971	34873731	chr17	57373366	57375121	S	3.1	+	-	1760	1761	m=2.7;g=0.4	1761	1	6	1754	1706	48	35	13	0.972634	0.968768	0.0278778	0.0279719	6	1719	1748	1668	1706	48	6	7
chr10	34871971	34873731	chr26	20189108	20190863	S	3.1	+	-	1760	1762	m=2.6;g=0.5	1762	2	7	1753	1707	46	32	14	0.973759	0.968785	0.0267108	0.0267831	7	1719	1736	1660	1707	46	7	9
chr10	34871971	34875192	chr13	55309988	55311825	S	49	+	+	3221	3240	m=5.1;g=43.9	3240	19	1403	1818	1654	164	104	60	0.909791	0.510494	0.0961126	0.0968125	15	1744	1620	1487	1654	164	15	1422
chr10	34871972	34873324	chr34	23169860	23171210	S	8	+	-	1352	1355	m=7.5;g=0.6	1355	3	5	1347	1246	101	75	26	0.925019	0.919557	0.0789998	0.0798532	4	1322	1296	1197	1246	101	4	8
chr10	34871972	34873327	chr5	64688835	64690364	S	22.7	+	+	1529	1554	m=8.2;g=14.4	1554	199	25	1330	1202	128	88	40	0.903759	0.773488	0.103	0.10412	13	1325	1283	1132	1202	128	13	224
chr10	34871972	34873328	chr20	31577741	31579102	S	7.7	+	+	1361	1362	m=7.2;g=0.5	1362	6	1	1355	1257	98	71	27	0.927675	0.922907	0.0760537	0.0767746	3	1326	1311	1215	1257	98	3	7
chr10	34871972	34873335	chr23	6653978	6655328	S	9.1	+	-	1363	1364	m=8.0;g=1.1	1364	1	14	1349	1240	109	58	51	0.919199	0.909091	0.0854933	0.0857336	8	1333	1350	1214	1240	109	8	15
chr10	34871972	34873339	chr11	46501298	46503317	S	39	+	-	2019	2031	m=5.7;g=33.3	2031	664	12	1355	1239	116	86	30	0.914391	0.610044	0.0909016	0.0920398	9	1337	1352	1211	1239	116	9	676
chr10	34871972	34873339	chr13	58709899	58711248	S	12.2	+	+	1367	1378	m=9.3;g=2.9	1378	11	29	1338	1210	128	87	41	0.904335	0.878084	0.102341	0.103397	14	1337	1349	1181	1210	128	14	40
chr10	34871972	34873340	chr31	14203993	14205357	S	6.3	+	-	1368	1373	m=5.2;g=1.0	1373	5	9	1359	1287	72	47	25	0.94702	0.937363	0.0549445	0.0551903	8	1338	1327	1252	1287	72	8	14
chr10	34871972	34873340	chr4	19182929	19184300	S	9.5	+	+	1371	1376	m=8.6;g=0.9	1376	8	5	1363	1245	118	84	34	0.913426	0.904797	0.0919916	0.0929976	7	1338	1352	1200	1245	118	7	13
chr10	34871972	34873340	chr6	18588660	18590007	S	4.5	+	+	1368	1369	m=2.8;g=1.7	1369	1	22	1346	1307	39	25	14	0.971025	0.954711	0.0295493	0.0296134	5	1338	1310	1272	1307	39	5	23
chr10	34871972	34873340	chr6	64072341	64073701	S	4	+	+	1368	1368	m=3.4;g=0.6	1368	0	8	1360	1313	47	31	16	0.965441	0.959795	0.0353804	0.0354843	5	1338	1323	1278	1313	47	5	8
chr10	34871972	34873341	chr22	32036319	32037745	S	15	+	+	1426	1440	m=9.1;g=5.9	1440	71	14	1355	1224	131	99	32	0.903321	0.85	0.103503	0.105105	7	1339	1336	1179	1224	131	7	85
chr10	34871972	34873719	chr12	54445180	54446955	S	9.3	+	-	1775	1781	m=7.1;g=2.2	1781	34	6	1741	1615	126	83	43	0.927628	0.906794	0.0761063	0.0766075	8	1717	1728	1574	1615	126	8	40
chr10	34871972	34873734	chr4	19285741	19288097	S	31.3	+	-	2356	2362	m=5.6;g=25.7	2362	600	6	1756	1623	133	88	45	0.92426	0.68713	0.0798434	0.0804073	8	1718	1762	1569	1623	133	8	606
chr10	34871973	34873340	chr22	41687331	41688892	S	17.9	+	-	1561	1563	m=5.2;g=12.7	1563	196	2	1365	1284	81	60	21	0.940659	0.821497	0.0618199	0.0623283	6	1337	1504	1249	1284	81	6	198
chr10	34871973	34873340	chr26	10245350	10246712	S	4.8	+	-	1367	1368	m=4.2;g=0.5	1368	1	6	1361	1303	58	45	13	0.957384	0.952485	0.0438744	0.0441704	5	1337	1286	1228	1303	58	5	7
chr10	34871973	34873340	chr30	19383546	19385119	S	19.5	+	+	1573	1577	m=5.9;g=13.6	1577	210	4	1363	1270	93	69	24	0.931768	0.805327	0.0715377	0.0722297	6	1337	1366	1239	1270	93	6	214
chr10	34871973	34873340	chr4	67325353	67326715	S	9.2	+	+	1367	1373	m=7.9;g=1.2	1373	6	11	1356	1247	109	79	30	0.919617	0.90823	0.085026	0.0859373	10	1337	1317	1180	1247	109	10	17
chr10	34871973	34873359	chr19	9264796	9266161	S	11.1	+	+	1386	1387	m=9.4;g=1.7	1387	1	22	1364	1233	131	92	39	0.903959	0.888969	0.102771	0.103979	9	1356	1302	1157	1233	131	9	23
chr10	34871975	34873333	chr16	47123361	47124722	S	7	+	+	1361	1365	m=6.2;g=0.8	1365	7	4	1354	1270	84	57	27	0.937962	0.930403	0.0647551	0.065158	5	1328	1331	1240	1270	84	5	11
chr10	34871976	34873357	chr16	6437377	6438754	S	7.3	+	+	1381	1393	m=5.3;g=2.0	1393	12	16	1365	1291	74	46	28	0.945788	0.926777	0.0562716	0.0564822	8	1351	1347	1261	1291	74	8	28
chr10	34871977	34873340	chr17	61741585	61742928	S	6.9	+	-	1363	1368	m=4.7;g=2.2	1368	5	25	1338	1274	64	45	19	0.952167	0.931287	0.049426	0.0496905	9	1333	1313	1244	1274	64	9	30
chr10	34871978	34873333	chr22	29170506	29171849	S	8.1	+	-	1355	1360	m=6.5;g=1.6	1360	5	17	1338	1250	88	62	26	0.93423	0.919118	0.0688341	0.0693622	7	1325	1313	1220	1250	88	7	22
chr10	34871978	34873340	chr15	13666275	13667635	S	8.1	+	-	1362	1363	m=7.9;g=0.3	1363	1	3	1359	1252	107	76	31	0.921266	0.918562	0.0831812	0.083989	4	1332	1315	1182	1252	107	4	4
chr10	34871978	34873340	chrX	43781826	43783172	S	7	+	+	1362	1363	m=5.7;g=1.3	1363	1	17	1345	1267	78	51	27	0.942007	0.929567	0.0603574	0.0606578	5	1332	1316	1238	1267	78	5	18
chr10	34871980	34873340	chr8	37982342	37983683	S	10.8	+	+	1360	1370	m=8.0;g=2.8	1370	10	29	1331	1222	109	69	40	0.918107	0.891971	0.086719	0.0872785	12	1330	1319	1195	1222	109	12	39
chr10	34871981	34873344	chr20	32835033	32836388	S	6.7	+	+	1363	1364	m=5.9;g=0.7	1364	1	9	1354	1273	81	54	27	0.940177	0.933284	0.0623436	0.0626909	5	1333	1325	1243	1273	81	5	10
chr10	34871988	34873340	chr5	74952317	74953665	S	7.8	+	+	1352	1354	m=7.2;g=0.6	1354	2	6	1346	1248	98	78	20	0.927192	0.921713	0.0765891	0.0776088	5	1322	1303	1179	1248	98	5	8
chr10	34871994	34873340	chrX	26678225	26679561	S	6.1	+	+	1346	1352	m=4.4;g=1.6	1352	6	16	1330	1270	60	38	22	0.954887	0.939349	0.0465265	0.0466806	11	1316	1306	1241	1270	60	11	22
chr10	34872051	34873724	chr27	45236162	45240085	S	59.7	+	+	3923	3929	m=2.1;g=57.6	3929	2256	6	1667	1583	84	45	39	0.94961	0.402902	0.0521625	0.0522515	12	1639	3828	1550	1583	84	12	2262
chr10	34872167	34873719	chr16	7990624	7992171	S	3.7	+	+	1552	1555	m=3.0;g=0.7	1555	3	8	1544	1498	46	36	10	0.970207	0.963344	0.0304006	0.030545	6	1522	1517	1469	1498	46	6	11
chr10	34872185	34873340	chr13	473507	474650	S	7.3	+	-	1155	1159	m=5.6;g=1.7	1159	4	16	1139	1074	65	42	23	0.942932	0.926661	0.0593556	0.0596321	5	1125	1094	1028	1074	65	5	20
chr10	34872642	34875210	chr30	452656	453579	S	68	+	+	2568	2581	m=3.3;g=64.7	2581	13	1658	910	826	84	45	39	0.907692	0.320031	0.098502	0.0988378	7	1078	679	600	826	84	7	1671
chr10	35092820	35094842	chr17	35290651	35291345	S	71.1	+	-	2022	2067	m=2.5;g=68.6	2067	45	1373	649	598	51	32	19	0.921418	0.289308	0.0830115	0.0835033	7	534	486	390	598	51	7	1418
chr10	35156058	35157906	chr12	29358603	29360426	S	9.6	+	+	1848	1862	m=6.8;g=2.8	1862	14	39	1809	1683	126	79	47	0.930348	0.903867	0.0731013	0.0734771	12	1838	1793	1654	1683	126	12	53
chr10	35156072	35157912	chr22	22311662	22313441	S	14.7	+	+	1840	1866	m=8.6;g=6.1	1866	26	87	1753	1592	161	98	63	0.908157	0.853162	0.0979718	0.0985835	17	1824	1741	1566	1592	161	17	113
chr10	35156079	35157908	chrX	48650336	48652128	S	11.2	+	+	1829	1837	m=8.3;g=2.9	1837	8	45	1784	1632	152	103	49	0.914798	0.888405	0.0904422	0.0912468	13	1817	1791	1622	1632	152	13	53
chr10	35156082	35157913	chr38	7337734	7339539	S	11.5	+	+	1831	1848	m=8.2;g=3.2	1848	17	43	1788	1636	152	97	55	0.914989	0.885281	0.0902272	0.0908562	14	1814	1737	1587	1636	152	14	60
chr10	35156083	35157903	chr5	24040534	24042325	S	9.7	+	-	1820	1834	m=6.5;g=3.1	1834	14	43	1777	1657	120	80	40	0.93247	0.90349	0.0707655	0.0712173	14	1813	1732	1617	1657	120	14	57
chr10	35156086	35157994	chrX	60355908	60358393	S	33.5	+	+	2485	2539	m=6.5;g=27.0	2539	631	54	1854	1688	166	96	70	0.910464	0.664829	0.0953481	0.0958061	22	1866	1748	1577	1688	166	22	685
chr10	35156093	35157906	chrX	69765054	69766857	S	11.3	+	-	1813	1845	m=7.3;g=4.0	1845	32	42	1771	1637	134	92	42	0.924337	0.887263	0.0797579	0.0804084	13	1803	1743	1605	1637	134	13	74
chr10	35156093	35157908	chr12	26219937	26221732	S	10	+	+	1815	1840	m=6.2;g=3.8	1840	25	45	1770	1656	114	75	39	0.935593	0.9	0.0673415	0.0677281	16	1803	1738	1619	1656	114	16	70
chr10	35156093	35157913	chr14	46275985	46277776	S	10.3	+	-	1820	1843	m=6.2;g=4.1	1843	23	52	1768	1654	114	72	42	0.93552	0.89745	0.0674213	0.0677488	14	1803	1734	1615	1654	114	14	75
chr10	35156093	35157915	chr8	21894305	21896100	S	11.4	+	+	1822	1841	m=7.9;g=3.5	1841	19	46	1776	1631	145	98	47	0.918356	0.885932	0.0864393	0.0871635	14	1803	1768	1612	1631	145	14	65
chr10	35156093	35157933	chr11	11750019	11751841	S	8	+	+	1840	1859	m=4.9;g=3.0	1859	19	37	1803	1711	92	57	35	0.948974	0.920387	0.0528448	0.0530272	11	1803	1734	1640	1711	92	11	56
chr10	35156094	35157907	chr32	14005993	14007767	S	10.8	+	-	1813	1823	m=7.5;g=3.2	1823	10	49	1764	1627	137	88	49	0.922336	0.892485	0.0819867	0.0825152	9	1802	1774	1617	1627	137	9	59
chr10	35156094	35157937	chr4	10990118	10992142	S	18.7	+	-	2024	2067	m=5.8;g=12.9	2067	224	43	1800	1680	120	77	43	0.933333	0.812772	0.0698178	0.0701941	18	1802	1839	1655	1680	120	18	267
chr10	35156098	35157903	chr8	22174448	22176205	S	12.3	+	+	1805	1828	m=7.2;g=5.1	1828	23	71	1734	1603	131	89	42	0.924452	0.876915	0.0796294	0.0802518	16	1798	1741	1588	1603	131	16	94
chr10	35156098	35157905	chr28	12823212	12825013	S	7.9	+	+	1807	1837	m=4.3;g=3.6	1837	30	36	1771	1692	79	57	22	0.955392	0.921067	0.0459892	0.0462404	11	1798	1729	1631	1692	79	11	66
chr10	35156098	35157912	chr32	4195953	4198192	S	29.4	+	-	2239	2289	m=6.4;g=22.9	2289	475	50	1764	1617	147	90	57	0.916667	0.706422	0.0883373	0.0888416	20	1798	1840	1600	1617	147	20	525
chr10	35156098	35157943	chr30	12709883	12711713	S	8.1	+	+	1845	1867	m=5.0;g=3.2	1867	22	37	1808	1715	93	58	35	0.948562	0.918586	0.053287	0.0534778	11	1803	1771	1676	1715	93	11	59
chr10	35156100	35157891	chr14	11204417	11206193	S	11.1	+	+	1791	1821	m=7.0;g=4.1	1821	30	45	1746	1618	128	85	43	0.92669	0.888523	0.0771454	0.0776779	12	1791	1723	1594	1618	128	12	75
chr10	35156101	35157899	chr19	25663217	25665175	S	17.5	+	+	1958	1996	m=5.7;g=11.8	1996	198	38	1760	1647	113	81	32	0.935795	0.82515	0.0671203	0.0676549	13	1795	1766	1629	1647	113	13	236
chr10	35156101	35157958	chr27	3568504	3570343	S	8.7	+	+	1857	1878	m=5.5;g=3.2	1878	21	39	1818	1714	104	67	37	0.942794	0.912673	0.0595051	0.0597797	13	1815	1795	1670	1714	104	13	60
chr10	35156103	35157903	chr5	29004558	29006321	S	10.6	+	-	1800	1819	m=6.4;g=4.1	1819	19	56	1744	1627	117	78	39	0.932913	0.894447	0.0702795	0.0707248	16	1793	1763	1620	1627	117	16	75
chr10	35156103	35157907	chr7	36945944	36947720	S	7.8	+	-	1804	1816	m=5.0;g=2.9	1816	12	40	1764	1674	90	61	29	0.94898	0.921806	0.0528387	0.0531022	11	1793	1763	1662	1674	90	11	52
chr10	35156103	35157910	chr7	10466570	10468353	S	9.5	+	-	1807	1823	m=6.5;g=3.1	1823	16	40	1767	1649	118	74	44	0.93322	0.904553	0.0699421	0.0702852	12	1793	1763	1625	1649	118	12	56
chr10	35156103	35157912	chr21	3400096	3401884	S	10.4	+	-	1809	1841	m=5.8;g=4.6	1841	32	53	1756	1650	106	77	29	0.939636	0.896252	0.0629325	0.0634238	13	1793	1702	1591	1650	106	13	85
chr10	35156103	35157929	chr7	66222876	66228287	S	70.2	+	+	5411	5473	m=2.4;g=67.8	5473	3647	62	1764	1632	132	85	47	0.92517	0.298191	0.0788314	0.0793233	15	1793	1749	1584	1632	132	15	3709
chr10	35156104	35157906	chr38	542484	544259	S	10.9	+	+	1802	1819	m=7.6;g=3.4	1819	17	44	1758	1620	138	89	49	0.921502	0.890599	0.0829175	0.0834676	13	1792	1745	1595	1620	138	13	61
chr10	35156107	35157812	chrX	19506189	19507855	S	10.8	+	-	1705	1729	m=5.7;g=5.0	1729	24	63	1642	1543	99	67	32	0.939708	0.892423	0.062854	0.0632288	16	1705	1644	1532	1543	99	16	87
chr10	35156108	35157936	chr9	6518415	6520203	S	12	+	-	1828	1843	m=8.2;g=3.8	1843	15	55	1773	1622	151	96	55	0.914834	0.880087	0.0904023	0.091024	15	1788	1705	1558	1622	151	15	70
chr10	35156109	35157905	chr4	77407401	77409174	S	12	+	+	1796	1821	m=8.0;g=4.0	1821	25	48	1748	1602	146	97	49	0.916476	0.879736	0.0885518	0.0892639	14	1787	1662	1504	1602	146	14	73
chr10	35156112	35157899	chr31	13768151	13769936	S	12.3	+	-	1787	1835	m=6.9;g=5.3	1835	48	50	1737	1610	127	82	45	0.926885	0.877384	0.0769284	0.0774009	16	1784	1745	1591	1610	127	16	98
chr10	35156112	35157915	chr38	5002644	5004404	S	14.1	+	+	1803	1844	m=7.3;g=6.8	1844	41	84	1719	1584	135	88	47	0.921466	0.859002	0.0829574	0.0835327	14	1784	1687	1527	1584	135	14	125
chr10	35156112	35157917	chr34	40549243	40551027	S	7.8	+	-	1805	1820	m=5.0;g=2.8	1820	15	36	1769	1678	91	64	27	0.948559	0.921978	0.0532907	0.0535998	11	1784	1746	1647	1678	91	11	51
chr10	35156112	35157917	chr5	36236503	36238664	S	25.3	+	+	2161	2198	m=5.8;g=19.6	2198	393	37	1768	1641	127	90	37	0.928167	0.746588	0.0755093	0.0761636	10	1784	1795	1627	1641	127	10	430
chr10	35156113	35157905	chr14	18883842	18885207	S	33.6	+	+	1792	1829	m=6.2;g=27.4	1829	37	464	1328	1215	113	68	45	0.91491	0.664297	0.0903165	0.0908063	11	1783	1333	1193	1215	113	11	501
chr10	35156113	35157913	chr28	6411962	6413729	S	10.9	+	+	1800	1815	m=7.4;g=3.5	1815	15	48	1752	1618	134	92	42	0.923516	0.89146	0.0806711	0.0813372	15	1783	1767	1607	1618	134	15	63
chr10	35156114	35157903	chr14	57364269	57365987	S	16.3	+	-	1789	1819	m=9.1;g=7.2	1819	30	101	1688	1523	165	108	57	0.902251	0.837273	0.104733	0.105688	23	1782	1684	1500	1523	165	23	131
chr10	35156114	35157903	chr20	31618757	31620377	S	19	+	-	1789	1814	m=6.9;g=12.1	1814	25	194	1595	1469	126	86	40	0.921003	0.809813	0.0834745	0.0841739	12	1782	1570	1441	1469	126	12	219
chr10	35156115	35157911	chr19	10872099	10873888	S	11.4	+	-	1796	1831	m=7.2;g=4.2	1831	35	42	1754	1623	131	93	38	0.925314	0.886401	0.0786721	0.0793897	17	1781	1760	1597	1623	131	17	77
chr10	35156115	35157911	chr8	23310899	23312864	S	19	+	+	1965	2004	m=6.7;g=12.3	2004	208	39	1757	1623	134	90	44	0.923734	0.80988	0.0804288	0.0810364	13	1781	1783	1613	1623	134	13	247
chr10	35156115	35157918	chr25	39542984	39544742	S	8.8	+	-	1803	1814	m=5.1;g=3.7	1814	11	56	1747	1655	92	67	25	0.947338	0.912348	0.0546019	0.0549718	12	1781	1736	1633	1655	92	12	67
chr10	35156115	35157934	chrX	18798939	18800938	S	18.8	+	+	1999	2040	m=6.0;g=12.8	2040	221	41	1778	1656	122	73	49	0.931384	0.811765	0.0719609	0.0722575	13	1781	1770	1631	1656	122	13	262
chr10	35156116	35157224	chr12	54787516	54788579	S	14.1	+	+	1108	1116	m=8.6;g=5.5	1116	8	53	1055	959	96	67	29	0.909005	0.859319	0.0970069	0.0980513	8	1108	1059	956	959	96	8	61
chr10	35156116	35157905	chr7	64846847	64848783	S	18.3	+	+	1936	1989	m=5.5;g=12.7	1989	200	53	1736	1626	110	82	28	0.936636	0.817496	0.0662017	0.066801	15	1780	1750	1614	1626	110	15	253
chr10	35156117	35157906	chr34	44348900	44350659	S	8.3	+	+	1789	1803	m=5.0;g=3.2	1803	14	44	1745	1654	91	62	29	0.947851	0.91736	0.0540507	0.0543324	11	1779	1737	1628	1654	91	11	58
chr10	35156117	35157913	chr22	35244923	35246720	S	9.6	+	-	1797	1839	m=5.0;g=4.6	1839	43	42	1754	1662	92	63	29	0.947548	0.903752	0.0543759	0.0546668	12	1779	1739	1639	1662	92	12	85
chr10	35156117	35157913	chr31	13911114	13912892	S	6.9	+	+	1796	1815	m=3.8;g=3.1	1815	19	37	1759	1690	69	54	15	0.960773	0.931129	0.0402899	0.0405462	11	1779	1741	1662	1690	69	11	56
chr10	35156117	35157915	chr3	78678070	78679855	S	9.4	+	-	1798	1822	m=6.0;g=3.3	1822	24	37	1761	1651	110	75	35	0.937535	0.906147	0.0652198	0.0656364	11	1779	1755	1625	1651	110	11	61
chr10	35156118	35157867	chr30	28453271	28455038	S	14.3	+	+	1767	1821	m=7.4;g=6.9	1821	72	54	1695	1561	134	99	35	0.920944	0.857221	0.0835407	0.0844824	21	1749	1732	1549	1561	134	21	126
chr10	35156118	35157903	chr27	14874999	14876764	S	10.4	+	-	1785	1805	m=7.0;g=3.3	1805	20	40	1745	1618	127	82	45	0.927221	0.896399	0.0765571	0.0770248	12	1778	1765	1611	1618	127	12	60
chr10	35156118	35157903	chr31	21247183	21248978	S	34.9	+	-	1795	2096	m=5.7;g=29.2	2096	311	301	1484	1365	119	79	40	0.919811	0.65124	0.0848079	0.0854562	12	1778	1515	1359	1365	119	12	612
chr10	35156118	35157907	chr27	29508693	29510467	S	11.2	+	-	1789	1815	m=7.5;g=3.7	1815	26	41	1748	1612	136	101	35	0.922197	0.888154	0.0821415	0.0830677	14	1778	1761	1602	1612	136	14	67
chr10	35156118	35157913	chr7	39666408	39668191	S	8.8	+	-	1795	1823	m=5.0;g=3.7	1823	28	40	1755	1663	92	64	28	0.947578	0.912233	0.0543438	0.0546525	12	1778	1683	1569	1663	92	12	68
chr10	35156118	35157921	chr4	67384949	67386942	S	16.6	+	+	1993	2030	m=3.6;g=13.0	2030	227	37	1766	1693	73	54	19	0.958664	0.83399	0.0425191	0.0427535	12	1778	1779	1674	1693	73	12	264
chr10	35156118	35157924	chr15	29742003	29743796	S	7.3	+	-	1806	1830	m=4.0;g=3.3	1830	24	37	1769	1696	73	53	20	0.958734	0.926776	0.042445	0.0426631	11	1778	1750	1662	1696	73	11	61
chr10	35156118	35157934	chr8	11187309	11188925	S	34.7	+	-	1816	2009	m=5.5;g=29.2	2009	193	393	1423	1312	111	74	37	0.921996	0.653061	0.0823659	0.082986	9	1778	1385	1272	1312	111	9	586
chr10	35156119	35157894	chr25	37150302	37152044	S	9.8	+	-	1775	1787	m=6.7;g=3.2	1787	12	45	1730	1611	119	95	24	0.931214	0.901511	0.0721477	0.0730575	13	1775	1709	1579	1611	119	13	57
chr10	35156119	35157897	chr25	3969609	3971578	S	23.1	+	-	1969	2023	m=8.4;g=14.8	2023	245	54	1724	1555	169	121	48	0.901972	0.76866	0.105054	0.106413	20	1777	1751	1552	1555	169	20	299
chr10	35156119	35157902	chr17	42730872	42732646	S	8.6	+	+	1783	1816	m=4.5;g=4.1	1816	33	42	1741	1659	82	62	20	0.952901	0.913546	0.0486433	0.0489772	13	1777	1708	1610	1659	82	13	75
chr10	35156119	35157902	chr33	202142	203929	S	12.1	+	+	1787	1852	m=4.9;g=7.2	1852	69	65	1718	1627	91	66	25	0.947031	0.87851	0.054932	0.055301	17	1777	1754	1609	1627	91	17	134
chr10	35156119	35157903	chr15	39940567	39942541	S	17.1	+	-	1974	2010	m=4.0;g=13.0	2010	226	36	1748	1667	81	57	24	0.953661	0.829353	0.047832	0.0480801	11	1777	1785	1660	1667	81	11	262
chr10	35156119	35157903	chr3	39920579	39922335	S	11.6	+	-	1784	1812	m=7.0;g=4.6	1812	28	56	1728	1601	127	94	33	0.926505	0.883554	0.0773504	0.0781576	15	1777	1756	1594	1601	127	15	84
chr10	35156119	35157903	chr7	67834538	67836457	S	18.6	+	-	1919	1982	m=5.4;g=13.2	1982	198	63	1721	1613	108	70	38	0.937246	0.813824	0.0655359	0.0658798	13	1777	1745	1606	1613	108	13	261
chr10	35156119	35157905	chr25	32351328	32353087	S	7.6	+	+	1786	1798	m=4.8;g=2.8	1798	12	39	1747	1661	86	58	28	0.950773	0.923804	0.0509172	0.0511566	11	1777	1759	1653	1661	86	11	51
chr10	35156119	35157905	chrX	49745606	49747374	S	7.6	+	+	1786	1804	m=4.6;g=3.0	1804	18	36	1750	1667	83	61	22	0.952571	0.924058	0.0489946	0.0493007	10	1777	1768	1659	1667	83	10	54
chr10	35156119	35157906	chr12	26977664	26979439	S	9.4	+	+	1787	1815	m=5.6;g=3.7	1815	28	40	1747	1645	102	74	28	0.941614	0.906336	0.0607837	0.0612388	13	1777	1710	1591	1645	102	13	68
chr10	35156119	35157908	chr15	37066006	37067774	S	11	+	+	1789	1812	m=7.3;g=3.7	1812	23	44	1745	1613	132	95	37	0.924355	0.890177	0.0797371	0.0805135	15	1777	1740	1590	1613	132	15	67
chr10	35156119	35157910	chr33	24399538	24401348	S	10.3	+	-	1810	1849	m=5.1;g=5.2	1849	58	39	1752	1658	94	69	25	0.946347	0.896701	0.0556688	0.056065	11	1777	1678	1560	1658	94	11	97
chr10	35156119	35157911	chrX	94047433	94049221	S	10.8	+	+	1792	1838	m=5.5;g=5.2	1838	46	50	1742	1640	102	68	34	0.941447	0.892274	0.0609654	0.0612971	16	1777	1766	1623	1640	102	16	96
chr10	35156119	35157912	chr30	16076806	16078599	S	9.5	+	+	1793	1836	m=4.8;g=4.7	1836	43	43	1750	1661	89	66	23	0.949143	0.904684	0.0526636	0.0530304	13	1777	1748	1637	1661	89	13	86
chr10	35156119	35157912	chr3	43531357	43533111	S	10.6	+	-	1793	1810	m=6.6;g=4.0	1810	17	56	1737	1618	119	84	35	0.931491	0.893923	0.0718425	0.0724239	18	1777	1702	1569	1618	119	18	73
chr10	35156119	35157915	chr22	40619250	40621035	S	11.1	+	-	1796	1835	m=6.3;g=4.9	1835	39	50	1746	1631	115	76	39	0.934135	0.888828	0.0689383	0.0693515	16	1777	1757	1600	1631	115	16	89
chr10	35156119	35157916	chr12	2052356	2054149	S	11.8	+	+	1797	1868	m=4.0;g=7.8	1868	71	75	1722	1647	75	58	17	0.956446	0.881692	0.0448698	0.0451763	13	1777	1715	1614	1647	75	13	146
chr10	35156119	35157923	chr18	43965431	43967461	S	20.4	+	-	2030	2067	m=5.9;g=14.5	2067	263	37	1767	1645	122	78	44	0.930956	0.795839	0.0724312	0.0728313	14	1777	1820	1621	1645	122	14	300
chr10	35156119	35157929	chr4	2687466	2689245	S	12	+	+	1810	1851	m=5.9;g=6.1	1851	41	72	1738	1628	110	73	37	0.936709	0.879525	0.0661221	0.0665074	17	1777	1739	1589	1628	110	17	113
chr10	35156119	35157938	chr18	981860	983666	S	7.8	+	-	1819	1842	m=4.6;g=3.2	1842	23	36	1783	1699	84	58	26	0.952888	0.922367	0.0486563	0.0488953	11	1777	1752	1666	1699	84	11	59
chr10	35156119	35157938	chr2	59019331	59021132	S	7.6	+	+	1819	1837	m=4.6;g=2.9	1837	18	36	1783	1698	85	59	26	0.952328	0.924333	0.049255	0.049505	10	1777	1741	1658	1698	85	10	54
chr10	35156119	35157942	chr19	26109326	26111122	S	9.4	+	+	1823	1838	m=6.3;g=3.1	1838	15	42	1781	1665	116	81	35	0.934868	0.905876	0.0681353	0.0686351	14	1781	1796	1640	1665	116	14	57
chr10	35156120	35157828	chr9	48037736	48039202	S	21.5	+	-	1708	1716	m=6.5;g=15.0	1716	8	250	1458	1347	111	75	36	0.923868	0.784965	0.0802789	0.0808985	15	1708	1461	1342	1347	111	15	258
chr10	35156120	35157899	chr32	33124625	33126603	S	20.1	+	+	1978	2026	m=5.6;g=14.6	2026	247	48	1731	1618	113	74	39	0.93472	0.798618	0.0682976	0.0686883	16	1776	1701	1579	1618	113	16	295
chr10	35156120	35157903	chr17	60511232	60513208	S	18.5	+	-	1976	2026	m=4.0;g=14.5	2026	243	50	1733	1652	81	59	22	0.95326	0.8154	0.0482596	0.0485468	12	1776	1778	1645	1652	81	12	293
chr10	35156120	35157905	chr11	62116937	62118707	S	12.8	+	+	1785	1825	m=7.6;g=5.2	1825	40	55	1730	1592	138	94	44	0.920231	0.872329	0.0843378	0.0850469	15	1776	1722	1570	1592	138	15	95
chr10	35156120	35157905	chr5	69865859	69867635	S	8.4	+	-	1785	1819	m=4.2;g=4.2	1819	34	43	1742	1666	76	57	19	0.956372	0.915888	0.0449484	0.0452244	10	1776	1702	1611	1666	76	10	77
chr10	35156120	35157915	chr12	36718055	36719836	S	7	+	+	1795	1818	m=3.7;g=3.3	1818	23	37	1758	1690	68	53	15	0.96132	0.929593	0.0397134	0.0399588	11	1776	1703	1627	1690	68	11	60
chr10	35156120	35157915	chr30	5871938	5873650	S	14.9	+	-	1795	1821	m=7.5;g=7.4	1821	26	109	1686	1549	137	98	39	0.918743	0.850632	0.0860055	0.0868949	13	1776	1694	1534	1549	137	13	135
chr10	35156120	35157915	chr32	28462877	28464688	S	11.8	+	-	1811	1850	m=6.8;g=5.1	1850	55	39	1756	1631	125	86	39	0.928815	0.881622	0.0747929	0.0753663	19	1776	1752	1606	1631	125	19	94
chr10	35156120	35157915	chr4	68896943	68898725	S	7.2	+	-	1795	1819	m=3.8;g=3.4	1819	24	37	1758	1688	70	54	16	0.960182	0.927982	0.0409139	0.0411655	12	1776	1703	1625	1688	70	12	61
chr10	35156120	35157917	chr2	1043995	1045789	S	8.9	+	+	1797	1837	m=4.4;g=4.5	1837	40	43	1754	1674	80	59	21	0.95439	0.911268	0.0470558	0.0473411	12	1776	1689	1605	1674	80	12	83
chr10	35156120	35157920	chr7	70478690	70480461	S	9.1	+	-	1800	1819	m=5.4;g=3.7	1819	19	48	1752	1654	98	67	31	0.944064	0.909291	0.0581319	0.0584636	19	1776	1754	1639	1654	98	19	67
chr10	35156120	35157921	chr4	1516853	1518812	S	17.6	+	-	1959	2003	m=5.3;g=12.3	2003	202	44	1757	1650	107	75	32	0.939101	0.823764	0.0635143	0.0639527	13	1776	1750	1627	1650	107	13	246
chr10	35156121	35157766	chr36	11828676	11831468	S	46.6	+	+	2792	2837	m=3.0;g=43.6	2837	1192	45	1600	1516	84	61	23	0.9475	0.534367	0.054428	0.0547917	10	1645	1625	1514	1516	84	10	1237
chr10	35156121	35157880	chr18	49841495	49843431	S	22	+	-	1936	1984	m=8.3;g=13.8	1984	225	48	1711	1547	164	113	51	0.90415	0.779738	0.102553	0.103671	15	1759	1717	1505	1547	164	15	273
chr10	35156121	35157890	chr6	64739094	64740665	S	19.3	+	-	1769	1783	m=6.6;g=12.7	1783	14	212	1557	1439	118	81	37	0.924213	0.807067	0.0798951	0.0805474	12	1769	1568	1436	1439	118	12	226
chr10	35156121	35157902	chrX	88850795	88858719	S	79.5	+	-	7924	7967	m=1.4;g=78.2	7967	6186	43	1738	1630	108	76	32	0.93786	0.204594	0.0648663	0.0653312	12	1775	1769	1625	1630	108	12	6229
chr10	35156121	35157903	chr29	26392392	26393916	S	20.9	+	-	1782	1803	m=4.3;g=16.6	1803	21	279	1503	1426	77	57	20	0.948769	0.790904	0.0530646	0.0534348	14	1775	1521	1419	1426	77	14	300
chr10	35156121	35157903	chr31	10598971	10600735	S	11.6	+	+	1782	1821	m=6.3;g=5.3	1821	39	57	1725	1610	115	78	37	0.933333	0.88413	0.0698178	0.070288	17	1775	1764	1603	1610	115	17	96
chr10	35156121	35157903	chr3	69391661	69393402	S	11.6	+	-	1782	1796	m=7.8;g=3.8	1796	14	55	1727	1587	140	92	48	0.918935	0.88363	0.0857902	0.0864279	14	1775	1717	1560	1587	140	14	69
chr10	35156121	35157903	chrX	54382392	54384157	S	8.9	+	+	1782	1803	m=5.6;g=3.3	1803	21	38	1744	1643	101	72	29	0.942087	0.911259	0.060271	0.0606901	11	1775	1733	1618	1643	101	11	59
chr10	35156121	35157905	chr19	33687690	33689436	S	10.4	+	+	1784	1796	m=7.0;g=3.5	1796	12	50	1734	1609	125	86	39	0.927912	0.89588	0.0757914	0.0763809	15	1775	1721	1585	1609	125	15	62
chr10	35156121	35157905	chr3	34704805	34706554	S	12.1	+	-	1784	1812	m=7.1;g=5.0	1812	28	63	1721	1593	128	88	40	0.925625	0.879139	0.0783267	0.0789562	13	1775	1722	1573	1593	128	13	91
chr10	35156121	35157906	chr29	5578283	5580048	S	8.5	+	+	1785	1805	m=5.2;g=3.3	1805	20	40	1745	1652	93	62	31	0.946705	0.915235	0.0552835	0.0555544	13	1775	1732	1627	1652	93	13	60
chr10	35156121	35157906	chrX	89159015	89160782	S	8.5	+	+	1785	1804	m=5.4;g=3.1	1804	19	37	1748	1651	97	69	28	0.944508	0.915188	0.0576521	0.0580315	11	1775	1737	1622	1651	97	11	56
chr10	35156121	35157908	chr14	26398255	26400010	S	10.2	+	+	1787	1798	m=7.2;g=3.0	1798	11	43	1744	1615	129	91	38	0.926032	0.89822	0.0778745	0.0785604	14	1775	1724	1588	1615	129	14	54
chr10	35156121	35157908	chr14	50973995	50975761	S	10.1	+	+	1787	1806	m=6.9;g=3.3	1806	19	40	1747	1623	124	81	43	0.929021	0.898671	0.0745657	0.0750299	12	1775	1738	1596	1623	124	12	59
chr10	35156121	35157908	chr21	5236461	5238820	S	33.2	+	-	2359	2415	m=4.9;g=28.3	2415	628	56	1731	1613	118	82	36	0.931831	0.667909	0.0714682	0.0720101	17	1775	1746	1557	1613	118	17	684
chr10	35156121	35157908	chr23	38103932	38105870	S	19	+	-	1938	1986	m=6.6;g=12.4	1986	199	48	1739	1608	131	95	36	0.924669	0.809668	0.0793879	0.0801791	12	1775	1758	1599	1608	131	12	247
chr10	35156121	35157910	chr10	37133720	37135700	S	18.4	+	-	1980	2030	m=4.1;g=14.3	2030	241	50	1739	1656	83	61	22	0.952271	0.815764	0.0493149	0.0496251	11	1775	1750	1631	1656	83	11	291
chr10	35156121	35157910	chr31	25063976	25066135	S	27.5	+	-	2159	2205	m=6.6;g=21.0	2205	416	46	1743	1598	145	96	49	0.91681	0.724717	0.0881759	0.088872	14	1775	1813	1586	1598	145	14	462
chr10	35156121	35157910	chr7	71729348	71731111	S	9.1	+	+	1789	1801	m=6.3;g=2.8	1801	12	38	1751	1638	113	76	37	0.935465	0.909495	0.0674813	0.0679051	11	1775	1763	1627	1638	113	11	50
chr10	35156121	35157911	chr31	4498281	4500042	S	8.6	+	+	1790	1800	m=5.8;g=2.7	1800	10	39	1751	1646	105	75	30	0.940034	0.914444	0.062499	0.0629541	10	1775	1761	1635	1646	105	10	49
chr10	35156121	35157913	chr34	11286340	11288119	S	10.3	+	+	1792	1816	m=6.9;g=3.4	1816	24	37	1755	1629	126	83	43	0.928205	0.897026	0.0754676	0.07596	10	1775	1707	1568	1629	126	10	61
chr10	35156121	35157913	chr3	63549975	63551751	S	6.9	+	+	1792	1813	m=3.8;g=3.2	1813	21	37	1755	1687	68	54	14	0.961254	0.930502	0.0397832	0.0400458	11	1775	1737	1659	1687	68	11	58
chr10	35156121	35157915	chr38	4190151	4191895	S	10.7	+	+	1794	1805	m=6.7;g=4.0	1805	11	61	1733	1612	121	79	42	0.930179	0.893075	0.073288	0.0737349	14	1775	1744	1597	1612	121	14	72
chr10	35156121	35157924	chr25	14249892	14251701	S	11.3	+	+	1809	1851	m=6.5;g=4.9	1851	48	42	1761	1641	120	72	48	0.931857	0.886548	0.07144	0.0717359	15	1775	1705	1555	1641	120	15	90
chr10	35156121	35157930	chr27	8899436	8901229	S	8.1	+	-	1809	1838	m=4.0;g=4.0	1838	29	45	1764	1690	74	54	20	0.95805	0.919478	0.043169	0.0433991	15	1775	1696	1617	1690	74	15	74
chr10	35156121	35157935	chrX	62773558	62775319	S	11.9	+	+	1814	1824	m=7.9;g=4.0	1824	10	63	1751	1607	144	89	55	0.917761	0.881031	0.0871068	0.087617	13	1775	1761	1583	1607	144	13	73
chr10	35156121	35157962	chr4	2322758	2324597	S	11.1	+	+	1841	1878	m=7.0;g=4.0	1878	37	39	1802	1670	132	82	50	0.926748	0.889244	0.0770806	0.0774842	14	1799	1802	1630	1670	132	14	76
chr10	35156132	35157599	chr32	14627562	14628984	S	10.8	+	+	1467	1478	m=6.3;g=4.5	1478	11	56	1411	1318	93	66	27	0.934089	0.891746	0.0689886	0.0695338	11	1467	1422	1318	1318	93	11	67
chr10	35156132	35157809	chr20	11684055	11685704	S	10.1	+	+	1677	1691	m=6.7;g=3.3	1691	14	42	1635	1521	114	81	33	0.930275	0.899468	0.0731818	0.0738009	13	1677	1649	1521	1521	114	13	56
chr10	35156132	35157867	chr4	37736060	37737787	S	9.6	+	+	1735	1767	m=5.5;g=4.1	1767	32	40	1695	1597	98	70	28	0.942183	0.903792	0.0601672	0.060588	11	1735	1658	1548	1597	98	11	72
chr10	35156132	35157880	chr28	6602393	6604097	S	10.6	+	-	1748	1760	m=6.7;g=3.9	1760	12	56	1692	1574	118	88	30	0.93026	0.894318	0.0731985	0.0739379	16	1748	1691	1561	1574	118	16	68
chr10	35156132	35157892	chr12	32972297	32974037	S	9.3	+	-	1760	1783	m=5.6;g=3.7	1783	23	43	1717	1618	99	71	28	0.942341	0.907459	0.0599956	0.0604202	16	1760	1720	1606	1618	99	16	66
chr10	35156132	35157901	chr2	41234343	41236332	S	21.8	+	+	1989	2039	m=6.1;g=15.7	2039	270	50	1719	1595	124	84	40	0.927865	0.782246	0.0758437	0.0763996	16	1764	1750	1577	1595	124	16	320
chr10	35156132	35157902	chr32	24007680	24009391	S	11.2	+	-	1770	1788	m=5.9;g=5.3	1788	18	77	1693	1587	106	73	33	0.937389	0.887584	0.0653794	0.0658145	15	1764	1680	1567	1587	106	15	95
chr10	35156132	35157903	chrX	58280033	58281753	S	9	+	+	1771	1777	m=5.5;g=3.5	1777	6	57	1714	1617	97	70	27	0.943407	0.909961	0.0588418	0.0592592	11	1764	1716	1610	1617	97	11	63
chr10	35156132	35157905	chr34	5765702	5767470	S	7.9	+	-	1773	1806	m=4.0;g=3.9	1806	33	38	1735	1663	72	54	18	0.958501	0.920819	0.0426908	0.0429392	11	1764	1730	1642	1663	72	11	71
chr10	35156132	35157907	chr12	23717188	23718932	S	9.1	+	+	1775	1787	m=6.0;g=3.1	1787	12	43	1732	1624	108	75	33	0.937644	0.908786	0.0651011	0.0655464	14	1764	1744	1614	1624	108	14	55
chr10	35156132	35157911	chr15	61885064	61886821	S	8.7	+	-	1779	1795	m=5.7;g=3.0	1795	16	38	1741	1639	102	70	32	0.941413	0.913092	0.0610019	0.0613739	11	1764	1757	1626	1639	102	11	54
chr10	35156132	35157912	chr19	44153119	44154864	S	9.6	+	+	1780	1790	m=6.5;g=3.1	1790	10	45	1735	1619	116	78	38	0.933141	0.904469	0.0700287	0.070486	13	1764	1745	1606	1619	116	13	55
chr10	35156132	35157912	chr26	24611836	24613811	S	19.9	+	+	1975	2015	m=6.2;g=13.6	2015	235	40	1740	1615	125	88	37	0.928161	0.801489	0.0755165	0.0761549	16	1764	1713	1571	1615	125	16	275
chr10	35156132	35157913	chr21	20839151	20841187	S	24.4	+	-	2036	2083	m=7.7;g=16.8	2083	302	47	1734	1574	160	115	45	0.907728	0.755641	0.0984615	0.0996644	18	1764	1800	1545	1574	160	18	349
chr10	35156132	35157919	chr18	38600407	38602156	S	9.7	+	+	1787	1802	m=5.9;g=3.8	1802	15	53	1734	1627	107	79	28	0.938293	0.902886	0.064394	0.0649406	12	1764	1749	1612	1627	107	12	68
chr10	35156133	35157915	chr27	9217899	9220221	S	34.2	+	-	2322	2384	m=6.3;g=27.9	2384	602	62	1720	1569	151	106	45	0.912209	0.658138	0.0933687	0.0943537	22	1763	1786	1503	1569	151	22	664
chr10	35156139	35157899	chr12	35448971	35451466	S	34.8	+	-	2495	2532	m=2.8;g=32.0	2532	772	37	1723	1651	72	55	17	0.958212	0.652054	0.0429968	0.0432658	15	1757	2473	1635	1651	72	15	809
chr10	35156140	35157913	chr33	6126262	6128027	S	8.8	+	-	1773	1806	m=4.7;g=4.1	1806	33	41	1732	1647	85	63	22	0.950924	0.91196	0.0507555	0.0510949	10	1756	1717	1621	1647	85	10	74
chr10	35156160	35157907	chr8	51321145	51322861	S	10.6	+	+	1747	1758	m=7.6;g=3.0	1758	11	42	1705	1571	134	95	39	0.921408	0.893629	0.0830226	0.0838215	13	1736	1694	1548	1571	134	13	53
chr10	35156217	35157891	chr6	58479093	58481234	S	30.1	+	+	2141	2186	m=4.6;g=25.5	2186	512	45	1629	1528	101	74	27	0.937999	0.698994	0.0647146	0.0652517	12	1674	1726	1523	1528	101	12	557
chr10	35156345	35157913	chr37	23603855	23605387	S	11	+	-	1568	1586	m=6.4;g=4.5	1586	18	54	1514	1412	102	67	35	0.932629	0.89029	0.0705915	0.0710151	12	1551	1532	1398	1412	102	12	72
chr10	35156618	35157903	chr8	18342242	18343501	S	8.3	+	+	1285	1295	m=4.8;g=3.6	1295	10	36	1249	1187	62	42	20	0.95036	0.916602	0.0513587	0.0516067	8	1278	1259	1180	1187	62	8	46
chr10	35156725	35157918	chr2	61826416	61827587	S	8.7	+	-	1193	1207	m=4.6;g=4.1	1207	14	36	1157	1102	55	36	19	0.952463	0.913007	0.0491101	0.0493073	8	1171	1130	1069	1102	55	8	50
chr10	35276235	35277489	chr11	15815429	15816702	S	10.9	+	+	1273	1282	m=8.0;g=2.9	1282	28	9	1245	1142	103	50	53	0.917269	0.890796	0.0876599	0.0878085	11	1175	1190	1098	1142	103	11	37
chr10	35276246	35277477	chr37	11715456	11716689	S	9.2	+	-	1233	1249	m=6.5;g=2.7	1249	18	16	1215	1134	81	38	43	0.933333	0.907926	0.0698178	0.0698914	10	1163	1171	1089	1134	81	10	34
chr10	35276265	35277507	chr36	3321997	3323244	S	11.1	+	+	1247	1253	m=9.7;g=1.4	1253	11	6	1236	1114	122	57	65	0.901294	0.889066	0.105833	0.106005	10	1186	1243	1081	1114	122	10	17
chr10	35276283	35277489	chr19	8606446	8607676	S	11.4	+	+	1230	1238	m=8.2;g=3.2	1238	32	8	1198	1097	101	43	58	0.915693	0.886107	0.0894337	0.0894911	10	1175	1230	1080	1097	101	10	40
chr10	35276283	35277523	chr25	31762164	31763402	S	12.3	+	+	1240	1256	m=9.6;g=2.7	1256	16	18	1222	1102	120	64	56	0.9018	0.877389	0.105251	0.105629	12	1186	1172	1059	1102	120	12	34
chr10	35276294	35277480	chr19	20251548	20252991	S	29.4	+	-	1443	1478	m=7.3;g=22.1	1478	292	35	1151	1043	108	61	47	0.906169	0.705683	0.100242	0.100697	13	1166	1180	1022	1043	108	13	327
chr10	35276294	35277488	chr11	5710306	5711547	S	11.9	+	-	1241	1255	m=5.9;g=6.0	1255	61	14	1180	1106	74	38	36	0.937288	0.881275	0.0654897	0.0656028	13	1174	1240	1092	1106	74	13	75
chr10	35276295	35277480	chr7	9568946	9570534	S	33	+	+	1588	1599	m=6.4;g=26.6	1599	414	11	1174	1072	102	55	47	0.913118	0.670419	0.0923407	0.0926437	14	1166	1255	1052	1072	102	14	425
chr10	35276298	35277513	chr18	16879699	16880933	S	8.4	+	-	1234	1241	m=5.7;g=2.7	1241	26	7	1208	1137	71	28	43	0.941225	0.916197	0.0612057	0.061217	11	1186	1206	1108	1137	71	11	33
chr10	35276301	35277488	chr9	53713556	53714969	S	21.9	+	-	1413	1423	m=4.6;g=17.3	1423	236	10	1177	1111	66	32	34	0.943925	0.780745	0.0582817	0.0583446	9	1174	1215	1096	1111	66	9	246
chr10	35276302	35277505	chr4	63427011	63428231	S	10.3	+	+	1220	1227	m=7.7;g=2.5	1227	24	7	1196	1101	95	50	45	0.920569	0.897311	0.0839604	0.0841785	9	1186	1197	1080	1101	95	9	31
chr10	35276302	35277544	chr22	5048820	5050085	S	8.6	+	-	1265	1269	m=6.1;g=2.4	1269	27	4	1238	1160	78	32	46	0.936995	0.914106	0.0658095	0.0658304	10	1186	1192	1087	1160	78	10	31
chr10	35276302	35277574	chr17	51746323	51747598	S	12	+	+	1275	1291	m=9.3;g=2.7	1291	19	16	1256	1136	120	56	64	0.904459	0.879938	0.102199	0.102357	12	1210	1231	1099	1136	120	12	35
chr10	35276303	35277489	chr4	11027342	11028531	S	9.5	+	+	1189	1206	m=6.4;g=3.1	1206	20	17	1169	1092	77	47	30	0.934132	0.905473	0.068942	0.0692384	12	1175	1189	1084	1092	77	12	37
chr10	35276304	35277489	chr6	16425268	16426463	S	7.3	+	-	1195	1204	m=5.0;g=2.3	1204	19	9	1176	1116	60	31	29	0.94898	0.92691	0.0528387	0.0529138	10	1175	1195	1108	1116	60	10	28
chr10	35276314	35277520	chr17	35024649	35026042	S	26.5	+	-	1393	1440	m=6.9;g=19.5	1440	234	47	1159	1059	100	56	44	0.913719	0.735417	0.0916611	0.0920222	17	1186	1223	1048	1059	100	17	281
chr10	35276319	35277482	chrX	9976669	9977850	S	8.2	+	+	1181	1189	m=5.3;g=2.9	1189	26	8	1155	1092	63	34	29	0.945455	0.918419	0.0566307	0.0567403	9	1163	1174	1087	1092	63	9	34
chr10	35276326	35277384	chr38	16490324	16491388	S	6.7	+	-	1064	1070	m=5.0;g=1.7	1070	12	6	1052	998	54	25	29	0.948669	0.93271	0.0531719	0.05321	8	1058	1037	979	998	54	8	18
chr10	35276326	35277477	chr18	37909130	37910337	S	11.7	+	-	1207	1214	m=5.9;g=5.8	1214	63	7	1144	1072	72	38	34	0.937063	0.883031	0.0657355	0.0658682	9	1151	1141	1048	1072	72	9	70
chr10	35276326	35277480	chr14	20091705	20092831	S	14.1	+	+	1154	1187	m=6.1;g=7.9	1187	33	61	1093	1020	73	46	27	0.933211	0.859309	0.0699517	0.070302	13	1154	1106	1012	1020	73	13	94
chr10	35276326	35277483	chr10	36641820	36643026	S	10.4	+	+	1206	1210	m=5.7;g=4.7	1210	53	4	1153	1084	69	31	38	0.940156	0.895868	0.0623665	0.062409	9	1157	1180	1065	1084	69	9	57
chr10	35420790	35422259	chr30	30710103	30711515	S	16.8	+	-	1469	1506	m=8.1;g=8.7	1506	37	94	1375	1253	122	87	35	0.911273	0.832005	0.0944301	0.0955	16	1448	1257	1131	1253	122	16	131
chr10	35420800	35422280	chr28	6332394	6333845	S	14.5	+	-	1480	1512	m=8.3;g=6.2	1512	32	61	1419	1293	126	87	39	0.911205	0.855159	0.0945069	0.0954558	8	1459	1396	1242	1293	126	8	93
chr10	35420810	35422259	chr34	23169812	23171210	S	13.6	+	+	1449	1458	m=8.9;g=4.7	1458	9	60	1389	1259	130	91	39	0.906407	0.863512	0.0999686	0.101094	6	1428	1297	1174	1259	130	6	69
chr10	35420810	35422274	chr2	47216401	47218010	S	20.7	+	+	1609	1661	m=5.7;g=15.0	1661	197	52	1412	1318	94	70	24	0.933428	0.793498	0.0697142	0.0703788	6	1443	1472	1212	1318	94	6	249
chr10	35420815	35422268	chr16	47123349	47124762	S	12.7	+	-	1453	1467	m=8.1;g=4.6	1467	14	54	1399	1280	119	80	39	0.914939	0.872529	0.0902832	0.0910602	10	1432	1352	1224	1280	119	10	68
chr10	35420816	35422277	chr6	22714798	22716212	S	10.6	+	-	1461	1468	m=6.5;g=4.2	1468	7	54	1407	1312	95	72	23	0.93248	0.893733	0.0707545	0.0714842	6	1440	1377	1277	1312	95	6	61
chr10	35420818	35422277	chr12	39683002	39684413	S	13.3	+	-	1459	1473	m=8.1;g=5.2	1473	14	62	1397	1277	120	84	36	0.914102	0.866938	0.0912285	0.0921566	10	1438	1381	1236	1277	120	10	76
chr10	35420819	35422259	chr12	24152806	24154110	S	18.8	+	-	1440	1445	m=8.7;g=10.1	1445	5	141	1299	1173	126	93	33	0.903002	0.811765	0.103869	0.105353	11	1419	1155	1027	1173	126	11	146
chr10	35420822	35422258	chr8	17488742	17490119	S	11.6	+	+	1436	1443	m=6.6;g=5.1	1443	7	66	1370	1275	95	73	22	0.930657	0.883576	0.0727611	0.0735729	6	1415	1331	1223	1275	95	6	73
chr10	35420823	35422259	chr27	8971015	8972399	S	11.3	+	+	1436	1440	m=7.2;g=4.2	1440	4	56	1380	1277	103	70	33	0.925362	0.886806	0.0786179	0.0792247	7	1415	1344	1230	1277	103	7	60
chr10	35420823	35422259	chr3	38689089	38690692	S	22.7	+	-	1603	1661	m=5.7;g=17.0	1661	225	58	1378	1284	94	66	28	0.931785	0.773028	0.0715189	0.0720834	8	1415	1371	1250	1284	94	8	283
chr10	35420823	35422260	chr27	3849715	3851301	S	22.3	+	-	1586	1643	m=6.3;g=16.0	1643	206	57	1380	1277	103	76	27	0.925362	0.777237	0.0786179	0.0794436	10	1416	1299	1173	1277	103	10	263
chr10	35420823	35422268	chr20	23758133	23759526	S	12.4	+	+	1445	1457	m=7.2;g=5.2	1457	12	64	1381	1276	105	73	32	0.923968	0.875772	0.0801678	0.0808576	8	1424	1348	1241	1276	105	8	76
chr10	35420824	35422275	chr13	7912600	7914008	S	12.5	+	-	1451	1464	m=7.8;g=4.7	1464	13	56	1395	1281	114	78	36	0.91828	0.875	0.086525	0.0872861	8	1430	1408	1268	1281	114	8	69
chr10	35420824	35422277	chr13	10703919	10705341	S	13.6	+	+	1453	1482	m=7.6;g=6.0	1482	29	60	1393	1281	112	73	39	0.919598	0.864372	0.0850468	0.0856526	13	1432	1389	1257	1281	112	13	89
chr10	35420824	35422277	chr25	438505	439899	S	12.9	+	+	1453	1462	m=7.6;g=5.3	1462	9	68	1385	1274	111	82	29	0.919856	0.871409	0.0847583	0.0857286	10	1432	1276	1169	1274	111	10	77
chr10	35420825	35422245	chrX	70825368	70826740	S	11.8	+	-	1420	1434	m=6.5;g=5.3	1434	14	62	1358	1265	93	71	22	0.931517	0.882148	0.0718141	0.0725863	7	1399	1329	1221	1265	93	7	76
chr10	35420825	35422259	chr12	24239946	24241307	S	13.5	+	+	1434	1447	m=6.6;g=6.8	1447	13	86	1348	1252	96	79	17	0.928783	0.865238	0.0748284	0.0759152	10	1413	1309	1200	1252	96	10	99
chr10	35420826	35422260	chr18	29413492	29415034	S	19.9	+	-	1542	1598	m=6.1;g=13.8	1598	164	56	1378	1280	98	74	24	0.928882	0.801001	0.0747189	0.0755256	9	1413	1401	1141	1280	98	9	220
chr10	35420826	35422274	chr5	62180973	62182383	S	13.4	+	-	1448	1467	m=8.2;g=5.2	1467	19	57	1391	1270	121	85	36	0.913012	0.865712	0.0924598	0.0934273	7	1427	1339	1197	1270	121	7	76
chr10	35420829	35421861	chr19	3383624	3384782	S	25.4	+	+	1158	1203	m=7.4;g=18.0	1203	171	45	987	898	89	62	27	0.909828	0.746467	0.0960708	0.0970869	5	1011	1084	836	898	89	5	216
chr10	35420829	35422260	chrX	40483411	40484780	S	12.5	+	+	1431	1440	m=6.9;g=5.6	1440	9	71	1360	1260	100	64	36	0.926471	0.875	0.0773882	0.0778495	10	1410	1329	1213	1260	100	10	80
chr10	35420830	35422243	chr5	74952317	74953683	S	11.3	+	-	1413	1421	m=6.9;g=4.4	1421	8	55	1358	1260	98	79	19	0.927835	0.8867	0.0758769	0.0769211	7	1392	1305	1199	1260	98	7	63
chr10	35420830	35422262	chr34	30441608	30443195	S	25.7	+	-	1587	1676	m=5.8;g=19.9	1676	244	89	1343	1246	97	65	32	0.927774	0.743437	0.0759449	0.076479	12	1411	1370	1220	1246	97	12	333
chr10	35420830	35422269	chr32	31951223	31952877	S	25.8	+	-	1654	1709	m=6.8;g=19.0	1709	270	55	1384	1268	116	77	39	0.916185	0.741954	0.0888794	0.0895945	9	1418	1595	1230	1268	116	9	325
chr10	35420830	35422273	chr21	22652157	22653737	S	21.4	+	-	1580	1639	m=5.9;g=15.6	1639	196	59	1384	1288	96	72	24	0.930636	0.785845	0.0727843	0.07353	10	1422	1300	1178	1288	96	10	255
chr10	35420830	35422278	chr13	58709880	58711264	S	15.6	+	-	1448	1462	m=9.3;g=6.3	1462	14	78	1370	1234	136	93	43	0.90073	0.844049	0.106484	0.10766	15	1427	1384	1222	1234	136	15	92
chr10	35420831	35422258	chr19	9264796	9266157	S	14.3	+	-	1427	1434	m=8.7;g=5.6	1434	7	73	1354	1229	125	95	30	0.907681	0.857043	0.098515	0.0999872	12	1406	1302	1168	1229	125	12	80
chr10	35420831	35422271	chr20	196559	197954	S	16.6	+	+	1440	1491	m=6.8;g=9.9	1491	51	96	1344	1243	101	69	32	0.924851	0.833669	0.0791857	0.0798143	12	1419	1280	1172	1243	101	12	147
chr10	35420832	35422237	chrX	26678225	26679577	S	12.1	+	-	1405	1414	m=7.1;g=5.0	1414	9	62	1343	1243	100	67	33	0.92554	0.879066	0.0784208	0.0789916	11	1384	1313	1200	1243	100	11	71
chr10	35420832	35422254	chr17	61741569	61742928	S	12	+	+	1422	1430	m=6.5;g=5.5	1430	8	71	1351	1258	93	70	23	0.931162	0.87972	0.0722047	0.0729474	9	1401	1329	1218	1258	93	9	79
chr10	35420832	35422259	chr21	6905774	6907178	S	12.2	+	+	1427	1453	m=7.0;g=5.2	1453	26	49	1378	1276	102	74	28	0.92598	0.878183	0.0779326	0.078695	6	1406	1317	1207	1276	102	6	75
chr10	35420832	35422259	chr3	14244514	14245898	S	10.2	+	+	1427	1435	m=6.1;g=4.1	1435	8	51	1376	1289	87	67	20	0.936773	0.898258	0.0660518	0.0667211	6	1406	1363	1261	1289	87	6	59
chr10	35420832	35422259	chr7	1595370	1596753	S	10.8	+	-	1427	1434	m=6.8;g=4.0	1434	7	51	1376	1279	97	70	27	0.929506	0.891911	0.0740306	0.0747023	5	1406	1343	1231	1279	97	5	58
chr10	35420832	35422260	chr12	828407	829764	S	15.7	+	+	1428	1444	m=8.6;g=7.1	1444	16	87	1341	1217	124	89	35	0.907532	0.842798	0.0986852	0.0998876	12	1407	1311	1176	1217	124	12	103
chr10	35420832	35422262	chr22	41687315	41688896	S	22.3	+	+	1581	1632	m=6.8;g=15.5	1632	202	51	1379	1268	111	82	29	0.919507	0.776961	0.0851488	0.0861285	8	1409	1508	1207	1268	111	8	253
chr10	35420832	35422263	chr3	37168125	37169506	S	10.8	+	+	1431	1435	m=6.8;g=4.0	1435	4	54	1377	1280	97	69	28	0.929557	0.891986	0.0739741	0.0746099	5	1410	1312	1209	1280	97	5	58
chr10	35420832	35422263	chr34	6468759	6470127	S	14.7	+	+	1431	1442	m=8.8;g=5.9	1442	11	74	1357	1230	127	86	41	0.906411	0.852982	0.0999643	0.100955	13	1410	1368	1221	1230	127	13	85
chr10	35420832	35422270	chr23	45081922	45083315	S	9.7	+	+	1438	1445	m=5.6;g=4.1	1445	7	52	1386	1305	81	63	18	0.941558	0.903114	0.0608442	0.0614288	5	1417	1371	1278	1305	81	5	59
chr10	35420832	35422303	chr20	15328881	15333120	S	70.3	+	-	4239	4294	m=3.3;g=67.0	4294	2823	55	1416	1276	140	88	52	0.90113	0.297159	0.106023	0.106853	7	1450	1427	1241	1276	140	7	2878
chr10	35420833	35422264	chr6	18588655	18590022	S	11.6	+	-	1431	1438	m=6.2;g=5.4	1438	7	71	1360	1271	89	65	24	0.934559	0.883866	0.068474	0.0690708	6	1410	1315	1218	1271	89	6	78
chr10	35420834	35422259	chr4	19182929	19184314	S	13	+	-	1425	1439	m=8.3;g=4.7	1439	14	54	1371	1252	119	88	31	0.913202	0.870049	0.0922451	0.0934083	8	1404	1366	1228	1252	119	8	68
chr10	35420834	35422270	chr23	21068320	21069939	S	22.8	+	-	1619	1670	m=5.7;g=17.1	1670	234	51	1385	1289	96	64	32	0.930686	0.771856	0.0727292	0.0732074	9	1415	1381	1243	1289	96	9	285
chr10	35420836	35422263	chr6	79199546	79200926	S	13.6	+	+	1427	1445	m=7.9;g=5.7	1445	18	65	1362	1248	114	86	28	0.9163	0.863668	0.0887504	0.0899021	10	1406	1278	1153	1248	114	10	83
chr10	35420837	35422252	chr15	13666264	13667634	S	11.5	+	+	1415	1422	m=7.4;g=4.1	1422	7	52	1363	1258	105	77	28	0.922964	0.884669	0.081286	0.0821517	6	1394	1325	1202	1258	105	6	59
chr10	35420837	35422608	chr6	64072160	64073712	S	21.6	+	-	1771	1784	m=7.9;g=13.7	1784	13	232	1539	1398	141	97	44	0.908382	0.783632	0.0977158	0.0987198	12	1542	1396	1231	1398	141	12	245
chr10	35420838	35422259	chr38	15495607	15496982	S	11.5	+	+	1421	1428	m=7.3;g=4.2	1428	7	53	1368	1264	104	74	30	0.923977	0.885154	0.0801584	0.0809109	7	1400	1341	1218	1264	104	7	60
chr10	35420838	35422261	chr27	36670765	36672139	S	12.1	+	-	1423	1433	m=7.3;g=4.8	1433	10	59	1364	1260	104	76	28	0.923754	0.879274	0.0804065	0.0812421	7	1402	1344	1221	1260	104	7	69
chr10	35420839	35422054	chr13	473500	474656	S	13.8	+	+	1215	1224	m=7.5;g=6.3	1224	9	68	1147	1055	92	61	31	0.919791	0.861928	0.0848309	0.0854764	6	1194	1105	1000	1055	92	6	77
chr10	35420839	35422258	chr26	10245341	10246712	S	11.2	+	+	1419	1426	m=6.8;g=4.3	1426	7	55	1364	1267	97	75	22	0.928886	0.888499	0.0747154	0.075592	7	1398	1295	1186	1267	97	7	62
chr10	35420839	35422260	chrX	58254387	58255765	S	14.2	+	-	1421	1447	m=7.6;g=6.6	1447	26	69	1352	1242	110	70	40	0.918639	0.858328	0.0861216	0.0866853	12	1400	1373	1227	1242	110	12	95
chr10	35420840	35422260	chr2	58951305	58952731	S	15.6	+	-	1426	1485	m=7.3;g=8.4	1485	65	59	1361	1253	108	75	33	0.920647	0.843771	0.0838732	0.0846281	11	1399	1365	1218	1253	108	11	124
chr10	35420841	35421877	chr11	54689118	54690105	S	11.3	+	+	1036	1039	m=6.0;g=5.3	1039	3	52	984	922	62	47	15	0.936992	0.887392	0.0658131	0.0664416	4	1015	957	882	922	62	4	55
chr10	35420843	35422257	chr4	67325354	67326720	S	12.7	+	-	1414	1420	m=8.5;g=4.2	1420	6	54	1360	1240	120	87	33	0.911765	0.873239	0.0938724	0.0949954	9	1393	1316	1181	1240	120	9	60
chr10	35420844	35422258	chr7	39115464	39116835	S	10.9	+	-	1414	1421	m=6.9;g=4.0	1421	7	50	1364	1266	98	75	23	0.928152	0.890922	0.0755258	0.0763907	7	1393	1328	1216	1266	98	7	57
chr10	35420844	35422259	chr20	37818909	37820486	S	21.4	+	-	1577	1621	m=6.0;g=15.4	1621	206	44	1371	1274	97	68	29	0.929249	0.785935	0.0743144	0.0749221	9	1394	1362	1229	1274	97	9	250
chr10	35420844	35422260	chr18	39430115	39431743	S	25.9	+	+	1628	1685	m=6.6;g=19.3	1685	269	57	1359	1248	111	75	36	0.918322	0.740653	0.086477	0.0872011	8	1395	1355	1226	1248	111	8	326
chr10	35420844	35422269	chr23	33722084	33723467	S	9.6	+	+	1425	1432	m=5.7;g=3.9	1432	7	49	1376	1294	82	62	20	0.940407	0.903631	0.062094	0.0626461	7	1404	1257	1177	1294	82	7	56
chr10	35420844	35422271	chr9	59363514	59364877	S	14.1	+	-	1427	1442	m=7.6;g=6.5	1442	15	79	1348	1239	109	71	38	0.919139	0.859223	0.0855605	0.0861725	12	1406	1324	1196	1239	109	12	94
chr10	35420845	35422260	chr8	60395291	60396616	S	14	+	+	1415	1423	m=6.5;g=7.4	1423	8	98	1317	1224	93	76	17	0.929385	0.860155	0.074164	0.0752064	12	1394	1325	1212	1224	93	12	106
chr10	35420846	35422260	chr18	34197799	34199384	S	21.8	+	-	1585	1632	m=5.6;g=16.2	1632	218	47	1367	1276	91	69	22	0.933431	0.781863	0.0697108	0.0704195	8	1393	1362	1246	1276	91	8	265
chr10	35420847	35422065	chr16	7990624	7991793	S	11.1	+	-	1218	1227	m=5.6;g=5.5	1227	9	58	1160	1091	69	56	13	0.940517	0.889161	0.0619742	0.0626765	9	1197	1139	1052	1091	69	9	67
chr10	35420847	35422074	chr27	45236578	45239702	S	66.6	+	-	3124	3176	m=3.6;g=63.0	3176	1949	52	1175	1062	113	62	51	0.90383	0.334383	0.10292	0.103336	11	1206	3094	1023	1062	113	11	2001
chr10	35420847	35422258	chr6	37774958	37776327	S	10.6	+	-	1411	1421	m=6.2;g=4.4	1421	10	52	1359	1271	88	75	13	0.935247	0.894441	0.0677209	0.0687125	8	1390	1339	1231	1271	88	8	62
chr10	35420847	35422259	chr16	33397163	33398524	S	10.8	+	-	1412	1419	m=6.2;g=4.6	1419	7	58	1354	1266	88	66	22	0.935007	0.892178	0.0679827	0.0686298	8	1391	1329	1226	1266	88	8	65
chr10	35420847	35422259	chr31	16407490	16408835	S	11.3	+	-	1412	1417	m=5.9;g=5.4	1417	5	72	1340	1257	83	58	25	0.93806	0.887085	0.0646482	0.0650977	12	1391	1315	1213	1257	83	12	77
chr10	35420847	35422259	chr3	30686802	30688142	S	14.9	+	+	1412	1424	m=8.1;g=6.7	1424	12	84	1328	1212	116	89	27	0.912651	0.851124	0.092869	0.0942133	12	1391	1275	1147	1212	116	12	96
chr10	35420847	35422261	chr4	19286332	19288099	S	31.1	+	+	1767	1822	m=5.7;g=25.4	1822	408	55	1359	1255	104	80	24	0.923473	0.688804	0.0807188	0.0817302	8	1393	1359	1206	1255	104	8	463
chr10	35420847	35422262	chr29	6481872	6483226	S	12.6	+	-	1415	1425	m=6.9;g=5.7	1425	10	71	1344	1245	99	75	24	0.926339	0.873684	0.0775338	0.0784152	10	1394	1354	1237	1245	99	10	81
chr10	35420847	35422262	chr3	31302253	31304310	S	42.9	+	+	2057	2141	m=5.1;g=37.8	2141	726	84	1331	1222	109	86	23	0.918107	0.570761	0.086719	0.0880016	12	1394	1984	1147	1222	109	12	810
chr10	35420847	35422262	chrX	78202364	78203657	S	17.5	+	+	1415	1433	m=6.5;g=11.0	1433	18	140	1275	1182	93	74	19	0.927059	0.824843	0.0767363	0.0777591	11	1394	1263	1145	1182	93	11	158
chr10	35420847	35422263	chr6	8788113	8789469	S	11.3	+	-	1416	1420	m=6.5;g=4.8	1420	4	64	1352	1260	92	76	16	0.931953	0.887324	0.0713347	0.0723315	6	1395	1326	1220	1260	92	6	68
chr10	35420847	35422272	chr10	46264262	46265489	S	20.5	+	-	1425	1430	m=5.9;g=14.5	1430	5	203	1222	1137	85	62	23	0.930442	0.795105	0.0729981	0.0736766	4	1404	1197	1097	1137	85	4	208
chr10	35420847	35422275	chr17	57373754	57375136	S	9.6	+	+	1428	1435	m=5.4;g=4.2	1435	7	53	1375	1297	78	66	12	0.943273	0.903833	0.0589873	0.0597156	7	1407	1382	1285	1297	78	7	60
chr10	35420847	35422275	chr27	32048857	32050241	S	10.6	+	+	1428	1438	m=6.1;g=4.5	1438	10	54	1374	1286	88	69	19	0.935953	0.894298	0.0669476	0.0676802	7	1407	1384	1276	1286	88	7	64
chr10	35420847	35422277	chr26	20189497	20190880	S	9.9	+	+	1430	1438	m=5.5;g=4.4	1438	8	55	1375	1296	79	66	13	0.942545	0.901252	0.0597745	0.0604923	8	1409	1383	1286	1296	79	8	63
chr10	35420847	35422299	chr13	55309945	55311358	S	13.7	+	-	1452	1471	m=8.4;g=5.2	1471	19	58	1394	1270	124	89	35	0.911047	0.863358	0.0946858	0.0957879	10	1431	1366	1218	1270	124	10	77
chr10	35420848	35422250	chr20	32835033	32836384	S	10.6	+	-	1402	1409	m=6.0;g=4.6	1409	7	58	1344	1260	84	65	19	0.9375	0.894251	0.0652585	0.0659223	8	1381	1321	1218	1260	84	8	65
chr10	35420848	35422255	chr16	6437377	6438737	S	12.4	+	-	1407	1422	m=7.0;g=5.4	1422	15	62	1345	1246	99	76	23	0.926394	0.876231	0.077473	0.078395	11	1386	1330	1202	1246	99	11	77
chr10	35420848	35422257	chr30	19383547	19385119	S	22.3	+	-	1572	1625	m=5.8;g=16.6	1625	216	53	1356	1262	94	76	18	0.930678	0.776615	0.0727374	0.0737033	7	1388	1365	1218	1262	94	7	269
chr10	35420848	35422259	chr19	13820337	13822192	S	34.1	+	+	1855	1904	m=5.6;g=28.5	1904	493	49	1362	1255	107	81	26	0.921439	0.659139	0.0829875	0.0840005	11	1390	1388	1214	1255	107	11	542
chr10	35420848	35422259	chr19	20742064	20743433	S	12.4	+	-	1411	1429	m=6.9;g=5.5	1429	18	60	1351	1252	99	68	31	0.926721	0.876137	0.0771107	0.0777178	9	1390	1335	1213	1252	99	9	78
chr10	35420848	35422260	chrX	59683731	59685074	S	12.6	+	-	1412	1423	m=6.3;g=6.4	1423	11	80	1332	1243	89	67	22	0.933183	0.873507	0.0699826	0.0706791	15	1391	1313	1205	1243	89	15	91
chr10	35420849	35422260	chr36	20953459	20954861	S	12.8	+	-	1411	1454	m=6.3;g=6.5	1454	43	52	1359	1268	91	65	26	0.933039	0.872077	0.0701409	0.070719	8	1390	1372	1232	1268	91	8	95
chr10	35420852	35422259	chr3	11421656	11423084	S	29.8	+	-	1428	1609	m=6.0;g=23.8	1609	202	181	1226	1129	97	76	21	0.920881	0.701678	0.0836112	0.0847714	15	1386	1178	1068	1129	97	15	383
chr10	35420855	35422266	chr29	2095463	2097067	S	24.6	+	+	1604	1656	m=6.6;g=17.9	1656	245	52	1359	1249	110	88	22	0.919058	0.754227	0.0856517	0.0869618	10	1390	1359	1203	1249	110	10	297
chr10	35420855	35422275	chr25	25911571	25913134	S	22	+	-	1563	1630	m=5.0;g=17.0	1630	210	67	1353	1271	82	61	21	0.939394	0.779755	0.0631953	0.0637355	10	1399	1346	1232	1271	82	10	277
chr10	35420856	35422262	chr4	44915793	44917133	S	13.2	+	+	1406	1410	m=7.9;g=5.2	1410	4	70	1336	1224	112	88	24	0.916168	0.868085	0.0888989	0.0902307	6	1385	1310	1185	1224	112	6	74
chr10	35420856	35422277	chr3	5209888	5211248	S	14.6	+	-	1421	1428	m=9.4;g=5.3	1428	7	68	1353	1219	134	93	41	0.900961	0.853641	0.106218	0.107456	12	1400	1360	1208	1219	134	12	75
chr10	35420856	35422277	chr37	10517924	10519460	S	18.8	+	+	1536	1590	m=4.8;g=14.0	1590	169	54	1367	1291	76	65	11	0.944404	0.81195	0.0577647	0.058487	7	1400	1441	1197	1291	76	7	223
chr10	35420856	35422608	chr8	37982165	37983675	S	24.5	+	-	1752	1781	m=7.7;g=16.8	1781	29	271	1481	1344	137	83	54	0.907495	0.754632	0.0987271	0.0993361	17	1523	1365	1213	1344	137	17	300
chr10	35420860	35422261	chr20	31577739	31579102	S	10.3	+	-	1401	1408	m=6.6;g=3.7	1408	7	45	1356	1263	93	73	20	0.931416	0.897017	0.0719252	0.0727785	5	1380	1313	1217	1263	93	5	52
chr10	35420861	35422259	chr22	41194427	41195685	S	19.7	+	+	1398	1413	m=7.6;g=12.0	1413	15	155	1243	1135	108	81	27	0.913113	0.803255	0.0923454	0.0935715	10	1377	1201	1070	1135	108	10	170
chr10	35420875	35422260	chr16	33115323	33116661	S	11.5	+	+	1385	1392	m=7.1;g=4.4	1392	7	54	1331	1232	99	72	27	0.92562	0.885057	0.078332	0.0791095	9	1364	1308	1188	1232	99	9	61
chr10	35708414	35709728	chr14	45980468	45981954	S	18.9	+	-	1486	1497	m=5.9;g=13.0	1497	183	11	1303	1214	89	60	29	0.931696	0.810955	0.071617	0.072101	7	1268	1447	1177	1214	89	7	194
chr10	35708417	35709473	chr26	24210242	24219677	S	89.2	+	-	9435	9440	m=0.3;g=88.9	9440	8384	5	1051	1023	28	19	9	0.973359	0.108369	0.027126	0.0271938	5	1041	4958	1014	1023	28	5	8389
chr10	35708551	35709767	chr33	26348446	26349856	S	20.5	+	+	1410	1415	m=6.1;g=14.4	1415	199	5	1211	1125	86	58	28	0.928984	0.795053	0.0746064	0.0751343	7	1188	1381	1085	1125	86	7	204
chr10	35708567	35709788	chr11	17956545	17957909	S	20.8	+	-	1364	1397	m=5.8;g=15.0	1397	176	33	1188	1107	81	54	27	0.931818	0.792412	0.0714826	0.071944	7	1174	1317	1061	1107	81	7	209
chr10	35956145	35958021	chr21	14626417	14628332	S	12.4	+	+	1915	1973	m=4.6;g=7.9	1973	97	58	1818	1728	90	67	23	0.950495	0.875824	0.0512144	0.0515656	10	1876	1878	1718	1728	90	10	155
chr10	36196798	36199542	chr20	46398312	46400795	S	17	+	+	2744	2757	m=6.6;g=10.4	2757	13	274	2470	2288	182	109	73	0.926316	0.829888	0.0775598	0.0779081	14	384	383	367	2288	182	14	287
chr10	36252981	36254490	chr20	46207007	46212504	S	73.4	+	-	5497	5497	m=0.8;g=72.5	5497	3988	0	1509	1464	45	22	23	0.970179	0.266327	0.0304301	0.0304476	2	1257	3208	1213	1464	45	2	3988
chr10	36252990	36254497	chr9	44435989	44437498	S	2	+	-	1509	1509	m=1.9;g=0.1	1509	2	0	1507	1479	28	19	9	0.98142	0.980119	0.018814	0.0188463	1	1255	1252	1226	1479	28	1	2
chr10	36253307	36254482	chr3	62929476	62930651	S	9.3	+	+	1175	1188	m=7.2;g=2.2	1188	13	13	1162	1077	85	65	20	0.92685	0.906566	0.0769674	0.0778645	6	923	916	838	1077	85	6	26
chr10	36410265	36411933	chr29	21893013	21894827	S	21.9	+	-	1814	1884	m=6.7;g=15.2	1884	216	70	1598	1471	127	84	43	0.920526	0.780786	0.0840084	0.0846347	15	1590	1622	1404	1471	127	15	286
chr10	36410265	36411995	chr14	49938619	49940263	S	17.1	+	+	1730	1758	m=9.0;g=8.1	1758	28	114	1616	1458	158	104	54	0.902228	0.829352	0.10476	0.105738	16	1652	1636	1386	1458	158	16	142
chr10	36410267	36411995	chr24	32418512	32420614	S	30.5	+	+	2102	2167	m=7.3;g=23.3	2167	439	65	1663	1505	158	97	61	0.904991	0.694509	0.101589	0.102274	13	1650	1704	1438	1505	158	13	504
chr10	36410271	36411947	chr25	22658107	22659717	S	14.8	+	+	1676	1694	m=8.8;g=6.0	1694	18	84	1592	1443	149	103	46	0.906407	0.85183	0.0999691	0.101042	17	1598	1610	1383	1443	149	17	102
chr10	36410273	36411995	chr22	3690346	3692238	S	24.3	+	+	1892	1964	m=8.4;g=16.0	1964	242	72	1650	1486	164	105	59	0.900606	0.756619	0.106627	0.107534	14	1644	1681	1421	1486	164	14	314
chr10	36410274	36411989	chr8	28101348	28103005	S	13.4	+	+	1715	1723	m=9.1;g=4.3	1723	8	66	1649	1492	157	106	51	0.904791	0.865932	0.101818	0.102836	9	1637	1657	1426	1492	157	9	74
chr10	36410276	36412011	chr22	23980152	23981811	S	14.4	+	-	1735	1740	m=9.4;g=4.9	1740	5	81	1654	1490	164	102	62	0.900846	0.856322	0.10635	0.107149	12	1657	1659	1431	1490	164	12	86
chr10	36609866	36611528	chr38	15392935	15394566	S	20.9	+	+	1662	1764	m=7.5;g=13.3	1764	102	133	1529	1396	133	75	58	0.913015	0.791383	0.0924566	0.0928372	15	1340	1432	1233	1396	133	15	235
chr10	36609911	36611727	chr8	47816621	47818877	S	33.7	+	-	2256	2376	m=5.1;g=28.6	2376	560	120	1696	1575	121	75	46	0.928656	0.662879	0.0749695	0.0753467	19	1534	1654	1390	1575	121	19	680
chr10	36609911	36611737	chrX	77942186	77944065	S	21.9	+	+	1879	2000	m=7.2;g=14.8	2000	174	121	1705	1562	143	82	61	0.916129	0.781	0.0889424	0.0893223	20	1534	1614	1370	1562	143	20	295
chr10	36609914	36611727	chrX	28259813	28261607	S	16.4	+	-	1813	1918	m=4.5;g=11.9	1918	105	124	1689	1603	86	54	32	0.949082	0.835766	0.0527286	0.0529207	13	1534	1620	1438	1603	86	13	229
chr10	36609927	36611725	chr3	37331128	37333031	S	17.2	+	+	1903	1941	m=7.8;g=9.3	1941	143	38	1760	1608	152	100	52	0.913636	0.828439	0.0917541	0.092492	20	1534	1634	1395	1608	152	20	181
chr10	36609929	36611727	chr19	19969984	19971760	S	24.3	+	-	1798	1981	m=4.7;g=19.6	1981	183	205	1593	1500	93	55	38	0.94162	0.757193	0.0607779	0.0609759	18	1534	1576	1337	1500	93	18	388
chr10	36609930	36611742	chr38	9951576	9953378	S	18.4	+	-	1812	1936	m=5.1;g=13.3	1936	124	134	1678	1580	98	60	38	0.941597	0.816116	0.0608022	0.0610336	14	1534	1610	1404	1580	98	14	258
chr10	36609933	36611723	chr15	42869791	42871983	S	40	+	+	2192	2418	m=4.6;g=35.3	2418	628	226	1564	1452	112	80	32	0.928389	0.600496	0.0752645	0.0759339	22	1532	1628	1374	1452	112	22	854
chr10	36609942	36611725	chr7	52557600	52559364	S	16.8	+	+	1783	1892	m=4.2;g=12.5	1892	109	128	1655	1575	80	54	26	0.951662	0.832452	0.0499664	0.0501975	11	1523	1624	1441	1575	80	11	237
chr10	36609968	36611746	chr3	81461170	81465334	S	66.3	+	-	4164	4328	m=3.6;g=62.7	4328	2550	164	1614	1458	156	86	70	0.903346	0.336876	0.103475	0.103907	21	1497	1628	1311	1458	156	21	2714
chr10	36610153	36611740	chr9	54091869	54095359	S	58.6	+	-	3490	3508	m=3.3;g=55.3	3508	1921	18	1569	1453	116	57	59	0.926068	0.414196	0.0778351	0.0779601	14	1312	3162	1257	1453	116	14	1939
chr10	36641780	36643028	chr17	51746307	51747515	S	10.3	+	+	1248	1249	m=7.0;g=3.4	1249	1	41	1207	1120	87	51	36	0.92792	0.896717	0.0757824	0.0760835	8	1222	1208	1098	1120	87	8	42
chr10	36641785	36643020	chr4	11027337	11028522	S	10.8	+	+	1235	1238	m=6.3;g=4.5	1238	3	53	1182	1104	78	50	28	0.93401	0.891761	0.0690753	0.0694418	11	1209	1185	1082	1104	78	11	56
chr10	36641789	36643028	chr9	53713559	53714975	S	21.8	+	-	1416	1458	m=3.9;g=17.9	1458	219	42	1197	1140	57	33	24	0.952381	0.781893	0.049198	0.049314	8	1213	1216	1106	1140	57	8	261
chr10	36641792	36643021	chr25	31762171	31763357	S	11.3	+	+	1229	1230	m=7.6;g=3.7	1230	1	44	1185	1091	94	57	37	0.920675	0.886992	0.0838413	0.0842746	10	1203	1166	1059	1091	94	10	45
chr10	36641792	36643028	chr22	5048881	5050082	S	7.1	+	-	1236	1237	m=4.1;g=3.0	1237	1	36	1200	1149	51	29	22	0.9575	0.92886	0.0437517	0.0438354	6	1210	1147	1079	1149	51	6	37
chr10	36641797	36643022	chr19	20251549	20252993	S	29.7	+	-	1444	1500	m=7.7;g=22.1	1500	275	56	1169	1054	115	67	48	0.901625	0.702667	0.105453	0.10604	12	1199	1180	1022	1054	115	12	331
chr10	36641798	36643026	chr18	16879729	16880920	S	7.6	+	-	1228	1229	m=4.5;g=3.2	1229	1	38	1190	1135	55	29	26	0.953782	0.923515	0.0477039	0.0477719	7	1202	1176	1105	1135	55	7	39
chr10	36641798	36643028	chr11	15815506	15816698	S	8.6	+	+	1230	1234	m=4.9;g=3.7	1234	4	42	1188	1128	60	34	26	0.949495	0.9141	0.052286	0.0524047	9	1204	1186	1103	1128	60	9	46
chr10	36641798	36643028	chr6	16425272	16426463	S	7.9	+	-	1230	1231	m=4.5;g=3.3	1231	1	40	1190	1134	56	36	20	0.952941	0.921202	0.0486	0.0487793	7	1204	1191	1112	1134	56	7	41
chr10	36641799	36643019	chr14	18033022	18034197	S	11.3	+	+	1220	1225	m=6.9;g=4.5	1225	5	50	1170	1086	84	59	25	0.928205	0.886531	0.0754676	0.0760997	10	1194	1168	1063	1086	84	10	55
chr10	36641804	36643054	chr11	5710277	5711531	S	12.4	+	-	1254	1294	m=5.9;g=6.5	1294	44	40	1210	1134	76	47	29	0.93719	0.876352	0.0655967	0.0658796	10	1224	1224	1093	1134	76	10	84
chr10	36641805	36643020	chr37	11715456	11716633	S	6.9	+	-	1215	1216	m=3.6;g=3.3	1216	1	39	1176	1132	44	26	18	0.962585	0.930921	0.0383805	0.0384571	7	1189	1168	1102	1132	44	7	40
chr10	36641805	36643023	chr7	9568962	9570534	S	31.5	+	+	1572	1603	m=5.6;g=26.0	1603	385	31	1187	1098	89	55	34	0.925021	0.684966	0.078997	0.0794124	10	1192	1255	1062	1098	89	10	416
chr10	36641805	36643026	chr36	3322044	3323220	S	11	+	+	1221	1223	m=7.0;g=4.0	1223	2	47	1174	1089	85	50	35	0.927598	0.890433	0.0761393	0.0764482	9	1195	1176	1069	1089	85	9	49
chr10	36641805	36643057	chr19	8606480	8607708	S	13.2	+	+	1252	1268	m=8.8;g=4.4	1268	16	40	1212	1100	112	52	60	0.907591	0.867508	0.0986178	0.0987594	10	1226	1228	1081	1100	112	10	56
chr10	36641806	36643025	chr17	4411916	4413104	S	8.9	+	-	1219	1225	m=5.4;g=3.5	1225	6	37	1182	1116	66	37	29	0.944162	0.91102	0.0580254	0.0581652	11	1193	1181	1088	1116	66	11	43
chr10	36641806	36643030	chr4	63427028	63428213	S	10.8	+	+	1224	1227	m=7.1;g=3.7	1227	3	42	1182	1095	87	50	37	0.926396	0.892421	0.0774709	0.0777583	9	1198	1178	1070	1095	87	9	45
chr10	36641806	36643033	chr12	30832638	30833773	S	13.8	+	-	1227	1230	m=5.9;g=8.0	1230	3	95	1132	1060	72	41	31	0.936396	0.861789	0.0664641	0.0666639	13	1201	1135	1040	1060	72	13	98
chr10	36641809	36642923	chr38	16490295	16491399	S	6.9	+	-	1114	1116	m=5.6;g=1.3	1116	2	12	1102	1039	63	28	35	0.942831	0.931004	0.0594651	0.0595004	5	1088	1076	1012	1039	63	5	14
chr10	36641809	36643024	chr14	20091694	20092832	S	14.3	+	+	1215	1229	m=5.8;g=8.5	1229	14	91	1124	1053	71	52	19	0.936833	0.856794	0.0659868	0.0665453	11	1189	1117	1023	1053	71	11	105
chr10	36641815	36643020	chr18	37909130	37910342	S	12.2	+	-	1212	1249	m=5.7;g=6.5	1249	44	37	1168	1097	71	46	25	0.939212	0.878303	0.0633929	0.0637133	8	1179	1146	1067	1097	71	8	81
chr10	36641816	36643020	chr17	35024689	35026034	S	26.5	+	-	1345	1421	m=5.9;g=20.6	1421	217	76	1128	1044	84	55	29	0.925532	0.734694	0.0784296	0.0789504	16	1178	1175	1025	1044	84	16	293
chr10	36641820	36643041	chrX	9976676	9977866	S	9.6	+	+	1221	1231	m=5.4;g=4.1	1231	10	41	1180	1113	67	44	23	0.94322	0.904143	0.059044	0.0593362	7	1195	1169	1084	1113	67	7	51
chr10	36641822	36643046	chr18	29813057	29814239	S	11.2	+	+	1224	1228	m=7.2;g=4.1	1228	4	46	1178	1090	88	47	41	0.925297	0.887622	0.0786903	0.0788962	12	1198	1182	1071	1090	88	12	50
chr10	37036439	37037675	chr7	52878414	52882419	S	73	+	+	4005	4033	m=2.9;g=70.0	4033	2797	28	1208	1090	118	77	41	0.902318	0.27027	0.104656	0.105599	16	1060	3095	934	1090	118	16	2825
chr10	37066967	37071741	chr8	30697535	30702603	S	35.4	+	-	5068	5766	m=6.1;g=29.3	5766	992	698	4076	3723	353	217	136	0.913395	0.645682	0.0920264	0.0925859	35	144	166	134	3723	353	35	1690
chr10	37133683	37135700	chr7	67834500	67836455	S	25.6	+	+	2017	2219	m=4.6;g=21.0	2219	202	264	1753	1652	101	62	39	0.942384	0.744479	0.0599488	0.0601762	10	1787	1748	1620	1652	101	10	466
chr10	37133689	37135700	chr12	29358666	29360461	S	17.2	+	-	2011	2026	m=5.0;g=12.1	2026	15	231	1780	1678	102	61	41	0.942697	0.828233	0.0596108	0.059811	6	1781	1734	1621	1678	102	6	246
chr10	37133697	37134873	chr10	53452995	53453957	S	24	+	+	1176	1177	m=5.7;g=18.4	1177	1	215	961	894	67	34	33	0.930281	0.759558	0.0731755	0.0733087	4	946	911	852	894	67	4	216
chr10	37133700	37135738	chr4	2687433	2689242	S	18.8	+	-	2038	2055	m=6.0;g=12.8	2055	17	246	1792	1669	123	71	52	0.931362	0.812165	0.071985	0.0722367	12	1808	1769	1631	1669	123	12	263
chr10	37133703	37135700	chrX	62773557	62775316	S	19.8	+	-	1997	2011	m=6.6;g=13.2	2011	14	252	1745	1613	132	87	45	0.924355	0.802089	0.0797371	0.0802907	8	1767	1759	1600	1613	132	8	266
chr10	37133707	37134713	chr25	17283409	17284198	S	29.5	+	+	1006	1013	m=6.7;g=22.8	1013	7	224	782	714	68	41	27	0.913043	0.704837	0.0924245	0.0929431	6	776	759	685	714	68	6	231
chr10	37133710	37135689	chr38	7337783	7339544	S	19.2	+	-	1979	2000	m=6.2;g=13.0	2000	21	239	1740	1615	125	87	38	0.928161	0.8075	0.0755165	0.0761279	10	1749	1737	1588	1615	125	10	260
chr10	37133711	37135701	chrX	54382391	54384173	S	17.1	+	-	1990	2005	m=5.2;g=11.9	2005	15	223	1767	1662	105	68	37	0.940577	0.828928	0.061909	0.0622136	5	1760	1740	1625	1662	105	5	238
chr10	37133711	37135718	chr30	12709888	12711709	S	16.1	+	-	2007	2042	m=3.6;g=12.5	2042	35	221	1786	1713	73	48	25	0.959127	0.838883	0.0420294	0.0421754	5	1777	1762	1676	1713	73	5	256
chr10	37133712	37135696	chr12	2052362	2054151	S	18.8	+	-	1984	2042	m=3.5;g=15.2	2042	58	253	1731	1659	72	48	24	0.958406	0.812439	0.0427924	0.0429524	6	1754	1709	1617	1659	72	6	311
chr10	37133712	37135699	chrX	58280022	58281765	S	18.6	+	-	1987	2002	m=4.9;g=13.7	2002	15	259	1728	1630	98	66	32	0.943287	0.814186	0.0589718	0.0592941	9	1757	1722	1602	1630	98	9	274
chr10	37133713	37135693	chr15	61885058	61886826	S	17.2	+	+	1980	2003	m=4.3;g=12.9	2003	23	235	1745	1658	87	59	28	0.950143	0.827758	0.0515912	0.0518425	9	1750	1768	1643	1658	87	9	258
chr10	37133713	37135700	chr31	10598970	10600749	S	20.1	+	-	1987	2019	m=6.6;g=13.5	2019	32	240	1747	1613	134	86	48	0.923297	0.79891	0.0809149	0.0814272	11	1757	1779	1600	1613	134	11	272
chr10	37133713	37135700	chr33	24399531	24401346	S	14.5	+	+	1987	2001	m=4.5;g=10.0	2001	14	186	1801	1711	90	63	27	0.950028	0.855072	0.0517149	0.0520003	5	1757	1677	1580	1711	90	5	200
chr10	37133714	37135700	chr22	35244920	35246716	S	15.8	+	+	1986	2006	m=4.3;g=11.5	2006	20	210	1776	1690	86	55	31	0.951577	0.842473	0.0500574	0.0502439	7	1756	1735	1638	1690	86	7	230
chr10	37133714	37135704	chr27	29508684	29510468	S	19.6	+	+	1990	2019	m=6.5;g=13.1	2019	29	235	1755	1623	132	93	39	0.924786	0.803863	0.0792578	0.0799662	8	1760	1761	1600	1623	132	8	264
chr10	37133715	37135703	chr31	21247117	21248978	S	42.3	+	+	1988	2364	m=5.2;g=37.2	2364	376	503	1485	1363	122	78	44	0.917845	0.576565	0.0870127	0.0875999	15	1758	1560	1344	1363	122	15	879
chr10	37133716	37135106	chr2	61826415	61827587	S	20	+	+	1390	1396	m=3.5;g=16.5	1396	6	224	1166	1117	49	30	19	0.957976	0.800143	0.0432473	0.043362	4	1160	1131	1075	1117	49	4	230
chr10	37133716	37135679	chr33	6126261	6128026	S	15.7	+	+	1963	1978	m=4.2;g=11.5	1978	15	213	1750	1667	83	57	26	0.952571	0.84277	0.0489946	0.049232	5	1733	1716	1622	1667	83	5	228
chr10	37133716	37135690	chr8	23310915	23312867	S	24.6	+	-	1974	2154	m=6.8;g=17.7	2154	180	202	1772	1625	147	91	56	0.917043	0.75441	0.0879141	0.0884379	6	1744	1770	1601	1625	147	6	382
chr10	37133716	37135700	chr26	24611824	24613811	S	25.9	+	-	1987	2208	m=5.7;g=20.2	2208	224	221	1763	1637	126	91	35	0.928531	0.741395	0.0751074	0.0758017	12	1754	1725	1576	1637	126	12	445
chr10	37133716	37135700	chr27	3568524	3570299	S	15.6	+	-	1984	2001	m=3.5;g=12.1	2001	17	226	1758	1688	70	49	21	0.960182	0.843578	0.0409139	0.0410904	6	1754	1738	1635	1688	70	6	243
chr10	37133716	37135703	chr12	26219961	26221738	S	17.1	+	-	1987	2003	m=5.0;g=12.1	2003	16	226	1761	1660	101	66	35	0.942646	0.828757	0.0596654	0.0599581	10	1757	1738	1629	1660	101	10	242
chr10	37133716	37135703	chr27	8899447	8901232	S	15.2	+	+	1987	2006	m=3.2;g=12.0	2006	19	221	1766	1701	65	47	18	0.963194	0.847956	0.0377402	0.0379092	9	1757	1699	1621	1701	65	9	240
chr10	37133716	37135712	chr11	62116929	62118715	S	19.2	+	-	1996	2016	m=6.8;g=12.4	2016	20	230	1766	1629	137	86	51	0.922424	0.808036	0.0818886	0.0823675	12	1766	1738	1598	1629	137	12	250
chr10	37133717	37135699	chrX	69765048	69766828	S	17.9	+	+	1982	1997	m=6.3;g=11.6	1997	15	217	1765	1640	125	81	44	0.929178	0.821232	0.074392	0.0748391	10	1752	1731	1598	1640	125	10	232
chr10	37133717	37135700	chr31	4498280	4500044	S	17.3	+	-	1983	1998	m=4.9;g=12.5	1998	15	234	1749	1652	97	73	24	0.94454	0.826827	0.0576179	0.0580832	7	1753	1764	1637	1652	97	7	249
chr10	37133717	37135701	chr12	32972277	32974050	S	17.4	+	+	1984	2007	m=4.6;g=12.8	2007	23	234	1750	1657	93	66	27	0.946857	0.82561	0.0551196	0.0554623	12	1754	1753	1628	1657	93	12	257
chr10	37133717	37135702	chr23	38103926	38105873	S	26.1	+	+	1985	2188	m=5.9;g=20.3	2188	203	241	1744	1616	128	94	34	0.926606	0.738574	0.0772386	0.0780209	8	1755	1759	1590	1616	128	8	444
chr10	37133718	37135700	chr28	12823235	12825020	S	15.7	+	-	1982	2006	m=3.4;g=12.2	2006	24	221	1761	1692	69	47	22	0.960818	0.84347	0.0402429	0.0403965	5	1752	1723	1636	1692	69	5	245
chr10	37133718	37135701	chrX	89159014	89160786	S	17	+	-	1983	1998	m=5.0;g=12.1	1998	15	226	1757	1658	99	69	30	0.943654	0.82983	0.058575	0.0589379	6	1753	1742	1628	1658	99	6	241
chr10	37133718	37135712	chr7	71729338	71731113	S	18.1	+	-	1994	2010	m=5.6;g=12.5	2010	16	235	1759	1646	113	74	39	0.935759	0.818905	0.0671603	0.0675375	8	1764	1775	1632	1646	113	8	251
chr10	37133719	37134869	chrX	68334361	68335494	S	35.8	+	-	1150	1374	m=2.0;g=33.8	1374	224	241	909	882	27	20	7	0.970297	0.641921	0.0303072	0.0304253	6	920	917	862	882	27	6	465
chr10	37133719	37135722	chr14	26398232	26400013	S	18.8	+	-	2003	2018	m=6.3;g=12.5	2018	15	237	1766	1638	128	92	36	0.92752	0.811695	0.0762258	0.0769292	10	1773	1732	1587	1638	128	10	252
chr10	37133720	37135472	chr37	23603858	23605387	S	19.9	+	+	1752	1769	m=5.4;g=14.5	1769	17	240	1512	1417	95	59	36	0.937169	0.801018	0.0656194	0.0659077	8	1522	1529	1401	1417	95	8	257
chr10	37133720	37135696	chr2	59019337	59021104	S	15.3	+	-	1976	1991	m=3.3;g=12.0	1991	15	224	1752	1686	66	49	17	0.962329	0.846811	0.0386502	0.0388456	4	1746	1733	1654	1686	66	4	239
chr10	37133720	37135698	chr4	1516866	1518809	S	25.3	+	+	1978	2192	m=4.2;g=21.1	2192	214	249	1729	1638	91	64	27	0.947368	0.747263	0.0545695	0.054894	9	1748	1747	1614	1638	91	9	463
chr10	37133720	37135699	chr22	40619255	40621032	S	18.9	+	+	1979	2010	m=5.7;g=13.1	2010	31	233	1746	1631	115	70	45	0.934135	0.811443	0.0689383	0.069231	9	1749	1755	1613	1631	115	9	264
chr10	37133720	37135699	chr4	67384953	67386940	S	13.6	+	-	1987	2041	m=7.9;g=5.7	2041	62	54	1925	1764	161	72	89	0.916364	0.864282	0.0886783	0.0887638	10	1749	1775	1638	1764	161	10	116
chr10	37133720	37135699	chr7	36945939	36947701	S	16.1	+	+	1979	1996	m=3.6;g=12.6	1996	17	234	1745	1674	71	49	22	0.959312	0.838677	0.041833	0.0420079	6	1749	1744	1646	1674	71	6	251
chr10	37133720	37135700	chr12	36718056	36719831	S	14.9	+	-	1980	1995	m=3.2;g=11.8	1995	15	220	1760	1697	63	46	17	0.964205	0.850627	0.0366779	0.0368431	4	1750	1702	1626	1697	63	4	235
chr10	37133720	37135700	chr22	22311702	22313437	S	21.3	+	-	1980	2004	m=6.6;g=14.6	2004	24	269	1711	1578	133	95	38	0.922268	0.787425	0.0820625	0.0828643	12	1750	1723	1558	1578	133	12	293
chr10	37133720	37135700	chr28	6411970	6413726	S	19.4	+	-	1980	1996	m=6.6;g=12.8	1996	16	240	1740	1609	131	95	36	0.924713	0.806112	0.0793397	0.0801299	9	1750	1756	1594	1609	131	9	256
chr10	37133720	37135700	chr30	16076808	16078597	S	15.5	+	-	1980	1997	m=4.2;g=11.3	1997	17	208	1772	1688	84	61	23	0.952596	0.845268	0.0489684	0.0492611	7	1750	1746	1645	1688	84	7	225
chr10	37133720	37135700	chr30	5871944	5873649	S	22.7	+	+	1980	2012	m=5.9;g=16.8	2012	32	307	1673	1555	118	85	33	0.929468	0.772863	0.0740723	0.0747403	11	1750	1693	1536	1555	118	11	339
chr10	37133720	37135700	chr31	13911118	13912899	S	15.5	+	-	1980	2005	m=3.1;g=12.4	2005	25	224	1756	1694	62	46	16	0.964692	0.844888	0.0361656	0.0363359	5	1750	1737	1660	1694	62	5	249
chr10	37133720	37135700	chr32	28462884	28464687	S	18.1	+	+	1980	2011	m=6.2;g=11.9	2011	31	208	1772	1648	124	80	44	0.930023	0.819493	0.0734604	0.0738882	13	1750	1751	1602	1648	124	13	239
chr10	37133720	37135700	chr33	202144	203937	S	19.8	+	-	1980	2048	m=4.1;g=15.8	2048	68	255	1725	1642	83	59	24	0.951884	0.801758	0.0497287	0.0500078	14	1750	1760	1624	1642	83	14	323
chr10	37133720	37135700	chr3	43531359	43533109	S	19.3	+	+	1980	2000	m=5.8;g=13.5	2000	20	250	1730	1614	116	78	38	0.932948	0.807	0.0702409	0.0707011	12	1750	1700	1565	1614	116	12	270
chr10	37133720	37135700	chr4	68896948	68898724	S	15	+	+	1980	1995	m=3.3;g=11.7	1995	15	219	1761	1696	65	47	18	0.963089	0.850125	0.0378501	0.0380201	5	1750	1702	1624	1696	65	5	234
chr10	37133720	37135700	chr5	87675430	87677203	S	22	+	+	1980	2015	m=8.2;g=13.7	2015	35	242	1738	1572	166	107	59	0.904488	0.780149	0.102165	0.103017	16	1750	1755	1545	1572	166	16	277
chr10	37133720	37135700	chr7	10466570	10468335	S	17.5	+	+	1980	1996	m=5.1;g=12.4	1996	16	231	1749	1647	102	73	29	0.941681	0.82515	0.0607113	0.0611431	8	1750	1745	1620	1647	102	8	247
chr10	37133720	37135701	chr38	4190149	4191889	S	19.4	+	-	1981	1996	m=5.9;g=13.6	1996	15	256	1725	1608	117	82	35	0.932174	0.805611	0.0710914	0.0716451	10	1751	1740	1603	1608	117	10	271
chr10	37133720	37135702	chr19	44153105	44154862	S	18.5	+	-	1982	1997	m=5.8;g=12.8	1997	15	240	1742	1627	115	76	39	0.933984	0.814722	0.0691041	0.0695194	10	1752	1757	1622	1627	115	10	255
chr10	37133720	37135704	chr15	29742017	29743797	S	15.1	+	+	1984	1999	m=3.4;g=11.7	1999	15	219	1765	1698	67	50	17	0.96204	0.849425	0.0389547	0.039157	4	1754	1751	1670	1698	67	4	234
chr10	37133720	37135704	chr4	10990145	10992119	S	25.3	+	+	1984	2211	m=4.3;g=21.0	2211	227	237	1747	1652	95	70	25	0.945621	0.747173	0.0564511	0.0568646	12	1754	1789	1638	1652	95	12	464
chr10	37133720	37135705	chr14	46275986	46277753	S	17.6	+	+	1985	2002	m=5.0;g=12.6	2002	17	235	1750	1650	100	63	37	0.942857	0.824176	0.059437	0.0596866	8	1755	1734	1614	1650	100	8	252
chr10	37133720	37135711	chr25	39542992	39544748	S	17.3	+	+	1991	2006	m=4.1;g=13.2	2006	15	250	1741	1659	82	58	24	0.952901	0.827019	0.0486433	0.048905	7	1761	1736	1637	1659	82	7	265
chr10	37133720	37135718	chrX	94047417	94049220	S	19.5	+	-	1998	2047	m=5.2;g=14.3	2047	49	244	1754	1647	107	67	40	0.938997	0.804592	0.0636277	0.0639078	10	1768	1765	1623	1647	107	10	293
chr10	37133720	37135738	chr12	23717138	23718934	S	18.6	+	-	2018	2034	m=6.1;g=12.5	2034	16	238	1780	1656	124	81	43	0.930337	0.814159	0.0731136	0.0735592	10	1788	1796	1647	1656	124	10	254
chr10	37133721	37135693	chr14	50974001	50975763	S	18	+	-	1972	1991	m=5.6;g=12.5	1991	19	229	1743	1632	111	72	39	0.936317	0.819689	0.0665505	0.0669066	8	1742	1734	1609	1632	111	8	248
chr10	37133721	37135700	chr19	10872102	10873882	S	18.5	+	+	1979	2008	m=5.7;g=12.8	2008	29	228	1751	1637	114	73	41	0.934894	0.815239	0.0681065	0.0684608	12	1749	1751	1614	1637	114	12	257
chr10	37133721	37135704	chr8	22174467	22176209	S	20.5	+	-	1983	2012	m=5.6;g=14.9	2012	29	270	1713	1600	113	77	36	0.934034	0.795229	0.0690493	0.0695172	13	1753	1742	1593	1600	113	13	299
chr10	37133722	37134769	chr5	29187862	29188863	S	13.6	+	+	1047	1056	m=7.6;g=6.1	1056	9	55	992	912	80	47	33	0.919355	0.863636	0.0853192	0.085709	8	817	769	690	912	80	8	64
chr10	37133722	37135689	chr21	20839156	20841188	S	30.1	+	+	2032	2260	m=7.0;g=23.1	2260	293	228	1739	1580	159	110	49	0.908568	0.699115	0.0975039	0.098525	13	1737	1801	1546	1580	159	13	521
chr10	37133722	37135695	chr3	63549980	63551746	S	14.9	+	-	1973	1988	m=3.0;g=11.9	1988	15	222	1751	1691	60	44	16	0.965734	0.850604	0.0350736	0.0352269	4	1743	1732	1657	1691	60	4	237
chr10	37133722	37135698	chr18	38600397	38602145	S	17.9	+	-	1976	1995	m=4.6;g=13.3	1995	19	247	1729	1637	92	67	25	0.94679	0.820551	0.0551918	0.05557	7	1746	1748	1628	1637	92	7	266
chr10	37133722	37135698	chrX	48650380	48652128	S	18.8	+	-	1976	1991	m=5.9;g=13.0	1991	15	243	1733	1616	117	84	33	0.932487	0.811652	0.0707473	0.0713471	10	1746	1748	1607	1616	117	10	258
chr10	37133722	37135699	chr14	18883850	18885207	S	39.1	+	-	1977	2003	m=5.5;g=33.5	2003	26	646	1331	1220	111	69	42	0.916604	0.609086	0.0884077	0.0889472	10	1747	1325	1187	1220	111	10	672
chr10	37133722	37135700	chr15	37066008	37067774	S	18.7	+	-	1978	1995	m=6.4;g=12.3	1995	17	229	1749	1621	128	87	41	0.926815	0.812531	0.0770061	0.0775874	9	1748	1738	1592	1621	128	9	246
chr10	37133722	37135700	chr19	26109328	26111092	S	17.8	+	-	1978	1995	m=5.4;g=12.4	1995	17	231	1747	1639	108	76	32	0.93818	0.821554	0.0645174	0.064977	7	1748	1764	1626	1639	108	7	248
chr10	37133722	37135700	chr20	31618752	31620370	S	26.3	+	+	1978	1995	m=6.5;g=19.7	1995	17	377	1601	1471	130	84	46	0.918801	0.737343	0.0859403	0.086538	9	1748	1568	1435	1471	130	9	394
chr10	37133722	37135700	chr23	46255110	46256836	S	23	+	+	1978	1998	m=8.4;g=14.6	1998	20	272	1706	1539	167	105	62	0.90211	0.77027	0.104895	0.105707	16	1748	1723	1528	1539	167	16	292
chr10	37133722	37135700	chr25	3969598	3971576	S	30.2	+	+	1978	2229	m=7.7;g=22.5	2229	251	251	1727	1556	171	127	44	0.900984	0.698071	0.106191	0.10778	17	1748	1760	1548	1556	171	17	502
chr10	37133722	37135700	chr34	11286339	11288114	S	17.8	+	-	1978	1993	m=6.1;g=11.7	1993	15	218	1760	1638	122	83	39	0.930682	0.821877	0.0727337	0.0732517	5	1748	1703	1579	1638	122	5	233
chr10	37133722	37135700	chr34	40549252	40551018	S	16.1	+	+	1978	1994	m=3.9;g=12.2	1994	16	228	1750	1673	77	57	20	0.956	0.839017	0.0453435	0.0456115	5	1748	1742	1648	1673	77	5	244
chr10	37133722	37135700	chr34	44348904	44350661	S	16.6	+	-	1978	1994	m=4.0;g=12.7	1994	16	237	1741	1662	79	55	24	0.954624	0.833501	0.0468069	0.0470347	6	1748	1735	1638	1662	79	6	253
chr10	37133722	37135700	chr38	5002652	5004397	S	20.3	+	-	1978	2005	m=6.0;g=14.3	2005	27	260	1718	1597	121	80	41	0.929569	0.796509	0.0739605	0.0744397	10	1748	1672	1537	1597	121	10	287
chr10	37133722	37135700	chr7	39666413	39668188	S	16.1	+	+	1978	1994	m=4.3;g=11.8	1994	16	219	1759	1673	86	57	29	0.951109	0.839017	0.0505578	0.050778	7	1748	1675	1578	1673	86	7	235
chr10	37133722	37135701	chr18	43965446	43967460	S	27.1	+	+	2014	2248	m=4.8;g=22.4	2248	269	234	1745	1638	107	72	35	0.938682	0.728648	0.0639702	0.0643503	11	1749	1819	1608	1638	107	11	503
chr10	37133722	37135704	chr21	5236461	5238824	S	26.9	+	+	2363	2432	m=5.5;g=21.3	2432	450	69	1913	1779	134	88	46	0.929953	0.731497	0.0735372	0.073998	16	1752	1750	1558	1779	134	16	519
chr10	37133722	37135712	chr8	21894321	21896093	S	19	+	-	1990	2012	m=6.0;g=13.0	2012	22	240	1750	1629	121	84	37	0.930857	0.809642	0.0725405	0.0730974	9	1760	1752	1605	1629	121	9	262
chr10	37133722	37135720	chr14	57364266	57366000	S	23.6	+	+	1998	2022	m=8.2;g=15.4	2022	24	288	1710	1545	165	99	66	0.903509	0.764095	0.103288	0.10393	19	1768	1700	1522	1545	165	19	312
chr10	37133722	37135727	chr5	36236496	36238655	S	32	+	-	2159	2406	m=5.1;g=26.9	2406	401	247	1758	1636	122	86	36	0.930603	0.679967	0.0728206	0.0734154	9	1775	1793	1624	1636	122	9	648
chr10	37133723	37135693	chr2	41234338	41236338	S	27	+	-	2000	2223	m=5.6;g=21.4	2223	253	223	1747	1622	125	74	51	0.928449	0.729645	0.0751982	0.075508	11	1740	1761	1592	1622	125	11	476
chr10	37133723	37135698	chr2	1043998	1045779	S	17.4	+	-	1975	2020	m=3.3;g=14.1	2020	45	239	1736	1669	67	50	17	0.961406	0.826238	0.0396229	0.0398324	6	1745	1686	1603	1669	67	6	284
chr10	37133723	37135699	chr25	263868	265720	S	27.5	+	-	1976	2131	m=7.1;g=20.4	2131	155	279	1697	1545	152	100	52	0.91043	0.725012	0.0953864	0.0961871	18	1746	1785	1536	1545	152	18	434
chr10	37133723	37135699	chr32	14005993	14007740	S	18.9	+	+	1976	1991	m=5.9;g=13.0	1991	15	244	1732	1614	118	80	38	0.931871	0.810648	0.0714249	0.071917	5	1746	1747	1606	1614	118	5	259
chr10	37133723	37135699	chr8	43161519	43163400	S	26.9	+	-	1976	2129	m=8.1;g=18.8	2129	153	248	1728	1556	172	129	43	0.900463	0.73086	0.106792	0.108458	9	1746	1754	1546	1556	172	9	401
chr10	37133723	37135700	chr17	42730874	42732651	S	16	+	-	1977	1998	m=3.9;g=12.1	1998	21	221	1756	1679	77	53	24	0.95615	0.84034	0.0451838	0.0453866	7	1747	1711	1619	1679	77	7	242
chr10	37133723	37135700	chr18	981901	983664	S	15.6	+	+	1977	1992	m=3.3;g=12.2	1992	15	229	1748	1682	66	46	20	0.962243	0.844378	0.038741	0.0388963	4	1747	1750	1657	1682	66	4	244
chr10	37133723	37135700	chr3	69391657	69393403	S	20.4	+	+	1977	1995	m=7.0;g=13.4	1995	18	249	1728	1588	140	94	46	0.918981	0.79599	0.0857376	0.0864314	9	1747	1722	1563	1588	140	9	267
chr10	37133723	37135700	chr7	70478703	70480460	S	17.3	+	+	1977	1997	m=4.3;g=13.0	1997	20	240	1737	1651	86	60	26	0.950489	0.82674	0.0512205	0.0514968	11	1747	1753	1636	1651	86	11	260
chr10	37133723	37135702	chr4	2322755	2324541	S	16.3	+	-	1979	1997	m=4.8;g=11.5	1997	18	211	1768	1672	96	61	35	0.945701	0.837256	0.0563645	0.0565964	7	1749	1746	1632	1672	96	7	229
chr10	37133723	37135726	chr37	31611826	31613597	S	22.7	+	-	2003	2034	m=8.3;g=14.5	2034	31	263	1740	1572	168	105	63	0.903448	0.772861	0.103357	0.104125	19	1773	1771	1560	1572	168	19	294
chr10	37133724	37135693	chr34	5765701	5767475	S	14.5	+	+	1969	1984	m=3.1;g=11.3	1984	15	210	1759	1697	62	44	18	0.964753	0.855343	0.0361024	0.0362465	7	1739	1736	1657	1697	62	7	225
chr10	37133724	37135697	chr6	64739078	64740663	S	27.6	+	+	1973	1994	m=6.1;g=21.6	1994	21	409	1564	1443	121	85	36	0.922634	0.723671	0.0816536	0.0823991	9	1743	1568	1424	1443	121	9	430
chr10	37133724	37135698	chr4	77407415	77409175	S	19.4	+	-	1974	1989	m=7.1;g=12.3	1989	15	229	1745	1604	141	90	51	0.919198	0.806435	0.0854952	0.0860574	8	1744	1649	1507	1604	141	8	244
chr10	37133724	37135699	chr12	26977667	26979439	S	16.5	+	-	1975	1990	m=4.8;g=11.7	1990	15	218	1757	1661	96	62	34	0.945361	0.834673	0.0567311	0.0569825	7	1745	1707	1600	1661	96	7	233
chr10	37133724	37135700	chr27	14874998	14876761	S	19	+	+	1976	1999	m=6.0;g=13.0	1999	23	236	1740	1620	120	77	43	0.931034	0.810405	0.0723452	0.0727504	9	1746	1763	1607	1620	120	9	259
chr10	37133724	37135700	chr5	29004555	29006303	S	18.8	+	+	1976	1997	m=5.3;g=13.5	1997	21	249	1727	1622	105	74	31	0.939201	0.812218	0.0634053	0.0638512	10	1746	1748	1606	1622	105	10	270
chr10	37133724	37135700	chr9	6518446	6520190	S	19.1	+	+	1976	1991	m=6.0;g=13.2	1991	15	247	1729	1610	119	83	36	0.931174	0.808639	0.0721915	0.0727527	9	1746	1692	1550	1610	119	9	262
chr10	37133724	37135703	chr11	11750044	11751814	S	15.1	+	-	1979	1994	m=3.2;g=12.0	1994	15	224	1755	1692	63	46	17	0.964103	0.848546	0.036785	0.0369512	4	1749	1707	1631	1692	63	4	239
chr10	37133724	37135704	chr29	5578279	5580048	S	16.6	+	-	1980	1995	m=4.6;g=12.1	1995	15	226	1754	1663	91	57	34	0.948119	0.833584	0.0537632	0.0539611	7	1750	1736	1636	1663	91	7	241
chr10	37133724	37135708	chr25	14249885	14251681	S	17.1	+	-	1984	2008	m=5.4;g=11.8	2008	24	212	1772	1664	108	60	48	0.939052	0.828685	0.0635674	0.0637289	10	1754	1692	1575	1664	108	10	236
chr10	37133725	37135203	chr8	18342252	18343503	S	18.9	+	-	1478	1479	m=3.4;g=15.5	1479	1	228	1250	1199	51	32	19	0.9592	0.810683	0.0419517	0.0420715	3	1248	1251	1184	1199	51	3	229
chr10	37133725	37135647	chr8	51321158	51322859	S	19.2	+	-	1922	1938	m=6.2;g=13.1	1938	16	237	1685	1565	120	87	33	0.928783	0.807534	0.0748284	0.0755271	9	1692	1679	1546	1565	120	9	253
chr10	37133725	37135699	chr3	78678080	78679850	S	16.7	+	+	1974	1989	m=5.0;g=11.8	1989	15	219	1755	1656	99	62	37	0.94359	0.832579	0.0586444	0.0588811	5	1744	1740	1633	1656	99	5	234
chr10	37133725	37135700	chr25	32351330	32353087	S	16.3	+	-	1975	1990	m=3.9;g=12.5	1990	15	233	1742	1665	77	48	29	0.955798	0.836683	0.0455582	0.0456961	5	1745	1757	1657	1665	77	5	248
chr10	37133725	37135700	chr5	24040532	24042287	S	17.8	+	+	1975	1993	m=5.0;g=12.8	1993	18	238	1737	1638	99	66	33	0.943005	0.821877	0.0592768	0.0595897	8	1745	1730	1613	1638	99	8	256
chr10	37133725	37135700	chrX	49745608	49747374	S	15.9	+	-	1975	1990	m=3.9;g=12.0	1990	15	224	1751	1674	77	53	24	0.956025	0.841206	0.0453168	0.0455208	4	1745	1766	1654	1674	77	4	239
chr10	37133725	37135701	chr19	33687689	33689436	S	18.5	+	-	1976	1991	m=5.5;g=13.0	1991	15	244	1732	1623	109	71	38	0.937067	0.815168	0.0657311	0.0660841	9	1746	1722	1605	1623	109	9	259
chr10	37133725	37135727	chr5	69865859	69867661	S	15.9	+	+	2002	2019	m=4.4;g=11.6	2019	17	217	1785	1697	88	57	31	0.9507	0.840515	0.0509947	0.051199	7	1772	1728	1628	1697	88	7	234
chr10	37133726	37135690	chr32	24007678	24009393	S	19.8	+	+	1964	1979	m=5.7;g=14.1	1979	15	264	1700	1587	113	73	40	0.933529	0.80192	0.0696026	0.0699871	9	1734	1682	1560	1587	113	9	279
chr10	37133726	37135700	chr3	39920578	39922333	S	20.4	+	+	1974	2005	m=6.4;g=14.0	2005	31	250	1724	1595	129	97	32	0.925174	0.795511	0.0788271	0.0797155	9	1744	1755	1587	1595	129	9	281
chr10	37133726	37135702	chr17	60511231	60513209	S	25.6	+	+	1978	2222	m=3.5;g=22.1	2222	246	244	1732	1654	78	53	25	0.954965	0.744374	0.0464434	0.0466475	7	1746	1778	1640	1654	78	7	490
chr10	37133726	37135702	chr29	26392391	26393918	S	27	+	+	1976	1977	m=4.1;g=22.8	1977	1	450	1526	1444	82	50	32	0.946265	0.7304	0.0557574	0.0559475	7	1746	1523	1418	1444	82	7	451
chr10	37133726	37135721	chr15	39940566	39942558	S	21.3	+	+	1995	2177	m=4.5;g=16.9	2177	182	185	1810	1713	97	59	38	0.946409	0.786863	0.0556022	0.0557891	6	1765	1803	1544	1713	97	6	367
chr10	37133728	37135701	chrX	88850795	88858721	S	80.1	+	+	7926	8163	m=1.3;g=78.7	8163	6190	237	1736	1626	110	81	29	0.936636	0.199191	0.0662017	0.0667751	7	1743	1771	1613	1626	110	7	6427
chr10	37133728	37135730	chr21	3400106	3401893	S	17.3	+	+	2002	2022	m=4.7;g=12.6	2022	20	235	1767	1672	95	62	33	0.946237	0.826904	0.0557878	0.0560412	9	1772	1711	1603	1672	95	9	255
chr10	37133731	37135670	chr12	35448971	35451455	S	38.8	+	+	2484	2706	m=2.2;g=36.5	2706	767	222	1717	1657	60	43	17	0.965055	0.612343	0.035785	0.0359317	9	1709	2462	1634	1657	60	9	989
chr10	37133731	37135688	chr32	33124637	33126603	S	26.4	+	-	1966	2193	m=5.3;g=21.1	2193	236	227	1730	1613	117	76	41	0.93237	0.735522	0.0708759	0.0712842	11	1727	1689	1562	1613	117	11	463
chr10	37133731	37135701	chr3	34704811	34706555	S	20	+	+	1970	2001	m=5.6;g=14.4	2001	31	257	1713	1600	113	79	34	0.934034	0.7996	0.0690493	0.0695656	11	1740	1717	1577	1600	113	11	288
chr10	37133731	37135702	chr31	13768151	13769930	S	19.7	+	+	1971	2006	m=6.7;g=13.1	2006	35	227	1744	1610	134	90	44	0.923165	0.802592	0.0810619	0.0816796	11	1741	1739	1581	1610	134	11	262
chr10	37133736	37135706	chr25	37150302	37152048	S	18.1	+	+	1970	1985	m=5.3;g=12.8	1985	15	239	1731	1626	105	79	26	0.939341	0.819144	0.0632524	0.0638161	7	1740	1713	1590	1626	105	7	254
chr10	37133739	37135700	chr14	11204437	11206193	S	17.8	+	-	1961	1976	m=5.9;g=11.9	1976	15	220	1741	1625	116	74	42	0.933372	0.822368	0.0697758	0.0701426	7	1731	1722	1597	1625	116	7	235
chr10	37133744	37135693	chr28	6602387	6604102	S	19.8	+	+	1949	1965	m=6.3;g=13.5	1965	16	250	1699	1576	123	90	33	0.927604	0.802036	0.0761321	0.0768812	11	1719	1696	1546	1576	123	11	266
chr10	37133763	37135697	chr4	37736051	37737787	S	17.7	+	-	1934	1963	m=4.6;g=13.0	1963	29	227	1707	1616	91	61	30	0.94669	0.82323	0.0552994	0.0555764	8	1704	1667	1560	1616	91	8	256
chr10	37133766	37135704	chr30	28453270	28455035	S	21.3	+	-	1938	1994	m=7.0;g=14.3	1994	56	229	1709	1570	139	90	49	0.918666	0.787362	0.0860915	0.0866965	15	1708	1730	1540	1570	139	15	285
chr10	37133800	37135700	chr9	48037734	48039201	S	28.4	+	+	1900	1901	m=5.5;g=22.9	1901	1	434	1466	1361	105	71	34	0.928377	0.715939	0.075278	0.0758214	10	1670	1460	1345	1361	105	10	435
chr10	37133801	37135703	chr18	49841746	49843435	S	20.8	+	+	1902	1927	m=7.2;g=13.6	1927	25	238	1664	1526	138	96	42	0.917067	0.791905	0.0878867	0.0887248	11	1672	1634	1475	1526	138	11	263
chr10	37133818	37135700	chrX	19506189	19507841	S	18.1	+	+	1882	1898	m=4.3;g=13.8	1898	16	246	1636	1555	81	48	33	0.950489	0.819283	0.0512209	0.0513613	9	1652	1630	1526	1555	81	9	262
chr10	37133821	37135726	chr20	11684020	11685704	S	19.3	+	-	1905	1920	m=6.2;g=13.1	1920	15	236	1669	1549	120	75	45	0.928101	0.806771	0.0755831	0.0759807	8	1675	1680	1535	1549	120	8	251
chr10	37133888	37135693	chr36	11828682	11831473	S	43.8	+	-	2791	2837	m=5.8;g=38.0	2837	1032	46	1759	1594	165	91	74	0.906197	0.561861	0.100209	0.100614	10	1608	1624	1488	1594	165	10	1078
chr10	37134261	37135703	chr32	14627547	14628984	S	8.5	+	-	1442	1457	m=6.1;g=2.4	1457	15	20	1422	1333	89	63	26	0.937412	0.914894	0.0653544	0.0658371	5	1442	1437	1333	1333	89	5	35
chr10	37134640	37135700	chr12	54787521	54788579	S	10.5	+	-	1060	1075	m=7.5;g=3.0	1075	15	17	1043	962	81	54	27	0.922339	0.894884	0.0819824	0.0825966	3	1060	1058	962	962	81	3	32
chr10	384629	387675	chrX	72594973	72597715	S	15	+	+	3046	3095	m=2.0;g=13.0	3095	49	353	2693	2632	61	43	18	0.977349	0.850404	0.0230004	0.0230566	18	2944	2689	2538	2632	61	18	402
chr10	40440074	40441773	chr23	3660396	3662092	S	4.3	+	-	1699	1699	m=4.1;g=0.2	1699	0	3	1696	1626	70	54	16	0.958726	0.957034	0.0424527	0.042724	2	1675	1583	1519	1626	70	2	3
chr10	40440088	40441487	chr13	49408483	49409891	S	5.3	+	+	1408	1409	m=4.5;g=0.8	1409	10	1	1398	1334	64	46	18	0.95422	0.946771	0.0472365	0.0474981	3	1386	1391	1320	1334	64	3	11
chr10	40703641	40706632	chr7	15557424	15558832	S	53.2	+	-	2991	2991	m=0.3;g=52.9	2991	0	1583	1408	1400	8	5	3	0.994318	0.468071	0.00570345	0.00570554	2	2748	1404	1386	1400	8	2	1583
chr10	40715533	40718458	chr7	15557012	15557428	S	85.9	+	-	2925	2925	m=0.1;g=85.8	2925	0	2509	416	412	4	3	1	0.990385	0.140855	0.00967755	0.00968987	2	2876	416	412	412	4	2	2509
chr10	41095463	41097467	chr34	44348912	44350658	S	23.3	+	+	2004	2037	m=7.4;g=15.9	2037	33	291	1713	1562	151	98	53	0.911851	0.766814	0.0937751	0.0945062	20	1805	1724	1551	1562	151	20	324
chr10	41095463	41097471	chr12	32972279	32974041	S	24.1	+	-	2008	2047	m=8.3;g=15.8	2047	39	285	1723	1553	170	113	57	0.901335	0.758671	0.105787	0.106825	25	1809	1742	1542	1553	170	25	324
chr10	41095463	41097485	chr34	40549237	40551010	S	23.2	+	-	2022	2060	m=7.4;g=15.8	2060	38	287	1735	1583	152	102	50	0.912392	0.768447	0.0931618	0.0939861	19	1823	1734	1560	1583	152	19	325
chr10	41095467	41097166	chr32	14627562	14628970	S	26.8	+	+	1699	1715	m=7.9;g=18.8	1715	16	307	1392	1256	136	85	51	0.902299	0.732362	0.104678	0.105467	16	1500	1408	1256	1256	136	16	323
chr10	41095467	41097342	chr36	11828687	11831472	S	52.9	+	+	2785	3070	m=4.7;g=48.2	3070	1195	285	1590	1446	144	102	42	0.909434	0.47101	0.0965185	0.0976111	14	1676	1618	1444	1446	144	14	1480
chr10	41095467	41097377	chrX	19506190	19507829	S	25.8	+	-	1910	1948	m=8.0;g=17.8	1948	38	309	1601	1446	155	99	56	0.903186	0.7423	0.103659	0.104505	20	1711	1617	1435	1446	155	20	347
chr10	41095467	41097427	chr4	37736060	37737782	S	24.4	+	+	1960	2004	m=8.1;g=16.3	2004	44	282	1678	1516	162	104	58	0.903456	0.756487	0.103348	0.104207	17	1761	1656	1477	1516	162	17	326
chr10	41095467	41097461	chr19	25663249	25665175	S	30.4	+	+	1994	2218	m=7.1;g=23.3	2218	224	292	1702	1544	158	109	49	0.907168	0.696123	0.0991001	0.100145	22	1795	1734	1533	1544	158	22	516
chr10	41095467	41097463	chr2	59019345	59021095	S	23.2	+	+	1996	2037	m=7.1;g=16.1	2037	41	287	1709	1565	144	102	42	0.91574	0.768287	0.0893803	0.0903098	18	1797	1725	1553	1565	144	18	328
chr10	41095467	41097463	chr33	202156	203928	S	26.6	+	+	1996	2080	m=7.8;g=18.8	2080	84	308	1688	1526	162	111	51	0.904028	0.733654	0.102692	0.10379	26	1797	1739	1518	1526	162	26	392
chr10	41095467	41097463	chr8	11187342	11188910	S	44.6	+	-	1996	2206	m=6.1;g=38.4	2206	210	638	1358	1223	135	102	33	0.900589	0.554397	0.106646	0.108351	17	1797	1373	1205	1223	135	17	848
chr10	41095467	41097465	chr2	1044008	1045775	S	23.7	+	+	1998	2052	m=7.2;g=16.5	2052	54	285	1713	1566	147	102	45	0.914186	0.763158	0.0911336	0.0920294	17	1799	1676	1514	1566	147	17	339
chr10	41095467	41097465	chrX	58280033	58281753	S	24.3	+	+	1998	2025	m=7.9;g=16.4	2025	27	305	1693	1533	160	108	52	0.905493	0.757037	0.101014	0.102014	21	1799	1716	1530	1533	160	21	332
chr10	41095467	41097466	chr4	2687480	2689217	S	26.2	+	+	1999	2053	m=8.2;g=18.0	2053	54	316	1683	1515	168	106	62	0.900178	0.737944	0.10712	0.107982	23	1800	1697	1504	1515	168	23	370
chr10	41095467	41097467	chr12	26977678	26979438	S	24.7	+	+	2000	2051	m=8.0;g=16.7	2051	51	291	1709	1544	165	113	52	0.903452	0.752804	0.103353	0.104464	21	1801	1695	1505	1544	165	21	342
chr10	41095467	41097467	chr15	61885070	61886821	S	23.5	+	-	2000	2036	m=7.8;g=15.8	2036	36	285	1715	1557	158	105	53	0.907872	0.764735	0.0982974	0.0991856	22	1801	1751	1557	1557	158	22	321
chr10	41095467	41097467	chr21	3400103	3401854	S	24.6	+	-	2000	2045	m=8.1;g=16.6	2045	45	294	1706	1541	165	113	52	0.903283	0.753545	0.103548	0.104663	18	1801	1672	1493	1541	165	18	339
chr10	41095467	41097467	chr28	12823247	12825013	S	22.8	+	+	2000	2046	m=6.9;g=15.9	2046	46	280	1720	1579	141	94	47	0.918023	0.77175	0.0868127	0.0875051	17	1801	1704	1544	1579	141	17	326
chr10	41095467	41097467	chr34	5765702	5767470	S	23.3	+	-	2000	2050	m=7.1;g=16.2	2050	50	282	1718	1572	146	101	45	0.915017	0.766829	0.0901949	0.0910613	19	1801	1730	1562	1572	146	19	332
chr10	41095467	41097467	chr7	64846864	64848783	S	30.6	+	+	2000	2214	m=7.6;g=23.0	2214	214	295	1705	1536	169	111	58	0.90088	0.693767	0.106311	0.107312	24	1801	1739	1533	1536	169	24	509
chr10	41095467	41097467	chrX	18798957	18800909	S	30.8	+	+	2000	2239	m=7.3;g=23.5	2239	239	287	1713	1549	164	102	62	0.904262	0.691827	0.102425	0.103162	19	1801	1752	1539	1549	164	19	526
chr10	41095467	41097467	chrX	89159027	89160781	S	23.9	+	+	2000	2035	m=8.4;g=15.5	2035	35	281	1719	1548	171	115	56	0.900524	0.760688	0.106722	0.10783	19	1801	1724	1532	1548	171	19	316
chr10	41095467	41097468	chr5	69865858	69867622	S	23.8	+	-	2001	2052	m=7.3;g=16.5	2052	51	288	1713	1564	149	101	48	0.913018	0.762183	0.0924532	0.093297	18	1802	1690	1525	1564	149	18	339
chr10	41095467	41097469	chr12	2052370	2054140	S	26.4	+	+	2002	2088	m=7.0;g=19.3	2088	86	318	1684	1537	147	100	47	0.912708	0.736111	0.0928042	0.0936666	19	1803	1701	1525	1537	147	19	404
chr10	41095467	41097469	chr17	42730886	42732651	S	24	+	+	2002	2048	m=8.0;g=16.1	2048	46	283	1719	1556	163	113	50	0.905177	0.759766	0.101375	0.102493	19	1803	1699	1519	1556	163	19	329
chr10	41095467	41097469	chr27	3568536	3570292	S	22.8	+	+	2002	2039	m=7.1;g=15.7	2039	37	283	1719	1575	144	99	45	0.91623	0.772437	0.0888283	0.0896476	20	1803	1726	1548	1575	144	20	320
chr10	41095467	41097470	chr33	24399540	24401334	S	25.3	+	-	2003	2078	m=8.0;g=17.3	2078	75	284	1719	1553	166	117	49	0.903432	0.747353	0.103376	0.104615	19	1804	1665	1470	1553	166	19	359
chr10	41095467	41097470	chr3	63549987	63551746	S	22.6	+	+	2003	2039	m=7.1;g=15.5	2039	36	280	1723	1578	145	102	43	0.915844	0.773909	0.0892628	0.090166	17	1804	1725	1560	1578	145	17	316
chr10	41095467	41097470	chr4	10990147	10992103	S	31.1	+	-	2003	2246	m=7.4;g=23.7	2246	243	290	1713	1547	166	113	53	0.903094	0.68878	0.103764	0.104859	23	1804	1771	1547	1547	166	23	533
chr10	41095467	41097471	chr18	38600407	38602146	S	24.3	+	+	2004	2033	m=8.4;g=15.9	2033	29	294	1710	1539	171	117	54	0.9	0.757009	0.107326	0.108525	20	1805	1739	1539	1539	171	20	323
chr10	41095467	41097471	chr31	4498292	4500040	S	23.6	+	+	2004	2034	m=8.1;g=15.5	2034	30	286	1718	1553	165	110	55	0.903958	0.76352	0.102772	0.103761	19	1805	1748	1553	1553	165	19	316
chr10	41095467	41097471	chr3	78678076	78679839	S	23.7	+	-	2004	2043	m=8.1;g=15.6	2043	39	280	1724	1559	165	107	58	0.904292	0.763093	0.102389	0.103267	16	1805	1733	1548	1559	165	16	319
chr10	41095467	41097471	chr4	1516865	1518799	S	30.9	+	-	2004	2228	m=7.7;g=23.2	2228	224	294	1710	1539	171	116	55	0.9	0.690754	0.107326	0.108485	18	1805	1737	1528	1539	171	18	518
chr10	41095467	41097471	chr7	39666412	39668176	S	23.7	+	-	2004	2049	m=7.6;g=16.1	2049	45	285	1719	1563	156	106	50	0.90925	0.762811	0.0967283	0.0976651	21	1805	1664	1492	1563	156	21	330
chr10	41095467	41097472	chrX	49745620	49747379	S	23.1	+	+	2005	2039	m=7.7;g=15.4	2039	34	280	1725	1569	156	109	47	0.909565	0.769495	0.0963693	0.0974037	17	1806	1759	1569	1569	156	17	314
chr10	41095467	41097475	chr7	36945938	36947690	S	22.6	+	-	2008	2036	m=7.3;g=15.3	2036	28	284	1724	1576	148	98	50	0.914153	0.774067	0.0911703	0.0919174	19	1809	1733	1561	1576	148	19	312
chr10	41095467	41097477	chr15	29742012	29743781	S	22.6	+	-	2010	2049	m=7.0;g=15.6	2049	39	280	1730	1586	144	100	44	0.916763	0.774036	0.0882289	0.0890683	17	1811	1735	1571	1586	144	17	319
chr10	41095467	41097477	chr30	12709918	12711685	S	22.6	+	+	2010	2047	m=7.1;g=15.5	2047	37	280	1730	1584	146	102	44	0.915607	0.773815	0.0895304	0.090416	17	1811	1725	1561	1584	146	17	317
chr10	41095467	41097477	chr4	67384964	67386936	S	30.1	+	+	2010	2259	m=6.3;g=23.7	2259	249	287	1723	1580	143	101	42	0.917005	0.699425	0.0879565	0.0888456	19	1811	1764	1564	1580	143	19	536
chr10	41095467	41097477	chr4	68896943	68898712	S	22.9	+	-	2010	2050	m=7.2;g=15.7	2050	40	281	1729	1581	148	103	45	0.914401	0.77122	0.0908901	0.0917909	17	1811	1690	1528	1581	148	17	321
chr10	41095467	41097480	chr27	8899446	8901217	S	23.3	+	-	2013	2057	m=7.3;g=16.0	2057	44	286	1727	1577	150	103	47	0.913144	0.76665	0.0923106	0.0931947	20	1814	1684	1522	1577	150	20	330
chr10	41095467	41097482	chr15	39940550	39942527	S	30.3	+	-	2015	2255	m=7.3;g=23.0	2255	240	278	1737	1572	165	109	56	0.905009	0.697118	0.101569	0.102498	17	1816	1788	1572	1572	165	17	518
chr10	41095467	41097482	chr25	32351342	32353102	S	23.7	+	+	2015	2048	m=8.1;g=15.7	2048	33	288	1727	1562	165	107	58	0.904459	0.762695	0.102199	0.103073	19	1816	1760	1562	1562	165	19	321
chr10	41095467	41097484	chr29	5578295	5580064	S	23.9	+	+	2017	2058	m=7.9;g=16.0	2058	41	289	1728	1566	162	103	59	0.90625	0.760933	0.100149	0.10092	21	1818	1720	1540	1566	162	21	330
chr10	41095467	41097485	chr12	36718068	36719844	S	22.8	+	+	2018	2056	m=7.3;g=15.5	2056	38	280	1738	1588	150	104	46	0.913694	0.772374	0.0916891	0.0925937	17	1819	1695	1533	1588	150	17	318
chr10	41095467	41097490	chr22	35244894	35246704	S	25	+	-	2023	2101	m=7.5;g=17.6	2101	78	291	1732	1575	157	104	53	0.909353	0.749643	0.0966102	0.0974556	20	1824	1737	1552	1575	157	20	369
chr10	41095467	41097497	chr18	981848	983652	S	23.9	+	-	2030	2084	m=7.9;g=16.0	2084	54	280	1750	1586	164	105	59	0.906286	0.761036	0.100108	0.100902	18	1831	1750	1567	1586	164	18	334
chr10	41095467	41097504	chr31	13911130	13912921	S	23	+	+	2037	2071	m=7.8;g=15.2	2071	34	280	1757	1595	162	106	56	0.907797	0.770159	0.0983822	0.0992184	17	1838	1745	1569	1595	162	17	314
chr10	41095468	41097493	chr30	16076821	16078623	S	24.6	+	+	2025	2089	m=7.8;g=16.8	2089	64	287	1738	1576	162	105	57	0.906789	0.754428	0.0995323	0.100357	22	1826	1733	1552	1576	162	22	351
chr10	41095475	41097492	chr33	6126242	6128027	S	23.7	+	-	2017	2065	m=7.8;g=15.9	2065	48	280	1737	1575	162	109	53	0.906736	0.762712	0.0995936	0.100552	17	1818	1726	1553	1575	162	17	328
chr10	41096220	41097469	chr8	18342236	18343505	S	12.1	+	+	1269	1276	m=9.4;g=2.7	1276	27	7	1242	1122	120	78	42	0.903382	0.87931	0.103434	0.104339	11	1249	1269	1122	1122	120	11	34
chr10	41242994	41244913	chr26	4464810	4466353	S	26	+	+	1919	1922	m=6.1;g=19.9	1922	3	379	1540	1422	118	73	45	0.923377	0.739854	0.0808263	0.0812641	8	1341	1343	1225	1422	118	8	382
chr10	41243587	41244914	chr25	22383438	22384759	S	5.4	+	-	1327	1328	m=4.8;g=0.6	1328	1	7	1320	1256	64	38	26	0.951515	0.945783	0.050123	0.0502585	4	1279	1259	1216	1256	64	4	8
chr10	41243589	41244916	chr7	78380842	78382162	S	6.7	+	+	1327	1328	m=6.0;g=0.7	1328	1	8	1319	1239	80	54	26	0.939348	0.932982	0.0632452	0.063621	4	1281	1320	1211	1239	80	4	9
chr10	41243595	41244916	chr18	32744813	32746132	S	7	+	-	1321	1323	m=6.6;g=0.5	1323	2	4	1317	1230	87	52	35	0.933941	0.929705	0.0691514	0.0694231	4	1281	1317	1205	1230	87	4	6
chr10	41243599	41244916	chr8	21591649	21592932	S	8.2	+	-	1317	1321	m=5.0;g=3.2	1321	4	38	1279	1213	66	38	28	0.948397	0.918244	0.0534639	0.0535981	7	1281	1270	1191	1213	66	7	42
chr10	41243606	41244931	chr21	35947909	35949220	S	5.7	+	+	1325	1326	m=4.5;g=1.2	1326	1	15	1310	1250	60	41	19	0.954198	0.942685	0.0472597	0.047476	4	1281	1288	1226	1250	60	4	16
chr10	41243607	41244928	chr29	38572179	38573485	S	10.8	+	-	1321	1333	m=7.9;g=2.9	1333	12	27	1294	1189	105	71	34	0.918856	0.891973	0.085878	0.0865938	5	1281	1306	1166	1189	105	5	39
chr10	41243609	41244913	chr3	36039301	36040600	S	7.4	+	-	1304	1306	m=6.7;g=0.7	1306	2	7	1297	1209	88	56	32	0.932151	0.925727	0.0711165	0.0714943	5	1278	1275	1192	1209	88	5	9
chr10	41243609	41245310	chr3	64781715	64783128	S	20.9	+	+	1701	1702	m=3.8;g=17.0	1702	1	289	1412	1347	65	45	20	0.953966	0.791422	0.0475074	0.0477372	5	1311	1308	1234	1347	65	5	290
chr10	41243610	41244909	chr25	14346360	14347653	S	6.8	+	-	1299	1300	m=6.2;g=0.6	1300	1	7	1292	1211	81	59	22	0.937307	0.931538	0.0654697	0.0660082	4	1274	1269	1194	1211	81	4	8
chr10	41243611	41244913	chr34	39854041	39855313	S	11.3	+	-	1302	1304	m=8.7;g=2.6	1304	2	32	1270	1157	113	85	28	0.911024	0.88727	0.0947127	0.0960195	11	1278	1252	1141	1157	113	11	34
chr10	41243611	41244915	chr3	36264912	36266189	S	8.9	+	+	1304	1307	m=6.4;g=2.5	1307	3	30	1274	1191	83	60	23	0.934851	0.911247	0.0681541	0.0687234	6	1280	1257	1173	1191	83	6	33
chr10	41243611	41244922	chr7	25652598	25653914	S	8.2	+	-	1316	1329	m=5.9;g=2.3	1329	18	13	1298	1220	78	54	24	0.939908	0.917983	0.0626367	0.063043	8	1281	1265	1184	1220	78	8	31
chr10	41243612	41244916	chr29	29253558	29254923	S	8.1	+	+	1365	1365	m=3.7;g=4.5	1365	61	0	1304	1254	50	33	17	0.961656	0.918681	0.0393585	0.039488	2	1281	1297	1239	1254	50	2	61
chr10	41243612	41244922	chr17	57297460	57298751	S	7.9	+	-	1310	1311	m=6.3;g=1.6	1311	1	20	1290	1208	82	60	22	0.936434	0.921434	0.0664222	0.0669864	7	1281	1282	1189	1208	82	7	21
chr10	41243612	41244931	chr11	19710490	19711807	S	6	+	+	1319	1320	m=5.7;g=0.3	1320	1	3	1316	1241	75	41	34	0.943009	0.940152	0.0592725	0.0594013	3	1281	1291	1218	1241	75	3	4
chr10	41243612	41245328	chrX	66406241	66407634	S	25.2	+	-	1716	1717	m=6.3;g=18.9	1717	1	324	1392	1284	108	76	32	0.922414	0.747816	0.0818995	0.0826546	9	1311	1257	1164	1284	108	9	325
chr10	41243615	41244914	chr31	1231576	1232847	S	10.6	+	+	1299	1305	m=7.5;g=3.1	1305	6	34	1265	1167	98	75	23	0.92253	0.894253	0.0817703	0.0827909	10	1279	1257	1151	1167	98	10	40
chr10	41243615	41244914	chrX	42758773	42760068	S	4.1	+	-	1299	1300	m=3.6;g=0.5	1300	1	5	1294	1247	47	33	14	0.963679	0.959231	0.0372305	0.0373777	2	1279	1295	1232	1247	47	2	6
chr10	41243616	41244911	chr9	58535816	58537100	S	7.6	+	+	1295	1303	m=5.5;g=2.1	1303	8	19	1276	1204	72	51	21	0.943574	0.924021	0.0586618	0.0590488	3	1276	1263	1192	1204	72	3	27
chr10	41243616	41244912	chr13	31859935	31861223	S	7.3	+	-	1296	1302	m=5.8;g=1.5	1302	6	14	1282	1207	75	44	31	0.941498	0.927035	0.0609101	0.0611019	4	1277	1267	1196	1207	75	4	20
chr10	41243616	41244913	chr20	12229155	12230452	S	6.4	+	-	1297	1298	m=6.2;g=0.2	1298	1	1	1296	1215	81	52	29	0.9375	0.936055	0.0652585	0.0655862	2	1278	1276	1205	1215	81	2	2
chr10	41243616	41244914	chrX	60775409	60776942	S	19	+	-	1533	1533	m=3.7;g=15.3	1533	235	0	1298	1241	57	39	18	0.956086	0.809524	0.0452518	0.0454506	2	1279	1303	1227	1241	57	2	235
chr10	41243616	41244914	chrX	72631080	72632381	S	7.6	+	-	1301	1302	m=7.2;g=0.4	1302	4	1	1297	1203	94	68	26	0.927525	0.923963	0.07622	0.0769402	3	1279	1301	1189	1203	94	3	5
chr10	41243616	41244935	chr7	74797398	74797916	S	64.4	+	+	1319	1319	m=3.7;g=60.7	1319	0	801	518	469	49	31	18	0.905405	0.355572	0.101114	0.101886	1	1281	466	434	469	49	1	801
chr10	41243616	41244937	chr4	62018885	62020197	S	8.9	+	-	1321	1322	m=8.1;g=0.8	1322	1	10	1311	1204	107	67	40	0.918383	0.910741	0.086409	0.0869393	6	1281	1310	1178	1204	107	6	11
chr10	41243616	41245352	chr21	32927269	32928780	S	19.7	+	-	1736	1738	m=6.5;g=13.2	1738	2	227	1509	1396	113	62	51	0.925116	0.803222	0.0788915	0.0791295	5	1311	1351	1232	1396	113	5	229
chr10	41243617	41244910	chr13	8939542	8940795	S	7.6	+	+	1293	1294	m=4.3;g=3.2	1294	1	41	1252	1196	56	38	18	0.955272	0.924266	0.0461177	0.0463178	2	1275	1253	1184	1196	56	2	42
chr10	41243617	41245310	chr16	37787408	37788821	S	23.4	+	+	1693	1695	m=6.6;g=16.8	1695	2	282	1411	1299	112	71	41	0.920624	0.766372	0.0838988	0.0844239	6	1311	1310	1186	1299	112	6	284
chr10	41243618	41244910	chr13	10846724	10848016	S	8.6	+	-	1292	1294	m=8.3;g=0.3	1294	2	2	1290	1183	107	73	34	0.917054	0.914219	0.0879014	0.0886794	4	1275	1292	1172	1183	107	4	4
chr10	41243618	41244931	chr36	8477038	8478348	S	10.4	+	-	1313	1317	m=9.6;g=0.8	1317	4	7	1306	1180	126	90	36	0.903522	0.895976	0.103273	0.104573	4	1281	1283	1156	1180	126	4	11
chr10	41243618	41245312	chr11	18320533	18321921	S	24.6	+	+	1694	1698	m=6.1;g=18.5	1698	4	310	1384	1281	103	58	45	0.925578	0.754417	0.0783784	0.0786454	10	1311	1264	1172	1281	103	10	314
chr10	41243619	41244913	chr2	60923907	60925184	S	8.3	+	+	1294	1295	m=6.9;g=1.5	1295	1	18	1276	1187	89	72	17	0.930251	0.916602	0.0732088	0.0741897	7	1278	1277	1175	1187	89	7	19
chr10	41243620	41244913	chr27	40259751	40261044	S	9	+	+	1293	1297	m=8.4;g=0.6	1297	4	4	1289	1180	109	80	29	0.915438	0.909792	0.0897204	0.0907882	7	1278	1293	1170	1180	109	7	8
chr10	41243623	41244795	chr7	71220048	71221430	S	21.1	+	-	1382	1391	m=4.7;g=16.4	1391	219	9	1163	1098	65	40	25	0.94411	0.78936	0.058082	0.0582972	6	1160	1145	1070	1098	65	6	228
chr10	41243623	41244913	chr10	63973903	63975201	S	4.4	+	+	1298	1300	m=3.5;g=0.9	1300	10	2	1288	1243	45	35	10	0.965062	0.956154	0.0357778	0.0359747	5	1278	1295	1231	1243	45	5	12
chr10	41243623	41244914	chr16	42044047	42045331	S	9.1	+	+	1291	1291	m=8.6;g=0.5	1291	0	7	1284	1173	111	79	32	0.913551	0.908598	0.0918502	0.0928521	4	1279	1284	1165	1173	111	4	7
chr10	41243623	41244916	chr9	55232983	55234283	S	5.4	+	-	1300	1303	m=4.4;g=1.0	1303	10	3	1290	1233	57	40	17	0.955814	0.946278	0.0455411	0.0457631	6	1281	1298	1220	1233	57	6	13
chr10	41243623	41244937	chr17	31723074	31724359	S	9	+	+	1314	1315	m=6.6;g=2.4	1315	1	30	1284	1197	87	69	18	0.932243	0.910266	0.0710155	0.0718765	3	1281	1234	1157	1197	87	3	31
chr10	41243624	41244912	chr30	2591612	2592910	S	7.5	+	-	1298	1298	m=6.7;g=0.8	1298	10	0	1288	1201	87	71	16	0.932453	0.92527	0.0707842	0.0717261	3	1277	1298	1191	1201	87	3	10
chr10	41243624	41244914	chr15	11025104	11026392	S	5.6	+	-	1290	1292	m=5.1;g=0.5	1292	2	4	1286	1220	66	41	25	0.948678	0.944272	0.0531623	0.0533491	5	1279	1275	1212	1220	66	5	6
chr10	41243624	41244914	chr23	2674075	2675367	S	4.2	+	+	1292	1293	m=3.9;g=0.3	1293	3	1	1289	1239	50	31	19	0.96121	0.958237	0.0398288	0.0399312	4	1279	1278	1231	1239	50	4	4
chr10	41243624	41244914	chr4	8747370	8748654	S	5.7	+	-	1290	1292	m=5.0;g=0.8	1292	2	8	1282	1218	64	47	17	0.950078	0.942724	0.0516611	0.0520014	4	1279	1284	1210	1218	64	4	10
chr10	41243624	41244914	chr7	33820539	33821832	S	6.9	+	-	1293	1298	m=5.9;g=1.0	1298	8	5	1285	1209	76	53	23	0.940856	0.931433	0.0616063	0.06201	8	1279	1293	1202	1209	76	8	13
chr10	41243624	41244915	chr7	11862087	11863381	S	7.3	+	+	1294	1294	m=7.0;g=0.2	1294	3	0	1291	1200	91	66	25	0.929512	0.927357	0.0740237	0.0747079	2	1280	1294	1192	1200	91	2	3
chr10	41243624	41244916	chr29	9002743	9004033	S	9	+	-	1292	1303	m=7.1;g=1.8	1303	11	13	1279	1186	93	74	19	0.927287	0.910207	0.0764836	0.0774994	7	1281	1290	1176	1186	93	7	24
chr10	41243624	41244916	chr34	19055462	19056751	S	6.6	+	+	1292	1293	m=6.2;g=0.4	1293	1	4	1288	1208	80	65	15	0.937888	0.934261	0.0648352	0.065609	3	1281	1285	1198	1208	80	3	5
chr10	41243624	41244916	chr7	7361896	7363187	S	7.1	+	+	1292	1293	m=6.9;g=0.2	1293	1	2	1290	1201	89	67	22	0.931008	0.928848	0.0723746	0.0731215	3	1281	1281	1195	1201	89	3	3
chr10	41243624	41244922	chr32	9870873	9872171	S	5.2	+	-	1298	1299	m=5.0;g=0.2	1299	1	1	1297	1232	65	43	22	0.949884	0.948422	0.0518686	0.052099	2	1281	1298	1220	1232	65	2	2
chr10	41243624	41244962	chr38	21066649	21068016	S	10.5	+	+	1367	1370	m=8.0;g=2.6	1370	32	3	1335	1226	109	71	38	0.918352	0.894891	0.0864436	0.0870689	6	1281	1300	1191	1226	109	6	35
chr10	41243624	41245298	chr5	50596437	50597822	S	22.6	+	+	1674	1676	m=5.1;g=17.5	1676	2	291	1383	1298	85	57	28	0.938539	0.774463	0.0641255	0.0645023	8	1311	1286	1187	1298	85	8	293
chr10	41243625	41244914	chr8	39965817	39967100	S	7.9	+	-	1289	1297	m=6.2;g=1.7	1297	8	14	1275	1195	80	67	13	0.937255	0.921357	0.065526	0.0664007	5	1279	1283	1185	1195	80	5	22
chr10	41243625	41244920	chr36	13135310	13136613	S	10.5	+	-	1303	1307	m=9.3;g=1.2	1307	12	4	1291	1170	121	88	33	0.906274	0.89518	0.100121	0.101422	8	1281	1287	1157	1170	121	8	16
chr10	41243626	41244921	chr28	14911857	14913137	S	9	+	+	1295	1297	m=7.6;g=1.5	1297	2	17	1278	1180	98	67	31	0.923318	0.909792	0.080892	0.081551	7	1281	1280	1172	1180	98	7	19
chr10	41243626	41244931	chr19	40656372	40657655	S	9.4	+	-	1305	1306	m=7.6;g=1.8	1306	1	23	1282	1183	99	79	20	0.922777	0.905819	0.0814946	0.0826653	5	1281	1266	1167	1183	99	5	24
chr10	41243628	41244918	chr12	41620572	41621861	S	7.7	+	-	1290	1296	m=6.7;g=1.0	1296	6	7	1283	1196	87	56	31	0.93219	0.92284	0.0710735	0.0714691	6	1281	1289	1190	1196	87	6	13
chr10	41243638	41244905	chr9	35407921	35409184	S	6.9	+	+	1267	1268	m=6.5;g=0.5	1268	1	5	1262	1180	82	68	14	0.935024	0.930599	0.0679647	0.068878	4	1267	1263	1180	1180	82	4	6
chr10	41243638	41244913	chr22	1288940	1290213	S	4.8	+	-	1275	1276	m=4.5;g=0.3	1276	1	3	1272	1215	57	45	12	0.955189	0.952194	0.0462059	0.0465554	2	1275	1272	1214	1215	57	2	4
chr10	41243641	41244913	chr9	56066561	56067838	S	6.5	+	-	1277	1278	m=5.9;g=0.5	1278	6	1	1271	1195	76	61	15	0.940205	0.935055	0.0623139	0.062998	4	1272	1276	1194	1195	76	4	7
chr10	41243642	41244897	chr6	49147196	49148310	S	17.8	+	-	1255	1256	m=6.4;g=11.4	1256	1	142	1113	1033	80	64	16	0.928122	0.822452	0.0755593	0.076568	6	1255	1114	1033	1033	80	6	143
chr10	41243642	41244913	chr24	44158306	44159570	S	7.5	+	+	1271	1272	m=6.8;g=0.7	1272	1	8	1263	1177	86	66	20	0.931908	0.925314	0.0713837	0.0721604	6	1271	1264	1177	1177	86	6	9
chr10	41243642	41244913	chr2	46663698	46664967	S	5.6	+	-	1271	1272	m=5.3;g=0.3	1272	1	3	1268	1201	67	55	12	0.947161	0.944182	0.0547927	0.0553588	3	1271	1269	1201	1201	67	3	4
chr10	41243642	41244914	chr17	39850756	39852025	S	3.8	+	+	1272	1273	m=3.4;g=0.4	1273	1	4	1268	1225	43	31	12	0.966088	0.962294	0.0347023	0.0348431	2	1272	1269	1225	1225	43	2	5
chr10	41243642	41244914	chr22	47878662	47879939	S	3.6	+	-	1277	1277	m=3.2;g=0.4	1277	5	0	1272	1231	41	31	10	0.967767	0.963978	0.0329458	0.0330965	2	1272	1277	1231	1231	41	2	5
chr10	41243642	41244914	chr36	19198056	19199369	S	8	+	-	1313	1314	m=4.7;g=3.3	1314	42	1	1271	1209	62	40	22	0.95122	0.920091	0.0504392	0.0506356	4	1272	1313	1209	1209	62	4	43
chr10	41243642	41244914	chr3	81730371	81731639	S	6.8	+	-	1272	1273	m=6.4;g=0.5	1273	1	5	1267	1186	81	64	17	0.936069	0.931658	0.0668208	0.06757	5	1272	1268	1186	1186	81	5	6
chr10	41243642	41244914	chrX	79926309	79927576	S	10.1	+	+	1272	1281	m=8.4;g=1.8	1281	9	14	1258	1151	107	90	17	0.914944	0.898517	0.0902774	0.0920054	8	1272	1267	1151	1151	107	8	23
chr10	41243642	41244915	chr28	7277984	7279255	S	7.8	+	+	1273	1276	m=7.2;g=0.6	1276	3	5	1268	1176	92	74	18	0.927445	0.92163	0.0763089	0.0773576	6	1273	1271	1176	1176	92	6	8
chr10	41243642	41244916	chr30	1133431	1134708	S	7.3	+	-	1277	1281	m=6.5;g=0.9	1281	7	4	1270	1187	83	63	20	0.934646	0.92662	0.0683788	0.0690623	4	1274	1277	1187	1187	83	4	11
chr10	41243642	41244916	chr30	24725403	24726648	S	9.3	+	-	1274	1275	m=6.8;g=2.4	1275	1	30	1244	1157	87	74	13	0.930064	0.907451	0.0734144	0.074579	6	1274	1245	1157	1157	87	6	31
chr10	41243642	41244916	chr6	26228421	26229695	S	8	+	+	1274	1275	m=7.8;g=0.2	1275	1	1	1273	1173	100	83	17	0.921445	0.92	0.0829804	0.0843672	2	1274	1271	1170	1173	100	2	2
chr10	41243642	41244916	chrX	17058244	17059484	S	9	+	-	1274	1276	m=6.0;g=3.0	1276	2	36	1238	1161	77	64	13	0.937803	0.909875	0.0649282	0.0657653	5	1274	1238	1160	1161	77	5	38
chr10	41243642	41244917	chr14	44613927	44615204	S	3.8	+	+	1277	1278	m=3.4;g=0.3	1278	3	1	1274	1230	44	33	11	0.965463	0.962441	0.0353574	0.0355264	3	1274	1277	1229	1230	44	3	4
chr10	41243642	41244928	chr2	20672902	20674182	S	9.1	+	-	1286	1294	m=7.4;g=1.7	1294	8	14	1272	1176	96	77	19	0.924528	0.90881	0.0795447	0.0806773	5	1274	1280	1168	1176	96	5	22
chr10	41243642	41244929	chr14	5114771	5116242	S	22.1	+	-	1471	1501	m=5.9;g=16.3	1501	214	30	1257	1169	88	73	15	0.929992	0.778814	0.0734941	0.0745693	4	1274	1276	1160	1169	88	4	244
chr10	41243642	41244931	chrX	97785360	97786647	S	9.3	+	-	1289	1293	m=8.5;g=0.8	1293	4	6	1283	1173	110	88	22	0.914263	0.907193	0.0910458	0.0925347	6	1274	1270	1165	1173	110	6	10
chr10	41243642	41244933	chr2	32632785	32634075	S	6.4	+	-	1291	1293	m=6.0;g=0.4	1293	2	3	1288	1210	78	52	26	0.939441	0.935808	0.0631441	0.0635007	3	1274	1274	1195	1210	78	3	5
chr10	41243642	41244935	chr38	9920225	9921515	S	9.3	+	-	1293	1295	m=8.8;g=0.5	1295	2	5	1288	1174	114	81	33	0.911491	0.906564	0.094183	0.0952327	5	1274	1290	1163	1174	114	5	7
chr10	41243642	41245389	chr3	42193549	42195057	S	23.2	+	-	1747	1773	m=6.8;g=16.4	1773	26	265	1482	1362	120	84	36	0.919028	0.76819	0.0856851	0.0864988	11	1308	1299	1186	1362	120	11	291
chr10	41243642	41245400	chr3	61845166	61846648	S	22.6	+	+	1758	1764	m=6.3;g=16.3	1764	6	282	1476	1365	111	71	40	0.924797	0.77381	0.0792463	0.0797299	7	1319	1285	1216	1365	111	7	288
chr10	41243642	41245408	chr12	37313515	37315048	S	21.5	+	+	1766	1768	m=8.1;g=13.4	1768	2	235	1531	1388	143	83	60	0.906597	0.785068	0.0997521	0.100265	13	1327	1362	1207	1388	143	13	237
chr10	41243652	41244913	chrX	66001330	66002590	S	4.6	+	-	1261	1262	m=4.4;g=0.2	1262	1	2	1259	1204	55	44	11	0.956315	0.954041	0.0450094	0.045356	2	1261	1260	1204	1204	55	2	3
chr10	41243654	41244914	chr34	21414086	21415343	S	6.2	+	-	1260	1261	m=5.8;g=0.4	1261	1	4	1256	1183	73	63	10	0.941879	0.938144	0.0604966	0.0613146	2	1260	1257	1183	1183	73	2	5
chr10	41243708	41244910	chr21	16932877	16934053	S	10.2	+	-	1202	1203	m=7.9;g=2.3	1203	1	27	1175	1080	95	73	22	0.919149	0.897756	0.0855499	0.0866878	8	1202	1176	1080	1080	95	8	28
chr10	41250292	41251304	chr8	46627866	46628876	S	11.3	+	-	1012	1031	m=7.5;g=3.9	1031	19	21	991	914	77	50	27	0.922301	0.886518	0.0820256	0.0825787	6	963	982	866	914	77	6	40
chr10	41393629	41396046	chr3	30202006	30203348	S	47.6	+	+	2417	2420	m=3.0;g=44.7	2420	3	1078	1339	1267	72	45	27	0.946229	0.523554	0.0557964	0.0560082	9	1475	1156	1110	1267	72	9	1081
chr10	41394809	41396065	chr13	3683019	3684545	S	23.7	+	+	1526	1534	m=5.0;g=18.6	1534	278	8	1248	1171	77	48	29	0.938301	0.763364	0.0643849	0.0646665	8	1256	1235	1143	1171	77	8	286
chr10	41394818	41396047	chr4	10874536	10875863	S	24.7	+	-	1327	1399	m=7.4;g=17.3	1399	170	72	1157	1054	103	75	28	0.910977	0.753395	0.094766	0.0959299	12	1229	1141	1041	1054	103	12	242
chr10	41394825	41396047	chr23	7998755	7999975	S	3.9	+	+	1222	1222	m=3.8;g=0.2	1222	0	2	1220	1174	46	31	15	0.962295	0.96072	0.0386857	0.0388216	1	1222	1200	1163	1174	46	1	2
chr10	41394833	41396050	chr6	52826645	52827863	S	7.9	+	+	1218	1234	m=5.2;g=2.7	1234	17	16	1201	1137	64	45	19	0.946711	0.921394	0.0552768	0.0556098	4	1217	1136	1069	1137	64	4	33
chr10	41394834	41396063	chr14	10576691	10577938	S	6.6	+	+	1247	1256	m=3.7;g=2.9	1256	27	9	1220	1173	47	32	15	0.961475	0.933917	0.0395493	0.0396973	5	1229	1247	1173	1173	47	5	36
chr10	41394835	41396098	chrX	17401758	17403193	S	20.2	+	+	1435	1455	m=5.6;g=14.6	1455	192	20	1243	1161	82	50	32	0.934031	0.797938	0.0690529	0.0693489	8	1263	1238	1138	1161	82	8	212
chr10	41394837	41396045	chr21	13666996	13668399	S	18.2	+	+	1403	1413	m=3.0;g=15.2	1413	205	10	1198	1156	42	30	12	0.964942	0.818117	0.0359043	0.0360502	7	1208	1208	1151	1156	42	7	215
chr10	41394840	41396051	chr37	8001993	8003199	S	7.5	+	+	1211	1222	m=5.3;g=2.2	1222	11	16	1195	1130	65	46	19	0.945607	0.924714	0.0564666	0.0568231	6	1211	1188	1116	1130	65	6	27
chr10	41394844	41396047	chr24	23628085	23629277	S	21	+	-	1203	1276	m=8.7;g=12.3	1276	73	84	1119	1008	111	75	36	0.900804	0.789969	0.106398	0.107519	9	1203	1138	990	1008	111	9	157
chr10	41394847	41396047	chr9	37254731	37255927	S	3.3	+	+	1200	1200	m=3.0;g=0.3	1200	0	4	1196	1160	36	31	5	0.9699	0.966667	0.030721	0.0309243	2	1200	1196	1160	1160	36	2	4
chr10	41394848	41396076	chr33	1980198	1981410	S	4.8	+	+	1228	1230	m=3.2;g=1.6	1230	2	18	1210	1171	39	24	15	0.967769	0.952033	0.0329445	0.0330117	8	1228	1202	1162	1171	39	8	20
chr10	41394849	41396064	chr27	5788563	5789793	S	5.6	+	+	1230	1236	m=3.4;g=2.2	1236	21	6	1209	1167	42	31	11	0.965261	0.944175	0.0355697	0.0357312	5	1215	1230	1167	1167	42	5	27
chr10	41394849	41396065	chr23	33343330	33344526	S	3.9	+	+	1216	1216	m=2.3;g=1.6	1216	0	20	1196	1168	28	19	9	0.976589	0.960526	0.0237846	0.0238365	3	1216	1194	1166	1168	28	3	20
chr10	41394850	41396076	chr13	7980705	7981923	S	5.6	+	-	1226	1226	m=5.0;g=0.7	1226	0	8	1218	1157	61	45	16	0.949918	0.943719	0.0518326	0.052181	4	1226	1218	1157	1157	61	4	8
chr10	41394852	41396045	chr29	33211330	33212517	S	2.7	+	+	1193	1193	m=2.2;g=0.5	1193	0	6	1187	1161	26	19	7	0.978096	0.973177	0.0222302	0.0222901	3	1193	1187	1161	1161	26	3	6
chr10	41394852	41396076	chr23	41693069	41694257	S	7.8	+	+	1224	1225	m=4.7;g=3.1	1225	1	37	1187	1129	58	34	24	0.951137	0.921633	0.0505271	0.050657	5	1224	1188	1129	1129	58	5	38
chr10	41394857	41395982	chr15	34102140	34104139	S	44.6	+	+	1999	2005	m=0.4;g=44.2	2005	880	6	1119	1111	8	6	2	0.992851	0.554115	0.00718353	0.0071903	5	1125	1973	1111	1111	8	5	886
chr10	41394857	41396101	chr4	18898993	18900239	S	5	+	-	1246	1248	m=4.6;g=0.5	1248	4	2	1242	1185	57	40	17	0.954106	0.949519	0.0473579	0.0475984	2	1244	1210	1167	1185	57	2	6
chr10	41394862	41396076	chr5	54280462	54281673	S	4.4	+	-	1214	1214	m=4.2;g=0.2	1214	0	3	1211	1160	51	38	13	0.957886	0.955519	0.0433426	0.0435928	2	1214	1211	1160	1160	51	2	3
chr10	41758495	41760289	chr6	30682266	30682485	S	88.1	+	+	1794	1794	m=0.3;g=87.8	1794	0	1575	219	214	5	2	3	0.977169	0.119287	0.0231858	0.0231876	1	1445	219	214	214	5	1	1575
chr10	41758495	41760311	chr10	58057255	58057496	S	87.4	+	-	1816	1817	m=0.6;g=86.8	1817	1	1576	240	229	11	8	3	0.954167	0.126032	0.0472936	0.0475676	3	1467	241	229	229	11	3	1577
chr10	41758495	41760311	chr11	65336743	65336984	S	87.2	+	+	1816	1816	m=0.4;g=86.7	1816	0	1575	241	233	8	6	2	0.966805	0.128304	0.033952	0.0341077	1	1467	241	233	233	8	1	1575
chr10	41758495	41760311	chr12	11968836	11969077	S	87.2	+	+	1816	1816	m=0.4;g=86.7	1816	0	1575	241	233	8	8	0	0.966805	0.128304	0.033952	0.0343483	1	1467	241	233	233	8	1	1575
chr10	41758495	41760311	chr23	17871394	17871635	S	86.8	+	-	1816	1816	m=0.1;g=86.7	1816	0	1575	241	239	2	2	0	0.991701	0.131608	0.00834501	0.0083684	1	1467	241	239	239	2	1	1575
chr10	41758495	41760311	chr37	27035077	27035300	S	88.5	+	-	1816	1816	m=0.8;g=87.7	1816	0	1593	223	209	14	9	5	0.93722	0.115088	0.0655643	0.0658971	1	1467	223	209	209	14	1	1593
chr10	41758495	41760311	chr4	18207752	18207993	S	87.3	+	-	1816	1816	m=0.6;g=86.7	1816	0	1575	241	230	11	2	9	0.954357	0.126652	0.0470911	0.0471319	1	1467	241	230	230	11	1	1575
chr10	41758495	41760311	chr7	30159264	30159491	S	88.2	+	+	1816	1816	m=0.7;g=87.5	1816	0	1589	227	215	12	9	3	0.947137	0.118392	0.0548189	0.0552338	3	1467	227	215	215	12	3	1589
chr10	41758495	41760311	chr8	9846557	9846798	S	87.1	+	+	1816	1816	m=0.4;g=86.7	1816	0	1575	241	234	7	7	0	0.970954	0.128855	0.029623	0.0299235	1	1467	241	234	234	7	1	1575
chr10	41758495	41760311	chrX	50592590	50592831	S	86.8	+	-	1816	1816	m=0.1;g=86.7	1816	0	1575	241	240	1	1	0	0.995851	0.132159	0.0041609	0.00416669	1	1467	241	240	240	1	1	1575
chr10	41758495	41760313	chr8	2561625	2561867	S	87.5	+	+	1818	1818	m=0.8;g=86.7	1818	0	1576	242	228	14	7	7	0.942149	0.125413	0.0602042	0.0602855	2	1469	242	228	228	14	2	1576
chr10	41758497	41760311	chr11	20893725	20893963	S	87.1	+	-	1814	1814	m=0.2;g=86.9	1814	0	1576	238	234	4	3	1	0.983193	0.128997	0.0169979	0.0170362	2	1465	238	234	234	4	2	1576
chr10	41758497	41760311	chr15	36505738	36505976	S	87.3	+	-	1814	1814	m=0.4;g=86.9	1814	0	1576	238	230	8	6	2	0.966387	0.126792	0.03439	0.0345497	2	1465	238	230	230	8	2	1576
chr10	41758497	41760311	chr16	51080222	51080461	S	86.8	+	+	1814	1814	m=0.0;g=86.8	1814	0	1575	239	239	0	0	0	1	0.131753	0	0	1	1465	239	239	239	0	1	1575
chr10	41758497	41760311	chr19	31638863	31639102	S	87.3	+	+	1814	1814	m=0.5;g=86.8	1814	0	1575	239	230	9	7	2	0.962343	0.126792	0.0386352	0.0388654	1	1465	239	230	230	9	1	1575
chr10	41758497	41760311	chr19	35541868	35542107	S	86.8	+	-	1814	1814	m=0.0;g=86.8	1814	0	1575	239	239	0	0	0	1	0.131753	0	0	1	1465	239	239	239	0	1	1575
chr10	41758497	41760311	chr32	39278825	39279064	S	87	+	-	1814	1814	m=0.2;g=86.8	1814	0	1575	239	236	3	1	2	0.987448	0.130099	0.0126585	0.0126585	1	1465	239	236	236	3	1	1575
chr10	41758497	41760311	chr35	8293620	8293859	S	86.9	+	-	1814	1814	m=0.1;g=86.8	1814	0	1575	239	237	2	1	1	0.991632	0.13065	0.00841524	0.00841673	1	1465	239	237	237	2	1	1575
chr10	41758497	41760311	chr5	45258184	45258423	S	86.9	+	-	1814	1814	m=0.1;g=86.8	1814	0	1575	239	237	2	2	0	0.991632	0.13065	0.00841524	0.00843902	1	1465	239	237	237	2	1	1575
chr10	41758497	41760311	chr5	47007604	47007842	S	87.5	+	+	1814	1814	m=0.7;g=86.9	1814	0	1576	238	226	12	11	1	0.94958	0.124587	0.052195	0.052926	2	1465	238	226	226	12	2	1576
chr10	41758497	41760311	chr7	20324508	20324759	S	87.2	+	-	1814	1826	m=0.3;g=86.9	1826	12	1575	239	233	6	3	3	0.974895	0.127601	0.0255344	0.0255484	2	1465	251	233	233	6	2	1587
chr10	42138414	42142979	chr5	50636085	50636904	S	83.2	+	-	4565	4566	m=1.1;g=82.1	4566	1	3747	818	769	49	33	16	0.940098	0.168419	0.0624299	0.0627925	4	3745	803	705	769	49	4	3748
chr10	42218792	42220556	chr28	30379000	30380740	S	7.1	+	-	1764	1774	m=4.6;g=2.5	1774	10	34	1730	1648	82	65	17	0.952601	0.928974	0.0489629	0.049362	11	1761	1730	1639	1648	82	11	44
chr10	42218826	42220558	chr24	33236655	33238378	S	10.1	+	-	1732	1751	m=7.4;g=2.7	1751	19	28	1704	1574	130	93	37	0.923709	0.898915	0.0804563	0.08123	16	1729	1715	1569	1574	130	16	47
chr10	42218834	42220547	chr14	315372	317382	S	19.6	+	+	2010	2028	m=3.2;g=16.4	2028	315	18	1695	1631	64	47	17	0.962242	0.804241	0.0387417	0.0389305	10	1713	2010	1631	1631	64	10	333
chr10	425046	426364	chr34	17178896	17179315	S	68.9	+	-	1318	1318	m=0.7;g=68.2	1318	0	899	419	410	9	7	2	0.97852	0.311077	0.0217933	0.0218653	3	1318	413	406	410	9	3	899
chr10	43467275	43468289	chr10	45896154	45897134	S	10.6	+	+	1014	1018	m=6.5;g=4.1	1018	4	38	976	910	66	40	26	0.932377	0.89391	0.0708681	0.0711723	8	979	958	883	910	66	8	42
chr10	44906668	44908400	chr27	4860323	4860818	S	72.2	+	+	1732	1732	m=0.8;g=71.4	1732	0	1237	495	482	13	10	3	0.973737	0.278291	0.0267335	0.0268382	3	1663	494	481	482	13	3	1237
chr10	45069207	45080953	chr28	275515	277426	S	84.6	+	+	11746	11746	m=0.9;g=83.7	11746	0	9835	1911	1810	101	61	40	0.947148	0.154095	0.0548065	0.0549823	21	8883	1911	1721	1810	101	21	9835
chr10	45608340	45609671	chr15	45591325	45592633	S	6.8	+	+	1331	1337	m=4.2;g=2.6	1337	6	29	1302	1246	56	33	23	0.956989	0.931937	0.0442933	0.0443948	8	1253	1294	1170	1246	56	8	35
chr10	46263871	46265869	chr27	42546020	42548164	S	19.9	+	+	2144	2212	m=7.2;g=12.7	2212	214	68	1930	1771	159	66	93	0.917617	0.800633	0.0872694	0.0873121	10	1779	1898	1596	1771	159	10	282
chr10	46263896	46265875	chr4	19285748	19288321	S	40.1	+	-	2573	2733	m=6.6;g=33.4	2733	754	160	1819	1638	181	105	76	0.900495	0.599341	0.106755	0.107345	12	1760	1778	1454	1638	181	12	914
chr10	46264229	46265490	chr20	17575848	17577285	S	19.7	+	+	1437	1440	m=7.0;g=12.6	1440	179	3	1258	1157	101	56	45	0.919714	0.803472	0.084917	0.0852097	4	1231	1405	1100	1157	101	4	182
chr10	46264231	46265501	chr2	47216460	47218039	S	22.9	+	-	1579	1581	m=3.1;g=19.8	1581	311	2	1268	1219	49	21	28	0.961356	0.771031	0.0396747	0.0396859	4	1240	1479	1128	1219	49	4	313
chr10	46264237	46265481	chr27	8971047	8972443	S	18.6	+	-	1396	1402	m=6.9;g=11.7	1402	158	6	1238	1141	97	64	33	0.921648	0.813837	0.0827543	0.0833553	7	1214	1356	1076	1141	97	7	164
chr10	46264244	46265472	chr8	17488771	17490151	S	14.3	+	-	1380	1383	m=2.9;g=11.4	1383	155	3	1225	1185	40	18	22	0.967347	0.856833	0.0333852	0.0333971	3	1198	1334	1110	1185	40	3	158
chr10	46264244	46265481	chr32	31951202	31952852	S	29.6	+	+	1650	1655	m=4.0;g=25.6	1655	418	5	1232	1165	67	32	35	0.945617	0.703927	0.0564556	0.056509	7	1207	1591	1136	1165	67	7	423
chr10	46264246	46265480	chr18	39430127	39431773	S	31.4	+	-	1646	1662	m=4.7;g=26.7	1662	428	16	1218	1140	78	46	32	0.935961	0.685921	0.0669398	0.0671787	7	1204	1364	1099	1140	78	7	444
chr10	46264259	46265481	chr12	24152790	24154077	S	13.9	+	+	1287	1298	m=7.2;g=6.7	1298	76	11	1211	1118	93	66	27	0.923204	0.861325	0.0810186	0.0817807	8	1192	1170	1070	1118	93	8	87
chr10	46264261	46265485	chr7	1595356	1596734	S	13.5	+	+	1378	1379	m=2.2;g=11.3	1379	155	1	1223	1193	30	12	18	0.97547	0.86512	0.02494	0.0249421	2	1194	1339	1157	1193	30	2	156
chr10	46264262	46265480	chr13	7912603	7913976	S	18.1	+	+	1373	1380	m=5.9;g=12.2	1380	162	7	1211	1130	81	50	31	0.933113	0.818841	0.0700595	0.0703813	6	1188	1373	1107	1130	81	6	169
chr10	46264262	46265854	chr17	62853685	62855416	S	14.8	+	-	1731	1748	m=4.9;g=9.9	1748	156	17	1575	1489	86	58	28	0.945397	0.851831	0.0566929	0.0569916	9	1562	1701	1459	1489	86	9	173
chr10	46264263	46265489	chr25	438528	439893	S	19.3	+	-	1365	1383	m=6.7;g=12.7	1383	157	18	1208	1116	92	59	33	0.923841	0.806941	0.0803092	0.0808119	8	1196	1272	1031	1116	92	8	175
chr10	46264264	46265481	chr28	6332404	6333764	S	17.7	+	+	1360	1372	m=5.5;g=12.2	1372	155	12	1205	1129	76	55	21	0.936929	0.822886	0.0658812	0.066414	6	1187	1315	1089	1129	76	6	167
chr10	46264264	46265485	chr3	11421645	11423085	S	37.4	+	+	1440	1579	m=5.9;g=31.5	1579	358	139	1082	989	93	68	25	0.914048	0.626346	0.091289	0.0923813	13	1191	1190	940	989	93	13	497
chr10	46264265	46265481	chr3	37168148	37169512	S	14.6	+	-	1364	1371	m=2.8;g=11.8	1371	155	7	1209	1171	38	18	20	0.968569	0.854121	0.0321085	0.0321244	4	1186	1318	1096	1171	38	4	162
chr10	46264265	46265488	chr3	38689079	38690665	S	26.4	+	+	1586	1597	m=2.3;g=24.1	1597	374	11	1212	1176	36	14	22	0.970297	0.736381	0.0303072	0.0303094	7	1193	1371	1135	1176	36	7	385
chr10	46264266	46265480	chr4	19182920	19184292	S	19.1	+	+	1372	1376	m=7.0;g=12.1	1376	162	4	1210	1113	97	70	27	0.919835	0.808866	0.0847817	0.0856732	6	1184	1353	1069	1113	97	6	166
chr10	46264267	46265480	chr12	24239971	24241315	S	18.3	+	-	1344	1374	m=4.4;g=13.9	1374	161	30	1183	1122	61	47	14	0.948436	0.816594	0.0534221	0.0538548	7	1183	1292	1076	1122	61	7	191
chr10	46264267	46265481	chr16	47123350	47124722	S	17.5	+	+	1372	1377	m=5.3;g=12.2	1377	163	5	1209	1136	73	49	24	0.93962	0.824982	0.0629499	0.0633139	8	1184	1334	1101	1136	73	8	168
chr10	46264268	46265469	chr27	3849709	3851257	S	28	+	+	1548	1554	m=4.9;g=23.1	1554	353	6	1195	1119	76	54	22	0.936402	0.720077	0.0664577	0.0669645	7	1171	1273	1031	1119	76	7	359
chr10	46264268	46265488	chr3	14244530	14245905	S	12.9	+	-	1375	1376	m=1.5;g=11.4	1376	156	1	1219	1198	21	10	11	0.982773	0.87064	0.0174282	0.0174329	3	1190	1364	1160	1198	21	3	157
chr10	46264268	46265488	chr6	79199568	79200929	S	19.5	+	-	1361	1376	m=7.0;g=12.4	1376	156	15	1205	1108	97	64	33	0.919502	0.805233	0.0851542	0.0857923	6	1190	1278	1030	1108	97	6	171
chr10	46264269	46265477	chr5	64688829	64690366	S	31.1	+	+	1537	1562	m=6.9;g=24.3	1562	354	25	1183	1076	107	72	35	0.909552	0.68886	0.0963843	0.0972794	13	1178	1291	1007	1076	107	13	379
chr10	46264269	46265481	chr18	29413487	29415005	S	23.1	+	+	1518	1529	m=1.6;g=21.5	1529	317	11	1201	1176	25	12	13	0.979184	0.76913	0.0211103	0.0211177	9	1182	1396	1056	1176	25	9	328
chr10	46264269	46265481	chr6	64072335	64073694	S	14	+	+	1359	1367	m=2.1;g=11.9	1367	155	8	1204	1175	29	17	12	0.975914	0.859546	0.0244816	0.0245112	6	1182	1329	1145	1175	29	6	163
chr10	46264270	46265479	chr21	6905799	6907183	S	15.9	+	-	1384	1385	m=3.1;g=12.8	1385	176	1	1208	1165	43	25	18	0.964404	0.841155	0.0364685	0.0365325	5	1179	1321	1120	1165	43	5	177
chr10	46264270	46265481	chr38	15495624	15496987	S	15.6	+	-	1363	1369	m=3.7;g=12.0	1369	158	6	1205	1155	50	32	18	0.958506	0.843682	0.0426858	0.0428207	5	1181	1333	1125	1155	50	5	164
chr10	46264270	46265872	chr31	16407485	16409217	S	15.1	+	+	1732	1759	m=4.7;g=10.5	1759	157	27	1575	1493	82	50	32	0.947937	0.848778	0.0539588	0.0541364	11	1572	1702	1464	1493	82	11	184
chr10	46264270	46265873	chr6	8788112	8789853	S	13.8	+	+	1741	1743	m=5.7;g=8.1	1743	140	2	1601	1502	99	72	27	0.938164	0.861733	0.0645349	0.0650547	5	1573	1711	1473	1502	99	5	142
chr10	46264271	46265488	chrX	40483421	40484783	S	18.2	+	-	1362	1374	m=5.9;g=12.3	1374	157	12	1205	1124	81	50	31	0.93278	0.818049	0.0704253	0.0707506	7	1187	1322	1058	1124	81	7	169
chr10	46264272	46265481	chr26	10245357	10246716	S	15.1	+	-	1359	1364	m=3.4;g=11.7	1364	155	5	1204	1158	46	33	13	0.961794	0.848974	0.0392135	0.039391	5	1179	1283	1082	1158	46	5	160
chr10	46264272	46265481	chr4	49053919	49055287	S	20.7	+	+	1368	1387	m=6.5;g=14.2	1387	178	19	1190	1100	90	65	25	0.92437	0.793079	0.079721	0.0805072	7	1179	1338	1071	1100	90	7	197
chr10	46264272	46265482	chr20	37818906	37820476	S	29	+	+	1570	1577	m=5.3;g=23.7	1577	367	7	1203	1119	84	56	28	0.930175	0.709575	0.0732928	0.0737788	7	1180	1358	1070	1119	84	7	374
chr10	46264272	46265490	chr19	13820335	13822195	S	40.1	+	-	1860	1869	m=4.8;g=35.3	1869	651	9	1209	1120	89	63	26	0.926385	0.599251	0.0774826	0.0781702	11	1188	1393	1092	1120	89	11	660
chr10	46264273	46265461	chr16	33115323	33116662	S	16.9	+	-	1339	1345	m=4.8;g=12.1	1345	157	6	1182	1118	64	42	22	0.945854	0.831227	0.0561995	0.0564626	7	1158	1309	1089	1118	64	7	163
chr10	46264273	46265480	chrX	58254386	58255748	S	19	+	+	1362	1386	m=4.4;g=14.6	1386	179	24	1183	1122	61	39	22	0.948436	0.809524	0.0534221	0.053635	11	1177	1356	1093	1122	61	11	203
chr10	46264273	46265481	chr30	30710101	30711453	S	23	+	+	1352	1402	m=5.6;g=17.4	1402	194	50	1158	1080	78	52	26	0.932642	0.770328	0.0705764	0.0710257	11	1178	1197	959	1080	78	11	244
chr10	46264273	46265489	chr23	21068329	21069926	S	29.3	+	+	1597	1599	m=5.2;g=24.1	1599	383	2	1214	1131	83	51	32	0.931631	0.707317	0.0716886	0.0720195	8	1186	1368	1102	1131	83	8	385
chr10	46264273	46265495	chr19	20742062	20743440	S	17.7	+	+	1378	1388	m=5.0;g=12.7	1388	166	10	1212	1143	69	33	36	0.943069	0.823487	0.0592074	0.0592668	7	1192	1336	1106	1143	69	7	176
chr10	46264273	46265872	chr6	37774955	37776710	S	10.9	+	+	1755	1757	m=1.8;g=9.1	1757	158	2	1597	1565	32	23	9	0.979962	0.890723	0.0203101	0.0203571	5	1569	1725	1536	1565	32	5	160
chr10	46264273	46265878	chrX	59683730	59685465	S	13.9	+	+	1735	1765	m=3.2;g=10.8	1765	160	30	1575	1519	56	37	19	0.964444	0.860623	0.036426	0.0365371	14	1575	1695	1483	1519	56	14	190
chr10	46264274	46265466	chr34	23169866	23171211	S	17.5	+	-	1345	1350	m=5.4;g=12.1	1350	158	5	1187	1114	73	54	19	0.9385	0.825185	0.064168	0.0647144	5	1162	1296	1068	1114	73	5	163
chr10	46264274	46265475	chr22	41194427	41195686	S	26.1	+	-	1259	1363	m=6.6;g=19.5	1363	162	104	1097	1007	90	60	30	0.917958	0.738811	0.0868859	0.0875795	8	1171	1202	949	1007	90	8	266
chr10	46264274	46265476	chr20	31577740	31579102	S	17.9	+	+	1362	1363	m=6.0;g=11.9	1363	161	1	1201	1119	82	57	25	0.931724	0.820983	0.0715867	0.0721312	3	1172	1312	1078	1119	82	3	162
chr10	46264274	46265481	chr23	2669972	2671320	S	19.8	+	-	1348	1362	m=7.3;g=12.4	1362	155	14	1193	1093	100	48	52	0.916178	0.802496	0.0888876	0.08903	9	1177	1302	1020	1093	100	9	169
chr10	46264274	46265481	chr6	18588659	18590000	S	12	+	+	1341	1346	m=1.3;g=10.7	1346	139	5	1202	1185	17	8	9	0.985857	0.880386	0.0142781	0.0142811	4	1177	1311	1155	1185	17	4	144
chr10	46264274	46265488	chr31	14203993	14205358	S	16.3	+	-	1365	1370	m=4.5;g=11.8	1370	156	5	1209	1147	62	32	30	0.948718	0.837226	0.0531195	0.053195	6	1184	1328	1114	1147	62	6	161
chr10	46264274	46265857	chr3	30686434	30688143	S	17.1	+	-	1709	1744	m=5.9;g=11.2	1744	161	35	1548	1445	103	70	33	0.933463	0.828555	0.069676	0.0701478	10	1553	1644	1356	1445	103	10	196
chr10	46264274	46265867	chr12	54445180	54446956	S	16.5	+	-	1776	1783	m=5.4;g=11.0	1783	190	7	1586	1489	97	63	34	0.93884	0.835109	0.0637983	0.0641263	9	1563	1729	1449	1489	97	9	197
chr10	46264274	46265873	chr3	31301869	31304308	S	41.1	+	-	2439	2476	m=4.2;g=36.9	2476	877	37	1562	1459	103	75	28	0.934059	0.589257	0.0690219	0.0696221	11	1569	2368	1365	1459	103	11	914
chr10	46264274	46265875	chr16	33397162	33398907	S	11.9	+	+	1745	1756	m=2.4;g=9.5	1756	155	11	1590	1547	43	25	18	0.972956	0.880979	0.0275437	0.0275798	7	1571	1700	1503	1547	43	7	166
chr10	46264275	46265480	chr12	39683020	39684370	S	16.9	+	+	1350	1363	m=4.3;g=12.5	1363	158	13	1192	1133	59	38	21	0.950503	0.831255	0.0512055	0.0514068	7	1175	1320	1104	1133	59	7	171
chr10	46264275	46265480	chr12	828431	829763	S	22	+	-	1332	1370	m=7.2;g=14.8	1370	165	38	1167	1068	99	74	25	0.915167	0.779562	0.0900262	0.0911747	12	1175	1310	1026	1068	99	12	203
chr10	46264275	46265480	chr13	58709899	58711241	S	21.7	+	+	1342	1367	m=8.0;g=13.7	1367	162	25	1180	1070	110	69	41	0.90678	0.782736	0.0995435	0.100263	12	1175	1342	1041	1070	110	12	187
chr10	46264275	46265480	chr3	5209906	5211248	S	16.7	+	+	1342	1356	m=4.6;g=12.2	1356	151	14	1191	1129	62	30	32	0.947943	0.832596	0.0539519	0.0540048	9	1175	1342	1101	1129	62	9	165
chr10	46264275	46265480	chr9	59363526	59364865	S	18.4	+	+	1339	1367	m=4.5;g=13.9	1367	162	28	1177	1116	61	33	28	0.948173	0.816386	0.0537044	0.0538039	10	1175	1309	1088	1116	61	10	190
chr10	46264275	46265481	chr20	15328924	15333097	S	73.7	+	+	4173	4177	m=2.4;g=71.2	4177	2971	4	1202	1100	102	63	39	0.915141	0.263347	0.0900551	0.0906007	4	1176	1384	1072	1100	102	4	2975
chr10	46264275	46265481	chr23	33722095	33723457	S	13.5	+	-	1362	1366	m=1.5;g=12.0	1366	160	4	1202	1182	20	9	11	0.983361	0.8653	0.0168263	0.0168292	5	1176	1236	1063	1182	20	5	164
chr10	46264275	46265481	chr23	71515	72864	S	20.3	+	-	1349	1362	m=7.9;g=12.4	1362	156	13	1193	1085	108	54	54	0.909472	0.796623	0.0964754	0.0966938	9	1176	1300	1011	1085	108	9	169
chr10	46264275	46265481	chr25	25911587	25913134	S	26.3	+	+	1547	1564	m=2.3;g=24.0	1564	358	17	1189	1153	36	22	14	0.969722	0.737212	0.0309057	0.0309629	8	1176	1330	1123	1153	36	8	375
chr10	46264275	46265481	chr2	58951306	58952710	S	21	+	+	1404	1410	m=6.1;g=14.9	1410	204	6	1200	1114	86	49	37	0.928333	0.790071	0.0753258	0.0755859	7	1176	1343	1080	1114	86	7	210
chr10	46264275	46265481	chr27	36670767	36672122	S	18	+	+	1355	1364	m=5.8;g=12.2	1364	158	9	1197	1118	79	61	18	0.934002	0.819648	0.0690846	0.069826	5	1176	1325	1088	1118	79	5	167
chr10	46264275	46265487	chr34	6468776	6470123	S	20.5	+	-	1347	1370	m=7.3;g=13.2	1370	158	23	1189	1089	100	68	32	0.915896	0.794891	0.0892051	0.0899974	11	1182	1347	1061	1089	100	11	181
chr10	46264275	46265487	chr36	20953460	20954861	S	19.7	+	+	1401	1404	m=5.8;g=13.9	1404	192	3	1209	1128	81	45	36	0.933002	0.803419	0.070181	0.0703794	6	1182	1371	1072	1128	81	6	195
chr10	46264275	46265488	chr13	10703955	10705323	S	19.1	+	-	1368	1378	m=6.4;g=12.7	1378	165	10	1203	1115	88	48	40	0.92685	0.809144	0.0769681	0.0771874	10	1183	1363	1087	1115	88	10	175
chr10	46264275	46265488	chr20	23758158	23759517	S	19.1	+	-	1359	1373	m=6.4;g=12.7	1373	160	14	1199	1111	88	60	28	0.926606	0.809177	0.0772386	0.0778308	6	1183	1339	1066	1111	88	6	174
chr10	46264275	46265488	chr22	30852625	30854018	S	21.1	+	+	1393	1403	m=6.8;g=14.3	1403	190	10	1203	1107	96	76	20	0.9202	0.789024	0.0843733	0.0855985	12	1183	1362	1062	1107	96	12	200
chr10	46264275	46265488	chr23	45081938	45083304	S	12.6	+	-	1366	1368	m=1.1;g=11.5	1368	155	2	1211	1196	15	7	8	0.987614	0.874269	0.0124899	0.012492	3	1183	1360	1163	1196	15	3	157
chr10	46264275	46265488	chr6	22714816	22716180	S	13.1	+	+	1364	1368	m=1.5;g=11.6	1368	155	4	1209	1189	20	9	11	0.983457	0.869152	0.0167278	0.0167307	4	1183	1359	1156	1189	20	4	159
chr10	46264275	46265491	chr20	196573	197942	S	21.1	+	-	1369	1415	m=3.8;g=17.3	1415	199	46	1170	1116	54	29	25	0.953846	0.788693	0.0476351	0.0477098	10	1186	1268	1058	1116	54	10	245
chr10	46264275	46265507	chr37	10517883	10519442	S	24	+	-	1559	1563	m=2.6;g=21.4	1563	331	4	1228	1188	40	25	15	0.967427	0.760077	0.0333018	0.0333753	6	1202	1442	1085	1188	40	6	335
chr10	46264275	46265870	chr4	67210530	67212272	S	15.7	+	+	1742	1748	m=6.6;g=9.1	1748	153	6	1589	1474	115	76	39	0.927627	0.843249	0.0761067	0.0766144	6	1565	1669	1418	1474	115	6	159
chr10	46264275	46265870	chrX	78201981	78203654	S	12.7	+	-	1673	1691	m=6.0;g=6.7	1691	96	18	1577	1476	101	68	33	0.935954	0.872856	0.0669466	0.0673652	11	1565	1643	1446	1476	101	11	114
chr10	46264275	46265871	chr17	57373374	57375120	S	10.2	+	-	1746	1751	m=1.0;g=9.1	1751	155	5	1591	1573	18	12	6	0.988686	0.898344	0.0113998	0.0114108	5	1566	1746	1543	1573	18	5	160
chr10	46264275	46265871	chr27	32048475	32050225	S	11.5	+	-	1750	1753	m=2.4;g=9.1	1753	157	3	1593	1551	42	28	14	0.973635	0.884769	0.0268399	0.0269018	4	1566	1750	1521	1551	42	4	160
chr10	46264275	46265875	chr26	20189112	20190862	S	10.3	+	-	1750	1756	m=1.1;g=9.2	1756	156	6	1594	1575	19	11	8	0.98808	0.896925	0.0120154	0.0120221	7	1570	1735	1532	1575	19	7	162
chr10	46264275	46265891	chr13	55309989	55311951	S	25.5	+	+	1962	1986	m=5.7;g=19.8	1986	370	24	1592	1479	113	74	39	0.92902	0.744713	0.0745669	0.0750359	10	1586	1719	1418	1479	113	10	394
chr10	46264276	46265479	chr7	39115464	39116822	S	17.7	+	+	1358	1361	m=5.9;g=11.8	1361	158	3	1200	1120	80	58	22	0.933333	0.822924	0.0698178	0.0704228	5	1173	1328	1091	1120	80	5	161
chr10	46264276	46265481	chr19	9264796	9266135	S	20	+	+	1339	1356	m=7.6;g=12.4	1356	151	17	1188	1085	103	75	28	0.9133	0.800147	0.0921348	0.0932318	8	1175	1300	1021	1085	103	8	168
chr10	46264276	46265481	chr22	41687338	41688892	S	26.6	+	-	1554	1555	m=4.1;g=22.6	1555	350	1	1204	1141	63	47	16	0.947674	0.733762	0.0542405	0.0546387	5	1175	1504	1106	1141	63	5	351
chr10	46264276	46265481	chr29	2095463	2097059	S	30.3	+	-	1596	1598	m=5.6;g=24.7	1598	393	2	1203	1114	89	63	26	0.926018	0.697121	0.0778898	0.078585	8	1175	1355	1080	1114	89	8	395
chr10	46264276	46265481	chr30	19383546	19385112	S	27.6	+	+	1566	1569	m=4.2;g=23.4	1569	364	3	1202	1136	66	47	19	0.945092	0.724028	0.0570223	0.0573946	6	1175	1359	1105	1136	66	6	367
chr10	46264276	46265481	chr34	30441612	30443170	S	30.7	+	+	1558	1575	m=6.1;g=24.6	1575	370	17	1188	1092	96	67	29	0.919192	0.693333	0.0855017	0.0863027	11	1175	1364	1064	1092	96	11	387
chr10	46264276	46265481	chr4	67325353	67326708	S	18.8	+	+	1355	1362	m=6.8;g=12.0	1362	157	7	1198	1106	92	62	30	0.923205	0.812041	0.0810171	0.0816423	8	1175	1312	1055	1106	92	8	164
chr10	46264276	46265488	chr15	585937	587609	S	34	+	+	1672	1682	m=5.5;g=28.5	1682	470	10	1202	1110	92	64	28	0.923461	0.659929	0.0807325	0.081434	8	1182	1391	1047	1110	92	8	480
chr10	46264276	46265854	chr29	6481876	6483591	S	13.8	+	+	1715	1737	m=3.4;g=10.4	1737	159	22	1556	1497	59	39	20	0.962082	0.861831	0.0389098	0.0390372	9	1548	1715	1467	1497	59	9	181
chr10	46264279	46265505	chr16	6437377	6438754	S	17	+	+	1377	1389	m=4.4;g=12.6	1389	163	12	1214	1153	61	37	24	0.949753	0.830094	0.0520095	0.0521703	8	1196	1347	1123	1153	61	8	175
chr10	46264280	46265488	chr17	61741585	61742928	S	16.7	+	-	1343	1364	m=3.7;g=13.0	1364	156	21	1187	1136	51	32	19	0.957035	0.832845	0.0442453	0.0443789	7	1178	1313	1106	1136	51	7	177
chr10	46264281	46265480	chr15	13666283	13667635	S	17.8	+	-	1352	1354	m=6.2;g=11.6	1354	155	2	1197	1113	84	60	24	0.929825	0.822009	0.0736788	0.0743192	3	1169	1307	1042	1113	84	3	157
chr10	46264281	46265488	chr22	29170499	29171849	S	18.4	+	-	1350	1364	m=5.9;g=12.5	1364	157	14	1193	1113	80	50	30	0.932942	0.815982	0.0702473	0.0705886	7	1177	1313	1079	1113	80	7	171
chr10	46264281	46265488	chrX	43781826	43783172	S	17.1	+	+	1346	1362	m=4.6;g=12.6	1362	155	16	1191	1129	62	39	23	0.947943	0.828928	0.0539519	0.054155	5	1177	1316	1100	1129	62	5	171
chr10	46264282	46265418	chr21	414402	415637	S	21.9	+	-	1235	1278	m=7.4;g=14.5	1278	142	43	1093	998	95	50	45	0.913083	0.780908	0.0923795	0.0926462	13	1106	1122	883	998	95	13	185
chr10	46264284	46265516	chr20	32835033	32836414	S	17.6	+	+	1381	1390	m=5.5;g=12.0	1390	158	9	1223	1146	77	45	32	0.93704	0.82446	0.0657604	0.0659813	7	1202	1351	1116	1146	77	7	167
chr10	46264289	46265485	chrX	70825368	70826707	S	17.8	+	+	1339	1351	m=5.5;g=12.4	1351	155	12	1184	1110	74	52	22	0.9375	0.821614	0.0652585	0.0657267	4	1166	1308	1079	1110	74	4	167
chr10	46264297	46265488	chrX	26678225	26679561	S	16.5	+	+	1336	1348	m=4.0;g=12.5	1348	157	12	1179	1125	54	27	27	0.954198	0.83457	0.0472597	0.047309	10	1161	1306	1096	1125	54	10	169
chr10	46264344	46265862	chr27	45236153	45240075	S	64.4	+	+	3922	3957	m=1.8;g=62.5	3957	2439	35	1483	1410	73	24	49	0.950775	0.356331	0.0509143	0.0509143	10	1488	3827	1380	1410	73	10	2474
chr10	46264469	46265869	chr16	7990624	7992173	S	13	+	+	1549	1557	m=2.4;g=10.6	1557	157	8	1392	1355	37	26	11	0.97342	0.870263	0.0270629	0.0271401	6	1370	1519	1326	1355	37	6	165
chr10	47769984	47771504	chr14	46680500	46682003	S	10.4	+	-	1520	1538	m=7.0;g=3.4	1538	18	35	1485	1378	107	70	37	0.927946	0.895969	0.075754	0.0762368	11	1488	1491	1352	1378	107	11	53
chr10	47769996	47771737	chr27	36037455	36039391	S	24.3	+	+	1936	2001	m=8.0;g=16.2	2001	260	65	1676	1515	161	99	62	0.903938	0.757121	0.102796	0.103503	17	1549	1557	1350	1515	161	17	325
chr10	47769999	47771502	chr3	66872020	66873540	S	4.2	+	-	1520	1520	m=3.1;g=1.1	1520	17	0	1503	1456	47	25	22	0.968729	0.957895	0.0319414	0.0319728	3	1486	1520	1447	1456	47	3	17
chr10	47770014	47771490	chr30	28850966	28852463	S	6.3	+	+	1497	1507	m=3.6;g=2.7	1507	31	10	1466	1412	54	32	22	0.963165	0.936961	0.0377702	0.0378454	7	1474	1480	1399	1412	54	7	41
chr10	47770015	47771736	chr17	20874363	20876279	S	15.1	+	-	1916	1916	m=4.9;g=10.2	1916	195	0	1721	1627	94	50	44	0.945381	0.849165	0.0567104	0.0568123	8	1548	1601	1462	1627	94	8	195
chr10	47770016	47771736	chr14	35717127	35719017	S	17	+	-	1890	1897	m=7.3;g=9.7	1897	177	7	1713	1574	139	71	68	0.918856	0.829731	0.0858785	0.086072	10	1548	1661	1418	1574	139	10	184
chr10	47770017	47771489	chr13	13417885	13419368	S	4.8	+	-	1483	1490	m=3.2;g=1.7	1490	18	7	1465	1418	47	30	17	0.967918	0.951678	0.0327883	0.0328661	6	1472	1483	1418	1418	47	6	25
chr10	47770017	47771489	chr8	11392417	11393893	S	10	+	+	1476	1503	m=6.1;g=3.9	1503	31	27	1445	1353	92	61	31	0.936332	0.9002	0.0665336	0.0669225	14	1472	1441	1336	1353	92	14	58
chr10	47770017	47771490	chr8	29862446	29863929	S	5.6	+	+	1483	1490	m=4.0;g=1.6	1490	17	7	1466	1406	60	43	17	0.959072	0.943624	0.0420868	0.0422911	6	1473	1483	1406	1406	60	6	24
chr10	47770017	47771491	chr33	10147785	10149261	S	11.5	+	-	1476	1500	m=8.1;g=3.3	1500	26	24	1450	1328	122	85	37	0.915862	0.885333	0.089243	0.0901136	10	1474	1456	1314	1328	122	10	50
chr10	47770017	47771504	chr2	12239488	12240978	S	8.3	+	+	1490	1506	m=6.0;g=2.3	1506	19	16	1471	1381	90	59	31	0.938817	0.916999	0.063823	0.0641639	8	1487	1490	1381	1381	90	8	35
chr10	47770018	47771489	chr23	42518345	42519828	S	4	+	-	1483	1488	m=2.5;g=1.5	1488	17	5	1466	1429	37	23	14	0.974761	0.960349	0.0256732	0.0257155	6	1471	1483	1429	1429	37	6	22
chr10	47770018	47771490	chr8	13775255	13776984	S	23.4	+	+	1729	1744	m=6.9;g=16.5	1744	272	15	1457	1336	121	81	40	0.916953	0.766055	0.0880156	0.0887401	17	1472	1502	1323	1336	121	17	287
chr10	47770019	47771490	chr9	37798811	37800296	S	4.4	+	+	1485	1490	m=2.8;g=1.6	1490	19	5	1466	1425	41	26	15	0.972033	0.956376	0.028502	0.028559	5	1471	1485	1425	1425	41	5	24
chr10	47770020	47771490	chr24	36547449	36548810	S	15.8	+	+	1470	1487	m=6.2;g=9.6	1487	17	126	1344	1252	92	62	30	0.931548	0.841964	0.0717803	0.072266	9	1470	1358	1250	1252	92	9	143
chr10	47770020	47771492	chr6	15082300	15083776	S	6.2	+	+	1476	1491	m=4.0;g=2.3	1491	19	15	1457	1398	59	41	18	0.959506	0.937626	0.0416284	0.0418062	7	1472	1476	1398	1398	59	7	34
chr10	47770023	47771489	chr29	31338581	31340055	S	10.4	+	+	1474	1499	m=6.5;g=3.9	1499	33	25	1441	1343	98	68	30	0.931992	0.895931	0.0712918	0.0718279	12	1466	1474	1343	1343	98	12	58
chr10	47770026	47771491	chr4	65370387	65372253	S	29.4	+	-	1866	1893	m=5.3;g=24.0	1893	428	27	1438	1337	101	70	31	0.929764	0.706286	0.0737461	0.0743188	12	1465	1527	1333	1337	101	12	455
chr10	47770026	47771513	chrX	40320078	40321569	S	8.6	+	+	1491	1506	m=6.3;g=2.3	1506	19	15	1472	1377	95	68	27	0.935462	0.914343	0.0674852	0.0680229	6	1487	1459	1356	1377	95	6	34
chr10	47770029	47771488	chr11	31308470	31309910	S	11.5	+	-	1459	1483	m=6.9;g=4.5	1483	24	43	1416	1313	103	75	28	0.92726	0.885367	0.0765136	0.0772572	8	1459	1416	1291	1313	103	8	67
chr10	47770029	47771489	chr11	48784850	48796234	S	87.4	+	-	11384	11384	m=0.2;g=87.2	11384	9924	0	1460	1436	24	15	9	0.983562	0.126142	0.0166212	0.0166391	11	1460	8360	1436	1436	24	11	9924
chr10	47770029	47771489	chr18	53183700	53185181	S	6.3	+	-	1481	1483	m=4.7;g=1.7	1483	23	2	1458	1389	69	47	22	0.952675	0.936615	0.0488842	0.0491131	6	1460	1475	1383	1389	69	6	25
chr10	47770029	47771490	chr20	46932327	46933830	S	7.7	+	+	1503	1510	m=4.0;g=3.7	1510	49	7	1454	1393	61	36	25	0.958047	0.922517	0.0431723	0.0432693	6	1461	1503	1393	1393	61	6	56
chr10	47770029	47771494	chr32	41232887	41234364	S	3.7	+	+	1477	1483	m=2.1;g=1.6	1483	18	6	1459	1428	31	22	9	0.978753	0.962913	0.0215542	0.0216047	6	1465	1475	1426	1428	31	6	24
chr10	47770029	47771720	chr27	10364121	10366061	S	22.3	+	+	1940	1951	m=8.5;g=13.9	1951	260	11	1680	1515	165	93	72	0.901786	0.776525	0.105268	0.105768	14	1519	1511	1382	1515	165	14	271
chr10	47770032	47771502	chr3	47267668	47269147	S	6.2	+	-	1479	1489	m=4.3;g=1.9	1489	19	10	1460	1396	64	40	24	0.956164	0.937542	0.0451689	0.0453059	9	1470	1479	1396	1396	64	9	29
chr10	47770034	47771495	chr7	7502420	7503898	S	9	+	-	1478	1484	m=7.1;g=2.0	1484	23	6	1455	1350	105	62	43	0.927835	0.909704	0.0758769	0.076189	6	1461	1478	1350	1350	105	6	29
chr10	47770036	47771488	chr17	13131040	13132490	S	5.7	+	-	1452	1467	m=3.5;g=2.2	1467	15	17	1435	1384	51	33	18	0.96446	0.943422	0.0364097	0.0365117	10	1452	1450	1384	1384	51	10	32
chr10	47770105	47771427	chr33	28358701	28360015	S	11.1	+	-	1322	1346	m=7.0;g=4.2	1346	24	32	1290	1196	94	56	38	0.927132	0.888559	0.0766555	0.0769874	11	1322	1314	1196	1196	94	11	56
chr10	48931898	48932973	chr37	12892564	12893659	S	41.7	+	-	1095	1327	m=5.3;g=36.5	1327	252	232	843	773	70	37	33	0.916963	0.582517	0.0880037	0.0882501	13	363	384	308	773	70	13	484
chr10	49152934	49155108	chr8	40823150	40824172	S	54.4	+	+	2174	2174	m=1.4;g=53.0	2174	0	1152	1022	991	31	21	10	0.969667	0.455842	0.0309631	0.0310512	7	2046	1022	991	991	31	7	1152
chr10	49152938	49155108	chr12	24113340	24114368	S	54	+	+	2170	2171	m=1.3;g=52.7	2171	1	1143	1027	998	29	16	13	0.971762	0.459696	0.0287829	0.0288136	6	2042	1028	998	998	29	6	1144
chr10	49152941	49155108	chr9	32645553	32646583	S	52.7	+	+	2167	2167	m=0.3;g=52.5	2167	0	1137	1030	1024	6	5	1	0.994175	0.472543	0.00584798	0.00585443	3	2039	1010	1004	1024	6	3	1137
chr10	49645134	49646490	chr24	30863094	30864561	S	34.5	+	-	1467	1669	m=3.7;g=30.9	1669	313	202	1154	1093	61	33	28	0.94714	0.654883	0.0548148	0.0549186	7	1083	1407	1019	1093	61	7	515
chr10	49688162	49693626	chr8	38448367	38449649	S	77.8	+	-	5464	5475	m=1.0;g=76.8	5475	11	4193	1271	1217	54	30	24	0.957514	0.222283	0.0437371	0.0438117	11	4519	1257	1198	1217	54	11	4204
chr10	5029249	5034479	chr12	18995587	18996143	S	89.5	+	+	5230	5230	m=0.1;g=89.4	5230	0	4674	556	549	7	5	2	0.98741	0.104971	0.0126968	0.0127146	2	4514	556	549	549	7	2	4674
chr10	50467339	50468529	chr25	24394076	24395250	S	10.6	+	+	1190	1194	m=8.5;g=2.0	1194	4	20	1170	1068	102	59	43	0.912821	0.894472	0.0926767	0.0931085	9	1159	1174	1049	1068	102	9	24
chr10	50467340	50468499	chrX	61438565	61439728	S	9.7	+	-	1163	1175	m=7.3;g=2.4	1175	16	12	1147	1061	86	47	39	0.925022	0.902979	0.0789962	0.07923	9	1158	1163	1060	1061	86	9	28
chr10	50467343	50468497	chr11	54687535	54688696	S	9.7	+	+	1161	1161	m=9.1;g=0.6	1161	7	0	1154	1048	106	64	42	0.908146	0.90267	0.0979853	0.0985757	4	1154	1161	1048	1048	106	4	7
chr10	50467343	50468529	chr29	18128916	18130119	S	6.4	+	-	1203	1206	m=4.5;g=1.9	1206	20	3	1183	1129	54	28	26	0.954353	0.936153	0.0470948	0.0471552	6	1155	1203	1107	1129	54	6	23
chr10	50467347	50468484	chr6	52977870	52979013	S	5.4	+	-	1143	1144	m=4.7;g=0.7	1144	7	1	1136	1082	54	38	16	0.952465	0.945804	0.0491084	0.0493703	3	1137	1118	1062	1082	54	3	8
chr10	50467347	50468497	chr17	58533721	58534874	S	3.7	+	-	1153	1155	m=3.1;g=0.6	1155	5	2	1148	1112	36	22	14	0.968641	0.962771	0.0320333	0.032095	4	1150	1153	1112	1112	36	4	7
chr10	50467347	50468516	chr30	24089223	24090380	S	8.9	+	+	1169	1176	m=6.7;g=2.2	1176	7	19	1150	1071	79	54	25	0.931304	0.910714	0.0720481	0.0725654	9	1151	1145	1059	1071	79	9	26
chr10	50467347	50468538	chr12	25139279	25140466	S	5.9	+	+	1191	1196	m=4.8;g=1.2	1196	5	9	1182	1125	57	28	29	0.951777	0.940635	0.0498435	0.0498929	5	1151	1187	1101	1125	57	5	14
chr10	50467351	50468504	chr12	5570190	5571348	S	3.5	+	-	1158	1158	m=3.0;g=0.4	1158	5	0	1153	1118	35	18	17	0.969644	0.965458	0.030987	0.0310115	2	1147	1158	1112	1118	35	2	5
chr10	50467352	50468498	chr22	34747774	34748923	S	4.3	+	+	1149	1151	m=3.6;g=0.6	1151	5	2	1144	1102	42	25	17	0.963287	0.957428	0.0376423	0.0377185	4	1146	1149	1102	1102	42	4	7
chr10	50467358	50468517	chr38	9979580	9980757	S	5.4	+	+	1177	1178	m=3.7;g=1.7	1178	19	1	1158	1114	44	28	16	0.962003	0.945671	0.0389928	0.0391023	4	1140	1159	1089	1114	44	4	20
chr10	50467358	50468522	chr25	33363863	33365032	S	5.6	+	-	1169	1171	m=4.8;g=0.8	1171	7	2	1162	1106	56	36	20	0.951807	0.944492	0.0498108	0.0499995	4	1140	1169	1093	1106	56	4	9
chr10	50467366	50468518	chr8	40458031	40459186	S	11.5	+	-	1155	1187	m=5.8;g=5.6	1187	35	32	1120	1051	69	47	22	0.938393	0.885425	0.0642851	0.0646879	10	1132	1136	1041	1051	69	10	67
chr10	50467373	50468503	chr28	16437318	16438453	S	3.2	+	+	1135	1135	m=2.7;g=0.4	1135	5	0	1130	1099	31	17	14	0.972566	0.968282	0.0279479	0.027976	2	1125	1135	1094	1099	31	2	5
chr10	50467381	50468465	chr38	15014994	15016083	S	4.8	+	-	1089	1095	m=3.3;g=1.6	1095	11	6	1078	1042	36	20	16	0.966605	0.951598	0.0341615	0.0342065	4	1084	1063	1025	1042	36	4	17
chr10	50467399	50468518	chr17	39844415	39845733	S	20.4	+	-	1318	1326	m=4.1;g=16.2	1326	207	8	1111	1056	55	39	16	0.950495	0.79638	0.0512144	0.0515082	6	1099	1162	1043	1056	55	6	215
chr10	50781210	50782418	chr2	78624094	78625319	S	13.2	+	+	1225	1260	m=6.3;g=6.9	1260	52	35	1173	1094	79	46	33	0.932651	0.868254	0.0705667	0.0708182	13	1172	1104	1008	1094	79	13	87
chr10	5217739	5219035	chr10	5217739	5219035	S	11	+	-	1296	1323	m=6.9;g=4.1	1323	27	27	1269	1178	91	38	53	0.92829	0.890401	0.0753737	0.075407	10	560	560	468	1178	91	10	54
chr10	53003418	53004794	chrX	26492256	26493659	S	15.1	+	+	1403	1436	m=8.6;g=6.5	1436	60	33	1343	1219	124	78	46	0.907669	0.848886	0.0985281	0.0992411	15	1373	1352	1173	1219	124	15	93
chr10	53452949	53453959	chr3	39920505	39921501	S	13.5	+	+	1010	1027	m=8.9;g=4.7	1027	17	31	979	888	91	47	44	0.907048	0.864654	0.0992371	0.0995168	6	913	944	842	888	91	6	48
chr10	5368154	5369239	chr3	1991551	1992633	S	4.3	+	-	1085	1086	m=3.9;g=0.5	1086	1	4	1081	1039	42	20	22	0.961147	0.956722	0.0398954	0.039921	3	473	494	454	1039	42	3	5
chr10	53944527	53945789	chr2	74715075	74716784	S	34.2	+	-	1709	1722	m=6.7;g=27.5	1722	460	13	1249	1133	116	72	44	0.907126	0.657956	0.0991484	0.0998311	17	1245	1684	1116	1133	116	17	473
chr10	541706	543631	chr7	79486431	79487021	S	71.3	+	-	1925	1925	m=1.9;g=69.4	1925	0	1335	590	553	37	32	5	0.937288	0.287273	0.0654897	0.0664599	4	1925	590	553	553	37	4	1335
chr10	54429296	54430563	chrX	50059902	50060902	S	26.4	+	+	1267	1269	m=5.0;g=21.4	1269	2	269	998	934	64	27	37	0.935872	0.736013	0.0670369	0.0670657	12	1034	983	918	934	64	12	271
chr10	54429304	54430563	chr18	53184992	53186135	S	26.4	+	-	1259	1353	m=3.9;g=22.5	1353	94	210	1049	996	53	26	27	0.949476	0.736142	0.0523066	0.0523607	12	1029	1074	957	996	53	12	304
chr10	54429307	54430563	chr32	41232049	41233073	S	20.7	+	+	1256	1257	m=2.1;g=18.6	1257	1	233	1023	997	26	11	15	0.974585	0.793158	0.0258561	0.0258602	6	1026	1022	978	997	26	6	234
chr10	54429308	54430563	chr20	46930721	46932544	S	49.4	+	+	1823	2010	m=2.5;g=46.9	2010	755	187	1068	1017	51	25	26	0.952247	0.50597	0.0493408	0.0493886	14	1025	1104	969	1017	51	14	942
chr10	54429309	54430563	chr11	31309727	31310752	S	27	+	-	1254	1271	m=6.3;g=20.7	1271	17	246	1008	928	80	56	24	0.920635	0.730134	0.0838862	0.0846646	15	1024	998	900	928	80	15	263
chr10	54429320	54430563	chr11	48796048	48797070	S	19.2	+	-	1243	1246	m=1.0;g=18.2	1246	3	224	1019	1007	12	6	6	0.988224	0.808186	0.0118697	0.0118727	6	1013	999	982	1007	12	6	227
chr10	54429320	54430563	chr27	10363282	10364309	S	22.5	+	+	1243	1252	m=3.8;g=18.7	1252	9	225	1018	970	48	33	15	0.952849	0.77476	0.0486986	0.0489341	10	1013	992	935	970	48	10	234
chr10	55924549	55926577	chr8	45477079	45479122	S	4.4	+	-	2043	2047	m=3.3;g=1.1	2047	19	4	2024	1956	68	38	30	0.966403	0.955545	0.0343726	0.0344195	6	2028	2016	1931	1956	68	6	23
chr10	55924556	55926579	chr25	10301984	10304012	S	9.6	+	-	2028	2038	m=8.4;g=1.2	2038	15	10	2013	1842	171	108	63	0.915052	0.903827	0.0901558	0.0907571	11	2023	2028	1842	1842	171	11	25
chr10	55924560	55926581	chr23	34615963	34617994	S	5.6	+	-	2031	2039	m=4.4;g=1.3	2039	18	8	2013	1924	89	54	35	0.955787	0.9436	0.0455694	0.0456921	9	2021	2031	1924	1924	89	9	26
chr10	55924567	55926579	chrX	92997952	93003526	S	65.1	+	+	5574	5578	m=1.1;g=64.0	5578	3566	4	2008	1944	64	36	28	0.968127	0.348512	0.0325696	0.032613	14	2012	5552	1944	1944	64	14	3570
chr10	60741982	60743209	chr6	39411119	39412370	S	10.9	+	+	1251	1270	m=6.1;g=4.9	1270	43	19	1208	1131	77	50	27	0.936258	0.890551	0.0666144	0.0669728	11	1227	1223	1120	1131	77	11	62
chr10	61704191	61705369	chr11	27084123	27084854	S	41.4	+	+	1178	1180	m=3.1;g=38.2	1180	2	449	729	692	37	24	13	0.949246	0.586441	0.0525534	0.052772	4	1178	731	692	692	37	4	451
chr10	61712050	61713969	chr11	27084855	27085125	S	86.4	+	+	1919	1919	m=0.5;g=85.9	1919	0	1649	270	261	9	7	2	0.966667	0.136008	0.0340968	0.0342753	1	1593	270	261	261	9	1	1649
chr10	61748949	61759998	chr14	9724587	9726302	S	85.1	+	-	11049	11052	m=0.6;g=84.5	11052	3	9337	1712	1651	61	40	21	0.964369	0.149385	0.036505	0.0366132	15	8049	1709	1645	1651	61	15	9340
chr10	61749031	61758278	chr5	43163699	43165089	S	85.6	+	+	9247	9251	m=0.5;g=85.0	9251	4	7861	1386	1336	50	29	21	0.963925	0.144417	0.0369715	0.0370366	15	6309	1390	1336	1336	50	15	7865
chr10	62814904	62816237	chr14	27035954	27037284	S	6.2	+	-	1333	1336	m=5.5;g=0.7	1336	3	6	1327	1253	74	53	21	0.944235	0.937874	0.0579469	0.0583401	6	1333	1330	1253	1253	74	6	9
chr10	63163496	63165159	chr20	50204356	50206756	S	32.2	+	-	2400	2405	m=1.2;g=31.1	2405	742	5	1658	1630	28	18	10	0.983112	0.677755	0.0170809	0.0171022	9	1624	2348	1591	1630	28	9	747
chr10	63622852	63624632	chr6	38154147	38155842	S	12.4	+	+	1780	1816	m=3.8;g=8.6	1816	36	121	1659	1590	69	42	27	0.958409	0.875551	0.042789	0.0428984	10	1538	1235	1206	1590	69	10	157
chr10	63622852	63624633	chr28	8372448	8374448	S	17.4	+	+	2000	2022	m=4.4;g=13.0	2022	241	22	1759	1670	89	48	41	0.949403	0.825915	0.0523845	0.0524775	9	1539	1340	1245	1670	89	9	263
chr10	63622913	63624067	chr3	78469099	78470598	S	29.6	+	+	1499	1524	m=3.7;g=25.9	1524	370	25	1129	1073	56	41	15	0.950399	0.704068	0.0513177	0.0516497	9	973	972	861	1073	56	9	395
chr10	63623058	63624631	chr3	74327277	74329023	S	20.7	+	+	1746	1813	m=3.8;g=16.9	1813	240	67	1506	1438	68	51	17	0.954847	0.793161	0.046569	0.0468658	10	1527	1275	1192	1438	68	10	307
chr10	63623060	63624631	chr3	9018097	9019623	S	14.6	+	-	1571	1619	m=5.9;g=8.7	1619	48	93	1478	1382	96	55	41	0.935047	0.853613	0.0679389	0.0681542	12	1525	1482	1340	1382	96	12	141
chr10	63623062	63624631	chr12	59421587	59423183	S	6.6	+	-	1596	1617	m=2.3;g=4.3	1617	48	21	1548	1511	37	28	9	0.976098	0.934447	0.024291	0.0243724	6	1523	1251	1222	1511	37	6	69
chr10	63623074	63624521	chr36	20996437	21000073	S	61.7	+	-	3636	3657	m=0.7;g=61.0	3657	2210	21	1426	1402	24	18	6	0.98317	0.383374	0.017022	0.0170604	12	1401	3328	1263	1402	24	12	2231
chr10	63623074	63624600	chr4	32500399	32501922	S	11	+	+	1526	1560	m=6.4;g=4.6	1560	34	37	1489	1389	100	64	36	0.932841	0.890385	0.0703586	0.0707368	11	1480	1301	1169	1389	100	11	71
chr10	63909922	63912071	chr14	19224418	19226626	S	9.8	+	-	2208	2220	m=6.1;g=3.7	2220	71	12	2137	2002	135	86	49	0.936827	0.901802	0.0659927	0.0663175	13	2022	2115	1904	2002	135	13	83
chr10	63909960	63912064	chr21	40432966	40435280	S	17.9	+	+	2314	2346	m=6.2;g=11.7	2346	242	32	2072	1926	146	99	47	0.929537	0.820972	0.0739965	0.0745265	26	2015	2043	1841	1926	146	26	274
chr10	63909965	63912068	chr8	6495062	6497191	S	8.5	+	+	2129	2149	m=5.4;g=3.1	2149	46	20	2083	1967	116	71	45	0.944311	0.915309	0.0578648	0.0580734	16	2019	1993	1838	1967	116	16	66
chr10	63909965	63912095	chr3	15804659	15807121	S	21.3	+	-	2462	2477	m=6.7;g=14.6	2477	347	15	2115	1949	166	115	51	0.921513	0.786839	0.0829049	0.0836349	17	2046	2152	1869	1949	166	17	362
chr10	63909966	63912049	chr8	24733676	24735988	S	18.5	+	-	2312	2340	m=6.3;g=12.2	2340	257	28	2055	1907	148	98	50	0.927981	0.814957	0.075716	0.0762222	18	2000	2119	1835	1907	148	18	285
chr10	63909970	63912087	chr19	7664675	7666807	S	7.6	+	+	2132	2153	m=4.9;g=2.6	2153	36	21	2096	1990	106	68	38	0.949427	0.924292	0.0523583	0.0525655	14	2035	1922	1793	1990	106	14	57
chr10	63909970	63912153	chr33	14588420	14599227	S	81	+	+	10807	10828	m=1.0;g=80.0	10828	8645	21	2162	2052	110	70	40	0.949121	0.189509	0.0526868	0.0528898	20	2096	7699	1850	2052	110	20	8666
chr10	63910102	63911993	chr38	6549590	6551541	S	19.5	+	+	1951	2045	m=7.3;g=12.1	2045	154	94	1797	1647	150	99	51	0.916528	0.805379	0.0884938	0.0891864	18	1809	1865	1583	1647	150	18	248
chr10	63910229	63912060	chr20	51342387	51344771	S	30.8	+	+	2384	2398	m=6.6;g=24.2	2398	567	14	1817	1659	158	104	54	0.913043	0.691827	0.0924245	0.0931752	19	1762	1926	1594	1659	158	19	581
chr10	63910239	63912064	chr29	35362228	35364065	S	8.2	+	+	1837	1861	m=5.0;g=3.2	1861	36	24	1801	1708	93	61	32	0.948362	0.917786	0.0535017	0.053739	13	1766	1837	1652	1708	93	13	60
chr10	63973531	63975201	chr26	4464818	4466353	S	16.5	+	+	1670	1682	m=7.1;g=9.5	1682	12	147	1523	1404	119	72	47	0.921865	0.834721	0.0825121	0.082927	8	1377	1335	1219	1404	119	8	159
chr10	63973531	63975201	chr7	74869758	74871242	S	18.8	+	+	1670	1677	m=6.9;g=11.9	1677	7	193	1477	1362	115	77	38	0.922139	0.812165	0.0822055	0.0828338	10	1377	1261	1190	1362	115	10	200
chr10	63973549	63975232	chr3	42193739	42195280	S	20.1	+	-	1683	1709	m=8.7;g=11.4	1709	26	168	1515	1366	149	95	54	0.90165	0.799298	0.105424	0.106295	14	1408	1311	1185	1366	149	14	194
chr10	63973566	63975201	chr3	81730372	81731803	S	20	+	-	1635	1639	m=7.1;g=12.9	1639	4	208	1427	1311	116	78	38	0.918711	0.799878	0.0860414	0.0867444	9	1377	1287	1199	1311	116	9	212
chr10	63973870	63975201	chr30	1133434	1134755	S	9.6	+	-	1331	1341	m=7.4;g=2.2	1341	10	20	1311	1212	99	69	30	0.924485	0.903803	0.0795927	0.0802787	7	1295	1284	1193	1212	99	7	30
chr10	63973880	63975224	chr13	8939525	8940819	S	9.6	+	+	1344	1346	m=5.6;g=4.0	1346	2	52	1292	1217	75	47	28	0.94195	0.90416	0.0604191	0.0606716	6	1318	1294	1199	1217	75	6	54
chr10	63973886	63975200	chr15	11025106	11026409	S	6.4	+	-	1314	1317	m=5.1;g=1.3	1317	3	14	1300	1233	67	44	23	0.948462	0.936219	0.0533948	0.0536323	8	1294	1283	1211	1233	67	8	17
chr10	63973886	63975201	chr16	37787402	37788692	S	9.4	+	+	1315	1318	m=7.1;g=2.4	1318	3	28	1287	1194	93	68	25	0.927739	0.905918	0.0759833	0.0767274	7	1295	1290	1182	1194	93	7	31
chr10	63973888	63975201	chr31	1231569	1232846	S	10.9	+	+	1313	1319	m=7.3;g=3.6	1319	6	42	1271	1175	96	71	25	0.924469	0.890826	0.0796107	0.0804655	11	1295	1256	1161	1175	96	11	48
chr10	63973890	63975201	chr7	78380864	78382159	S	6.2	+	+	1311	1313	m=4.6;g=1.5	1313	2	18	1293	1232	61	41	20	0.952823	0.938309	0.0487262	0.048942	6	1295	1295	1221	1232	61	6	20
chr10	63973892	63975202	chr2	60923903	60925185	S	9.5	+	+	1310	1312	m=7.0;g=2.4	1312	2	30	1280	1188	92	70	22	0.928125	0.905488	0.0755562	0.0764043	9	1296	1282	1177	1188	92	9	32
chr10	63973894	63975201	chr2	32632805	32634096	S	7.1	+	-	1307	1310	m=5.4;g=1.7	1310	3	19	1288	1217	71	48	23	0.944876	0.929008	0.0572551	0.0575629	6	1295	1263	1193	1217	71	6	22
chr10	63973895	63975200	chr30	2591612	2592919	S	8.4	+	-	1307	1315	m=7.1;g=1.4	1315	10	8	1297	1204	93	77	16	0.928296	0.915589	0.075367	0.0764928	5	1294	1307	1196	1204	93	5	18
chr10	63973895	63975201	chr7	74797399	74797894	S	65.3	+	+	1306	1306	m=3.2;g=62.1	1306	0	811	495	453	42	29	13	0.915152	0.346861	0.0900438	0.0909009	3	1295	466	430	453	42	3	811
chr10	63973895	63975214	chr29	9002733	9004043	S	10.5	+	-	1319	1332	m=7.9;g=2.6	1332	13	22	1297	1192	105	76	29	0.919044	0.894895	0.0856676	0.0865888	10	1308	1310	1184	1192	105	10	35
chr10	63973897	63975185	chr6	49147196	49148332	S	18.8	+	-	1288	1290	m=6.7;g=12.1	1290	2	154	1134	1048	86	65	21	0.924162	0.812403	0.0799518	0.0808838	9	1279	1134	1040	1048	86	9	156
chr10	63973897	63975193	chrX	97785385	97786673	S	9.1	+	-	1296	1301	m=7.8;g=1.4	1301	5	13	1283	1182	101	78	23	0.921278	0.908532	0.0831671	0.0842586	7	1287	1268	1171	1182	101	7	18
chr10	63973897	63975201	chr2	46663698	46664993	S	7	+	-	1304	1306	m=6.0;g=1.0	1306	2	11	1293	1214	79	58	21	0.938902	0.929556	0.0637309	0.0642551	5	1295	1280	1203	1214	79	5	13
chr10	63973897	63975201	chr25	22383439	22384728	S	5.4	+	-	1304	1306	m=4.0;g=1.5	1306	2	17	1287	1235	52	39	13	0.959596	0.945636	0.0415331	0.0417679	6	1295	1259	1206	1235	52	6	19
chr10	63973897	63975201	chr28	7277958	7279253	S	9.3	+	+	1304	1308	m=8.0;g=1.3	1308	4	13	1291	1186	105	77	28	0.918668	0.906728	0.0860895	0.0870657	8	1295	1290	1179	1186	105	8	17
chr10	63973897	63975201	chr29	29253554	29254920	S	9.3	+	+	1366	1374	m=3.6;g=5.7	1374	70	8	1296	1246	50	36	14	0.96142	0.906841	0.0396079	0.0397916	5	1295	1294	1232	1246	50	5	78
chr10	63973897	63975201	chr3	36264918	36266187	S	9.5	+	+	1304	1308	m=6.2;g=3.3	1308	4	39	1265	1184	81	60	21	0.935968	0.905199	0.0669313	0.0675305	8	1295	1255	1172	1184	81	8	43
chr10	63973897	63975201	chr4	62018909	62020193	S	9.2	+	-	1304	1306	m=7.4;g=1.8	1306	2	22	1282	1186	96	64	32	0.925117	0.908116	0.0788904	0.0794571	7	1295	1284	1178	1186	96	7	24
chr10	63973897	63975201	chr7	7361888	7363184	S	7.6	+	+	1304	1306	m=6.7;g=0.9	1306	2	10	1294	1207	87	65	22	0.932767	0.924196	0.0704401	0.0711272	5	1295	1278	1196	1207	87	5	12
chr10	63973897	63975201	chr9	58535816	58537102	S	6.8	+	+	1304	1306	m=5.1;g=1.7	1306	2	20	1284	1217	67	48	19	0.947819	0.931853	0.0540847	0.0544262	5	1295	1265	1204	1217	67	5	22
chr10	63973897	63975201	chrX	42758774	42760072	S	5.1	+	-	1304	1306	m=4.4;g=0.8	1306	2	8	1296	1239	57	39	18	0.956019	0.948698	0.0453238	0.0455232	3	1295	1298	1233	1239	57	3	10
chr10	63973897	63975201	chrX	66406364	66407629	S	10.2	+	-	1304	1306	m=6.9;g=3.3	1306	2	41	1263	1173	90	70	20	0.928741	0.898162	0.0748751	0.0757738	9	1295	1250	1159	1173	90	9	43
chr10	63973897	63975209	chr9	56066553	56067857	S	8.4	+	-	1312	1319	m=6.7;g=1.7	1319	7	15	1297	1208	89	66	23	0.93138	0.915845	0.0719647	0.0726641	7	1303	1284	1193	1208	89	7	22
chr10	63973897	63975225	chr38	21066641	21067992	S	10.7	+	+	1351	1362	m=7.4;g=3.3	1362	34	11	1317	1216	101	69	32	0.923311	0.892805	0.0808999	0.0815572	9	1319	1301	1193	1216	101	9	45
chr10	63973897	63975242	chr25	14346316	14347647	S	8.3	+	-	1345	1347	m=7.0;g=1.3	1347	2	16	1329	1235	94	59	35	0.92927	0.916852	0.0742907	0.0746812	7	1336	1313	1221	1235	94	7	18
chr10	63973898	63975188	chr13	10846735	10848010	S	9.4	+	-	1290	1292	m=7.9;g=1.5	1292	2	17	1273	1171	102	75	27	0.919874	0.906347	0.0847373	0.0856909	6	1282	1275	1164	1171	102	6	19
chr10	63973898	63975201	chr22	16299447	16300721	S	7	+	+	1303	1306	m=4.3;g=2.7	1306	3	32	1271	1215	56	47	9	0.95594	0.930322	0.045407	0.0458214	7	1295	1269	1209	1215	56	7	35
chr10	63973898	63975201	chr22	47878663	47879964	S	5.1	+	-	1303	1309	m=4.0;g=1.1	1309	6	8	1295	1242	53	36	17	0.959073	0.948816	0.0420857	0.0422522	4	1295	1282	1232	1242	53	4	14
chr10	63973898	63975201	chr23	2674068	2675366	S	5	+	+	1303	1307	m=4.1;g=1.0	1307	4	9	1294	1241	53	34	19	0.959042	0.949503	0.0421191	0.0422517	6	1295	1277	1229	1241	53	6	13
chr10	63973898	63975201	chrX	58694559	58695845	S	6.2	+	+	1303	1305	m=4.6;g=1.6	1305	2	19	1284	1224	60	45	15	0.953271	0.937931	0.0482481	0.0485672	7	1295	1285	1216	1224	60	7	21
chr10	63973898	63975219	chr17	57297451	57298748	S	9.3	+	-	1321	1322	m=7.3;g=2.0	1322	1	25	1296	1199	97	65	32	0.925154	0.906959	0.0788489	0.0794266	7	1313	1282	1185	1199	97	7	26
chr10	63973898	63975220	chr11	18320532	18321830	S	10.9	+	+	1322	1327	m=8.3;g=2.6	1327	5	29	1293	1183	110	63	47	0.914927	0.891485	0.0902975	0.0906875	10	1314	1264	1164	1183	110	10	34
chr10	63973900	63975200	chr29	38572195	38573473	S	11	+	-	1300	1313	m=7.3;g=3.7	1313	13	35	1265	1169	96	72	24	0.924111	0.890327	0.0800092	0.0809173	7	1294	1278	1165	1169	96	7	48
chr10	63973900	63975201	chr21	32927482	32928777	S	5.8	+	-	1301	1303	m=5.0;g=0.8	1303	2	8	1293	1228	65	47	18	0.949729	0.942441	0.0520347	0.0523611	3	1295	1277	1217	1228	65	3	10
chr10	63973900	63975201	chr21	35947923	35949202	S	5.5	+	+	1301	1303	m=3.5;g=2.0	1303	2	24	1277	1231	46	36	10	0.963978	0.944743	0.0369157	0.0371301	6	1295	1273	1227	1231	46	6	26
chr10	63973900	63975201	chr5	50596432	50597700	S	8.5	+	+	1301	1304	m=5.5;g=3.0	1304	3	36	1265	1193	72	51	21	0.943083	0.914877	0.0591926	0.0595868	7	1295	1268	1189	1193	72	7	39
chr10	63973900	63975203	chr28	14911857	14913131	S	10.5	+	+	1303	1305	m=8.0;g=2.5	1305	2	31	1272	1168	104	74	30	0.918239	0.895019	0.0865705	0.0874545	9	1297	1274	1162	1168	104	9	33
chr10	63973900	63975218	chr20	12229138	12230449	S	7.2	+	-	1318	1320	m=6.4;g=0.8	1320	2	9	1309	1225	84	54	30	0.935829	0.92803	0.0670838	0.0674328	4	1312	1293	1216	1225	84	4	11
chr10	63973901	63975201	chr14	44613901	44615200	S	5.1	+	+	1300	1308	m=3.8;g=1.3	1308	8	9	1291	1241	50	33	17	0.96127	0.948777	0.0397655	0.0398978	6	1295	1278	1230	1241	50	6	17
chr10	63973901	63975201	chr32	9870882	9872175	S	5.7	+	-	1300	1302	m=4.8;g=0.8	1302	2	9	1291	1228	63	44	19	0.951201	0.943164	0.0504594	0.0507284	4	1295	1293	1223	1228	63	4	11
chr10	63973901	63975201	chr3	64781724	64783018	S	4.8	+	+	1300	1302	m=4.0;g=0.8	1302	2	8	1292	1240	52	38	14	0.959752	0.952381	0.0413679	0.0415798	3	1295	1277	1230	1240	52	3	10
chr10	63973901	63975201	chr4	8747371	8748655	S	6.4	+	-	1300	1303	m=4.7;g=1.7	1303	3	19	1281	1220	61	48	13	0.952381	0.936301	0.049198	0.049591	6	1295	1284	1215	1220	61	6	22
chr10	63973901	63975201	chr8	21591652	21592911	S	8.2	+	-	1300	1305	m=4.3;g=3.9	1305	5	46	1254	1198	56	43	13	0.955343	0.918008	0.0460419	0.046357	9	1295	1259	1193	1198	56	9	51
chr10	63973901	63975203	chr3	36039299	36040593	S	7.5	+	-	1302	1305	m=6.4;g=1.1	1305	3	11	1291	1207	84	54	30	0.934934	0.924904	0.0680629	0.0684225	6	1297	1275	1196	1207	84	6	14
chr10	63973901	63975213	chrX	60775398	60776948	S	20	+	-	1550	1558	m=3.7;g=16.3	1558	246	8	1304	1246	58	39	19	0.955521	0.799743	0.045852	0.0460428	5	1307	1303	1227	1246	58	5	254
chr10	63973902	63975201	chr17	31723073	31724335	S	9.1	+	+	1299	1301	m=5.9;g=3.2	1301	2	39	1260	1183	77	63	14	0.938889	0.909301	0.0637449	0.0645097	5	1295	1234	1155	1183	77	5	41
chr10	63973902	63975207	chr9	55232980	55234284	S	5.7	+	-	1305	1308	m=5.1;g=0.5	1308	3	4	1301	1234	67	47	20	0.948501	0.943425	0.0533523	0.0536591	7	1301	1299	1227	1234	67	7	7
chr10	63973903	63975201	chr8	39965818	39967102	S	9.2	+	-	1298	1307	m=6.7;g=2.4	1307	9	23	1275	1187	88	74	14	0.93098	0.908187	0.0724048	0.0734949	7	1295	1282	1185	1187	88	7	32
chr10	63973904	63975200	chr19	40656391	40657657	S	10.1	+	-	1296	1298	m=7.5;g=2.6	1298	2	32	1264	1167	97	78	19	0.923259	0.899076	0.0809568	0.0821418	7	1294	1266	1166	1167	97	7	34
chr10	63973904	63975201	chr2	20672917	20674201	S	10.3	+	-	1297	1307	m=7.7;g=2.5	1307	10	23	1274	1173	101	81	20	0.920722	0.897475	0.0837887	0.0850505	9	1295	1284	1172	1173	101	9	33
chr10	63973904	63975209	chr32	29164987	29166283	S	8.1	+	-	1305	1309	m=6.8;g=1.3	1309	4	13	1292	1203	89	69	20	0.931115	0.919022	0.072257	0.0730824	7	1303	1296	1202	1203	89	7	17
chr10	63973905	63975201	chr36	13135317	13136613	S	10.6	+	-	1296	1308	m=8.7;g=1.8	1308	12	12	1284	1170	114	82	32	0.911215	0.894495	0.0944957	0.0956019	9	1295	1287	1162	1170	114	9	24
chr10	63973905	63975201	chrX	72631081	72632373	S	8.2	+	-	1296	1301	m=7.1;g=1.1	1301	5	9	1287	1194	93	72	21	0.927739	0.917756	0.0759833	0.0768952	5	1295	1292	1193	1194	93	5	14
chr10	63973906	63975201	chr34	19055464	19056748	S	7.5	+	+	1295	1297	m=6.3;g=1.2	1297	2	13	1282	1200	82	65	17	0.936037	0.925212	0.0668558	0.0676141	5	1295	1282	1198	1200	82	5	15
chr10	63973909	63975083	chr7	71220048	71221423	S	21.2	+	-	1375	1385	m=5.3;g=16.0	1385	211	10	1164	1091	73	51	22	0.937285	0.787726	0.0654929	0.0659542	8	1174	1138	1062	1091	73	8	221
chr10	63973909	63975202	chr27	40259759	40261045	S	9.2	+	+	1293	1297	m=8.0;g=1.2	1297	4	11	1282	1178	104	79	25	0.918877	0.90825	0.085855	0.086956	7	1293	1286	1178	1178	104	7	15
chr10	63973909	63975226	chr11	19710506	19711811	S	6.9	+	+	1317	1319	m=5.7;g=1.2	1319	2	14	1303	1228	75	44	31	0.942441	0.931008	0.0598881	0.0600733	5	1317	1295	1223	1228	75	5	16
chr10	63973915	63975201	chr12	41620577	41621855	S	8.7	+	-	1286	1293	m=7.0;g=1.7	1293	7	15	1271	1181	90	61	29	0.92919	0.91338	0.0743796	0.0749145	8	1286	1278	1181	1181	90	8	22
chr10	63973918	63975200	chr7	33820541	33821819	S	7	+	-	1282	1291	m=5.3;g=1.7	1291	9	13	1269	1201	68	52	16	0.946414	0.930287	0.0555961	0.0560536	10	1282	1278	1201	1201	68	10	22
chr10	63973918	63975201	chr30	24725406	24726653	S	9.2	+	-	1283	1284	m=6.2;g=3.0	1284	1	37	1246	1166	80	65	15	0.935795	0.9081	0.0671213	0.0679527	7	1283	1247	1166	1166	80	7	38
chr10	63973918	63975201	chr3	61845161	61846439	S	5.5	+	+	1283	1286	m=4.7;g=0.9	1286	3	8	1275	1215	60	49	11	0.952941	0.94479	0.0486	0.0490349	4	1283	1278	1215	1215	60	4	11
chr10	63973918	63975201	chr36	8477056	8478329	S	9.9	+	-	1283	1288	m=8.4;g=1.6	1288	5	15	1268	1160	108	83	25	0.914826	0.900621	0.0904103	0.0916884	6	1283	1265	1152	1160	108	6	20
chr10	63973918	63975201	chr6	26228416	26229692	S	8.9	+	+	1283	1285	m=8.1;g=0.9	1285	2	9	1274	1170	104	85	19	0.918367	0.910506	0.0864264	0.0878611	4	1283	1276	1170	1170	104	4	11
chr10	63973918	63975201	chrX	79926304	79927575	S	10.7	+	+	1283	1293	m=8.2;g=2.5	1293	10	22	1261	1155	106	86	20	0.91594	0.893271	0.0891555	0.0906494	9	1283	1271	1155	1155	106	9	32
chr10	63973918	63975205	chrX	66001326	66002604	S	5.9	+	-	1287	1289	m=4.9;g=1.0	1289	2	11	1276	1213	63	49	14	0.950627	0.94104	0.0510732	0.0514809	5	1287	1278	1213	1213	63	5	13
chr10	63973918	63975229	chr14	5114759	5116247	S	22.9	+	-	1488	1526	m=6.4;g=16.6	1526	215	38	1273	1176	97	70	27	0.923802	0.770642	0.0803526	0.0811496	6	1311	1281	1167	1176	97	6	253
chr10	63973919	63975109	chr27	8145840	8147949	S	46	+	-	2109	2117	m=1.8;g=44.2	2117	927	8	1182	1144	38	31	7	0.967851	0.540387	0.0328583	0.0330532	11	1190	2109	1144	1144	38	11	935
chr10	63973919	63975201	chr24	44158302	44159570	S	8.5	+	+	1282	1284	m=7.1;g=1.4	1284	2	16	1266	1175	91	70	21	0.92812	0.915109	0.0755616	0.076443	8	1282	1268	1175	1175	91	8	18
chr10	63973919	63975208	chr34	39854034	39855291	S	11.5	+	-	1289	1292	m=8.6;g=2.9	1292	3	35	1254	1143	111	85	26	0.911483	0.884675	0.0941914	0.095567	12	1289	1257	1143	1143	111	12	38
chr10	63973921	63975246	chr17	39850754	39852069	S	6.7	+	+	1325	1327	m=5.7;g=1.1	1327	2	12	1313	1238	75	48	27	0.942879	0.932931	0.0594135	0.0596799	4	1325	1314	1237	1238	75	4	14
chr10	63973922	63975207	chr13	31859928	31861198	S	6.8	+	-	1285	1292	m=4.6;g=2.2	1292	7	22	1263	1204	59	39	20	0.953286	0.931889	0.0482324	0.0484301	6	1285	1270	1204	1204	59	6	29
chr10	63973922	63975217	chr22	1288924	1290210	S	6.1	+	-	1295	1297	m=5.1;g=1.0	1297	2	11	1284	1218	66	47	19	0.948598	0.93909	0.0532482	0.0535715	4	1295	1269	1209	1218	66	4	13
chr10	63973928	63975198	chr21	1064308	1065573	S	10	+	+	1270	1274	m=8.9;g=1.0	1274	4	9	1261	1147	114	83	31	0.909596	0.900314	0.0963348	0.0975391	5	1270	1265	1147	1147	114	5	13
chr10	63973941	63975199	chr34	21414089	21415337	S	6.2	+	-	1258	1260	m=5.1;g=1.1	1260	2	12	1246	1182	64	54	10	0.948636	0.938095	0.0532079	0.0537915	4	1258	1248	1182	1182	64	4	14
chr10	63973989	63975198	chr21	16932877	16934053	S	11.2	+	-	1209	1211	m=8.2;g=3.1	1211	2	35	1174	1075	99	76	23	0.915673	0.887696	0.0894561	0.0907013	9	1209	1176	1075	1075	99	9	37
chr10	647258	651067	chr17	55633356	55635580	S	43.9	+	-	3809	3815	m=2.0;g=41.9	3815	6	1591	2218	2142	76	51	25	0.965735	0.561468	0.0350725	0.0351819	11	3448	2202	2124	2142	76	11	1597
chr10	6507651	6511952	chr34	32698149	32699903	S	61.9	+	+	4301	4314	m=2.3;g=59.6	4314	13	2560	1741	1643	98	65	33	0.943711	0.380853	0.0585138	0.0588123	10	2599	532	475	1643	98	10	2573
chr10	6510141	6511954	chr12	57721037	57722804	S	6.9	+	-	1813	1832	m=2.3;g=4.6	1832	19	65	1748	1706	42	22	20	0.975973	0.931223	0.0244208	0.0244375	6	759	686	664	1706	42	6	84
chr10	6510184	6511616	chr5	70785508	70786940	S	0.3	+	-	1432	1432	m=0.3;g=0.0	1432	0	0	1432	1428	4	3	1	0.997207	0.997207	0.00279851	0.00279953	0	397	397	396	1428	4	0	0
chr10	66015563	66016689	chr12	37964073	37965199	S	8.4	+	-	1126	1130	m=7.7;g=0.7	1130	4	4	1122	1035	87	62	25	0.92246	0.915929	0.0818481	0.0826387	4	1126	1052	973	1035	87	4	8
chr10	66015567	66016695	chr35	13627462	13628595	S	6.8	+	+	1133	1134	m=6.2;g=0.6	1134	6	1	1127	1057	70	48	22	0.937888	0.932099	0.0648352	0.0652558	2	1128	1080	1008	1057	70	2	7
chr10	66015577	66016690	chr26	16770042	16771151	S	8	+	-	1113	1113	m=7.6;g=0.4	1113	0	4	1109	1024	85	64	21	0.923354	0.920036	0.0808511	0.0817923	2	1113	1036	957	1024	85	2	4
chr10	66015589	66016698	chr26	16153034	16158205	S	80.1	+	+	5171	5182	m=1.3;g=78.8	5182	4073	11	1098	1029	69	49	20	0.937158	0.198572	0.0656312	0.066124	7	1109	3221	980	1029	69	7	4084
chr10	67345314	67346476	chr10	67345744	67347015	S	34.7	+	+	1271	1430	m=4.8;g=29.9	1430	268	159	1003	934	69	30	39	0.931206	0.653147	0.0721559	0.0722	19	1162	1234	909	934	69	19	427
chr10	67398500	67399823	chr32	17072944	17074226	S	8.6	+	-	1323	1325	m=5.2;g=3.4	1325	2	43	1280	1211	69	36	33	0.946094	0.913962	0.0559416	0.0560308	4	792	769	715	1211	69	4	45
chr10	67888	95779	chrUn204	5584	44154	S	71.2	+	-	38570	50659	m=2.4;g=68.8	50659	22768	12089	15802	14583	1219	510	709	0.922858	0.287866	0.0814043	0.0814442	145	10374	2969	2147	14583	1219	145	34857
chr10	68403904	68409133	chr34	16652147	16657164	S	15.6	+	+	5229	5291	m=9.3;g=6.4	5291	62	274	4955	4465	490	416	74	0.90111	0.843886	0.106046	0.108545	25	4999	5016	4456	4465	490	25	336
chr10	68404681	68406576	chrX	33663660	33665365	S	21.9	+	+	1895	1929	m=8.6;g=13.4	1929	34	224	1671	1506	165	130	35	0.901257	0.780715	0.105877	0.107819	11	1698	1702	1503	1506	165	11	258
chr10	68407123	68408127	chr34	40841759	40842764	S	8.9	+	+	1005	1008	m=8.2;g=0.7	1008	4	3	1001	918	83	70	13	0.917083	0.910714	0.0878691	0.0895164	5	1004	1005	918	918	83	5	7
chr10	68575028	68576781	chrX	19021176	19022949	S	12.7	+	-	1773	1841	m=4.2;g=8.5	1841	88	68	1685	1608	77	42	35	0.954303	0.873438	0.0471488	0.0472281	11	1489	1701	1408	1608	77	11	156
chr10	68725402	68729499	chr4	87279714	87281486	S	57.7	+	+	4097	4097	m=1.0;g=56.7	4097	0	2325	1772	1731	41	26	15	0.976862	0.422504	0.0235021	0.0235406	3	3351	1744	1706	1731	41	3	2325
chr10	69205763	69207672	chr5	183797	185691	S	9.9	+	-	1909	1928	m=7.1;g=2.7	1928	19	34	1875	1738	137	74	63	0.926933	0.901452	0.0768753	0.0770833	14	566	603	520	1738	137	14	53
chr10	69207251	69209601	chr30	40054985	40058213	S	46.7	+	+	3228	3524	m=5.0;g=41.7	3524	1174	296	2054	1879	175	66	109	0.9148	0.533201	0.0904398	0.090453	20	598	750	554	1879	175	20	1470
chr10	7175770	7178007	chr26	9175465	9176222	S	71.5	+	-	2237	2278	m=2.9;g=68.6	2278	41	1521	716	650	66	46	20	0.907821	0.285338	0.098355	0.0994248	8	1027	402	301	650	66	8	1562
chr10	7176836	7178010	chr2	31926385	31927172	S	40	+	-	1174	1189	m=5.0;g=35.1	1189	15	402	772	713	59	41	18	0.923575	0.599664	0.0806052	0.0813017	5	533	622	491	713	59	5	417
chr10	72381	81046	chr7	66222893	66227134	S	53.7	+	-	8665	8697	m=2.1;g=51.6	8697	32	4456	4209	4025	184	120	64	0.956284	0.462803	0.0450417	0.0452044	10	1748	832	782	4025	184	10	4488
chr10	72389	81047	chr12	26219963	26224911	S	48.3	+	-	8658	8722	m=4.3;g=44.0	8722	64	3774	4884	4511	373	232	141	0.923628	0.517198	0.0805462	0.080991	22	1749	1738	1654	4511	373	22	3838
chr10	7297746	7299717	chr14	29696643	29697394	S	66.5	+	-	1971	1984	m=3.7;g=62.8	1984	13	1233	738	665	73	30	43	0.901084	0.335181	0.106076	0.106134	8	1354	574	470	665	73	8	1246
chr10	7619838	7621182	chr7	19581712	19583243	S	16.1	+	+	1531	1542	m=2.5;g=13.6	1542	198	11	1333	1294	39	23	16	0.970743	0.83917	0.0298433	0.0298887	7	1009	1015	961	1294	39	7	209
chr10	79198	81073	chr22	40619180	40621057	S	9.8	+	+	1877	1903	m=7.0;g=2.8	1903	28	26	1849	1716	133	75	58	0.928069	0.901734	0.0756179	0.0758673	10	1750	1757	1627	1716	133	10	54
chr10	79204	81066	chr6	64738996	64740686	S	18.6	+	+	1862	1875	m=8.0;g=10.6	1875	13	185	1677	1527	150	98	52	0.910555	0.8144	0.0952451	0.0960213	9	1750	1568	1466	1527	150	9	198
chr10	79223	81047	chr4	1516829	1518812	S	16.5	+	+	1983	2027	m=4.3;g=12.2	2027	203	44	1780	1693	87	59	28	0.951124	0.835224	0.0505418	0.0507827	7	1748	1765	1649	1693	87	7	247
chr10	79224	81063	chrX	18798928	18800961	S	16.3	+	-	2033	2050	m=5.2;g=11.1	2050	211	17	1822	1716	106	54	52	0.941822	0.837073	0.0605582	0.06065	6	1750	1783	1665	1716	106	6	228
chr10	79231	81048	chr31	10598968	10600790	S	9.7	+	-	1822	1849	m=6.5;g=3.2	1849	32	27	1790	1669	121	65	56	0.932402	0.90265	0.0708405	0.0710108	10	1749	1822	1629	1669	121	10	59
chr10	79243	81047	chr12	36718055	36719867	S	2.8	+	-	1812	1813	m=2.2;g=0.6	1813	9	1	1803	1763	40	17	23	0.977815	0.972421	0.02252	0.0225233	3	1748	1731	1674	1763	40	3	10
chr10	79247	81048	chr23	46255054	46256838	S	13.4	+	+	1801	1829	m=9.5;g=4.0	1829	28	45	1756	1583	173	107	66	0.901481	0.8655	0.105619	0.106388	14	1749	1743	1547	1583	173	14	73
chr10	79251	81041	chr21	20839126	20841194	S	21.8	+	+	2068	2079	m=7.4;g=14.4	2079	289	11	1779	1625	154	104	50	0.913435	0.781626	0.0919823	0.092805	11	1742	1807	1580	1625	154	11	300
chr10	79258	81052	chr30	12709900	12711701	S	2.4	+	-	1801	1802	m=1.9;g=0.5	1802	8	1	1793	1759	34	16	18	0.981037	0.976138	0.0192065	0.0192118	3	1750	1743	1710	1759	34	3	9
chr10	79258	88913	chr4	2685849	2689244	S	68	+	-	9655	9693	m=2.6;g=65.4	9693	38	6298	3357	3102	255	113	142	0.924039	0.320025	0.0800886	0.0801528	14	3930	1925	1622	3102	255	14	6336
chr10	79261	81058	chr4	67384940	67386949	S	12.4	+	-	2009	2010	m=1.7;g=10.6	2010	213	1	1796	1761	35	16	19	0.980512	0.876119	0.0197454	0.01975	4	1750	1795	1726	1761	35	4	214
chr10	79262	80996	chr8	51321155	51322878	S	7.7	+	-	1734	1739	m=6.5;g=1.2	1739	5	16	1718	1605	113	83	30	0.934226	0.922944	0.0688389	0.069455	8	1697	1701	1560	1605	113	8	21
chr10	79262	81070	chr18	981881	983688	S	3.4	+	+	1808	1812	m=2.9;g=0.5	1812	4	5	1803	1750	53	26	27	0.970605	0.965784	0.029987	0.0300043	3	1750	1774	1715	1750	53	3	9
chr10	79266	81047	chrX	48650377	48652143	S	6.8	+	-	1781	1785	m=5.5;g=1.3	1785	4	19	1762	1663	99	69	30	0.943814	0.931653	0.0584021	0.0587628	8	1748	1766	1640	1663	99	8	23
chr10	79266	81048	chr25	32351328	32353105	S	3.6	+	-	1782	1786	m=2.9;g=0.7	1786	4	9	1773	1721	52	26	26	0.970671	0.963606	0.0299177	0.029937	3	1749	1777	1698	1721	52	3	13
chr10	79266	81109	chr7	64846789	64848801	S	17.1	+	-	2012	2039	m=6.2;g=10.9	2039	196	27	1816	1690	126	80	46	0.930617	0.828838	0.0728054	0.0731983	10	1750	1750	1638	1690	126	10	223
chr10	79267	81047	chr27	3568523	3570307	S	2.5	+	-	1784	1788	m=1.8;g=0.7	1788	8	4	1776	1743	33	18	15	0.981419	0.974832	0.0188151	0.0188273	5	1748	1740	1705	1743	33	5	12
chr10	79267	81053	chr7	10466558	10468342	S	5.6	+	+	1786	1791	m=5.0;g=0.7	1791	5	7	1779	1690	89	60	29	0.949972	0.943607	0.0517748	0.0520222	6	1750	1764	1645	1690	89	6	12
chr10	79267	89546	chr7	66225087	66228280	S	72.9	+	-	10279	10487	m=1.4;g=71.5	10487	208	7294	2985	2838	147	86	61	0.950754	0.270621	0.0509375	0.0510683	5	3932	915	848	2838	147	5	7502
chr10	79268	81046	chr11	11750047	11751829	S	2	+	-	1782	1783	m=1.6;g=0.3	1783	5	1	1777	1748	29	13	16	0.98368	0.98037	0.0164998	0.0165026	3	1747	1704	1674	1748	29	3	6
chr10	79268	81048	chr10	35156119	35157921	S	7.6	+	-	1802	1820	m=4.5;g=3.2	1820	40	18	1762	1681	81	57	24	0.95403	0.923626	0.0474397	0.0476836	12	1749	1777	1657	1681	81	12	58
chr10	79268	81048	chr15	37066006	37067787	S	7.7	+	-	1781	1789	m=6.8;g=1.0	1789	9	8	1772	1651	121	85	36	0.931716	0.922862	0.0715955	0.0721623	7	1749	1753	1611	1651	121	7	17
chr10	79268	81062	chr18	43965433	43967475	S	17.5	+	+	2042	2052	m=4.5;g=13.1	2052	258	10	1784	1692	92	56	36	0.94843	0.824561	0.0534282	0.0536008	9	1750	1834	1660	1692	92	9	268
chr10	79272	81047	chr11	62116936	62118719	S	8.8	+	-	1783	1802	m=6.2;g=2.6	1802	27	19	1756	1644	112	76	36	0.936219	0.91232	0.0666576	0.0670854	9	1748	1735	1601	1644	112	9	46
chr10	79272	81047	chr2	1043995	1045789	S	3.6	+	-	1794	1800	m=1.9;g=1.7	1800	25	6	1769	1735	34	19	15	0.98078	0.963889	0.0194705	0.0194853	4	1748	1689	1658	1735	34	4	31
chr10	79272	81048	chrX	94047433	94049228	S	7.5	+	-	1795	1815	m=4.2;g=3.3	1815	39	20	1756	1679	77	50	27	0.95615	0.925069	0.0451838	0.0453447	10	1749	1773	1653	1679	77	10	59
chr10	79272	81065	chr12	29358647	29360437	S	4.1	+	-	1793	1797	m=3.5;g=0.6	1797	4	7	1786	1723	63	37	26	0.964726	0.95882	0.0361308	0.0361967	4	1750	1749	1679	1723	63	4	11
chr10	79272	81074	chr5	87675427	87677234	S	11.5	+	+	1807	1832	m=8.5;g=3.0	1832	30	25	1777	1622	155	95	60	0.912774	0.885371	0.092729	0.0932902	16	1750	1786	1584	1622	155	16	55
chr10	79273	81025	chr33	6126259	6128026	S	4.2	+	+	1767	1774	m=2.6;g=1.6	1774	22	7	1745	1699	46	31	15	0.973639	0.957723	0.0268355	0.0269	4	1726	1716	1664	1699	46	4	29
chr10	79273	81046	chr3	34704794	34706554	S	8.4	+	+	1773	1789	m=5.9;g=2.5	1789	16	29	1744	1638	106	74	32	0.93922	0.915595	0.0633843	0.0638142	8	1747	1733	1600	1638	106	8	45
chr10	79273	81047	chr30	5871937	5873650	S	11.6	+	+	1774	1795	m=5.9;g=5.7	1795	21	82	1692	1586	106	77	29	0.937352	0.883565	0.0654197	0.0659521	8	1748	1694	1565	1586	106	8	103
chr10	79273	81048	chr31	13911116	13912895	S	1.7	+	-	1779	1780	m=1.4;g=0.3	1780	5	1	1774	1749	25	14	11	0.985908	0.982584	0.0142265	0.0142345	3	1749	1739	1709	1749	25	3	6
chr10	79273	81048	chr3	43531353	43533111	S	7.7	+	+	1775	1784	m=5.7;g=2.0	1784	9	26	1749	1647	102	72	30	0.941681	0.923206	0.0607113	0.0611214	11	1749	1702	1588	1647	102	11	35
chr10	79273	81049	chr2	59019330	59021110	S	2.1	+	-	1780	1783	m=1.6;g=0.6	1783	7	3	1773	1745	28	17	11	0.984208	0.978688	0.0159611	0.0159757	3	1750	1740	1707	1745	28	3	10
chr10	79273	81228	chr8	11187327	11189088	S	34	+	+	1955	2145	m=7.3;g=26.8	2145	190	384	1571	1415	156	90	66	0.9007	0.659674	0.106518	0.107091	9	1750	1385	1289	1415	156	9	574
chr10	79273	89547	chr4	68896942	68900527	S	67.3	+	+	10274	10292	m=2.0;g=65.3	10292	18	6707	3567	3361	206	125	81	0.942248	0.326564	0.0600963	0.0603134	8	3933	1704	1672	3361	206	8	6725
chr10	79274	81047	chr15	29742012	29743794	S	2.1	+	+	1782	1783	m=1.5;g=0.6	1783	10	1	1772	1746	26	15	11	0.985327	0.979248	0.0148181	0.0148281	3	1748	1748	1707	1746	26	3	11
chr10	79274	81048	chr20	31618745	31620372	S	15.6	+	+	1774	1787	m=5.9;g=9.7	1787	13	160	1614	1508	106	68	38	0.934325	0.843872	0.0687306	0.0690944	7	1749	1570	1468	1508	106	7	173
chr10	79274	81053	chr27	29508685	29510471	S	7.8	+	+	1786	1795	m=6.4;g=1.4	1795	16	9	1770	1655	115	80	35	0.935028	0.922006	0.0679598	0.06845	5	1750	1761	1632	1655	115	5	25
chr10	79274	81054	chr8	23310897	23312868	S	16.1	+	-	1971	1978	m=5.7;g=10.4	1978	198	7	1773	1660	113	72	41	0.936266	0.839232	0.0666057	0.0669371	5	1750	1789	1637	1660	113	5	205
chr10	79274	81062	chr22	35244921	35246732	S	5	+	+	1811	1817	m=3.0;g=1.9	1817	29	6	1782	1727	55	28	27	0.969136	0.950468	0.0315172	0.0315412	5	1750	1751	1682	1727	55	5	35
chr10	79274	81063	chr19	10872095	10873899	S	7	+	+	1804	1810	m=5.5;g=1.5	1810	21	6	1783	1683	100	64	36	0.943915	0.929834	0.0582931	0.0585492	9	1750	1775	1632	1683	100	9	27
chr10	79274	81073	chr32	4195950	4198196	S	26.9	+	+	2246	2263	m=5.7;g=21.3	2263	464	17	1782	1654	128	76	52	0.928171	0.730888	0.0755058	0.0758225	12	1750	1843	1620	1654	128	12	481
chr10	79275	81040	chr15	61885061	61886827	S	4.7	+	+	1766	1777	m=3.4;g=1.3	1777	12	11	1754	1694	60	39	21	0.965792	0.953292	0.0350122	0.0351081	8	1741	1766	1673	1694	60	8	23
chr10	79275	81046	chr10	37133716	37135700	S	16	+	+	1984	1999	m=3.8;g=12.2	1999	228	15	1756	1680	76	49	27	0.95672	0.84042	0.0445792	0.0447312	5	1747	1754	1644	1680	76	5	243
chr10	79275	81074	chr33	24399534	24401374	S	6.7	+	+	1840	1844	m=4.0;g=2.7	1844	45	4	1795	1721	74	47	27	0.958774	0.933297	0.042402	0.0425309	4	1750	1678	1605	1721	74	4	49
chr10	79276	81046	chr19	44153107	44154865	S	6.5	+	-	1770	1774	m=5.4;g=1.1	1774	4	16	1754	1658	96	64	32	0.945268	0.934611	0.0568319	0.0571187	9	1747	1758	1639	1658	96	9	20
chr10	79277	81044	chrX	58280023	58281762	S	6.5	+	-	1767	1771	m=4.5;g=2.0	1771	4	32	1735	1655	80	55	25	0.95389	0.9345	0.0475878	0.0478124	6	1745	1722	1635	1655	80	6	36
chr10	79277	81046	chr37	17618144	17619901	S	10.2	+	+	1769	1774	m=9.0;g=1.2	1774	5	17	1752	1593	159	119	40	0.909247	0.897971	0.0967317	0.0980735	9	1747	1737	1562	1593	159	9	22
chr10	79277	81047	chr31	4498279	4500043	S	4.6	+	-	1770	1774	m=3.8;g=0.8	1774	4	10	1760	1693	67	48	19	0.961932	0.95434	0.0390683	0.0392436	5	1748	1764	1675	1693	67	5	14
chr10	79277	81051	chr7	71729342	71731113	S	5.5	+	-	1774	1779	m=4.7;g=0.7	1779	5	8	1766	1682	84	56	28	0.952435	0.945475	0.0491404	0.049353	5	1750	1771	1661	1682	84	5	13
chr10	79277	81060	chr19	26109314	26111096	S	6	+	-	1783	1789	m=5.3;g=0.7	1789	6	7	1776	1681	95	68	27	0.946509	0.939631	0.0554944	0.0558532	5	1750	1773	1655	1681	95	5	13
chr10	79277	81064	chr4	10990143	10992133	S	15.2	+	+	1990	2003	m=3.8;g=11.4	2003	216	13	1774	1698	76	52	24	0.957159	0.847728	0.0441133	0.044302	10	1750	1805	1665	1698	76	10	229
chr10	79278	80438	chr2	61826423	61827587	S	2.9	+	+	1164	1164	m=2.6;g=0.3	1164	4	0	1160	1130	30	14	16	0.974138	0.97079	0.0263185	0.026328	1	1139	1125	1091	1130	30	1	4
chr10	79278	81035	chr38	7337783	7339540	S	7	+	-	1757	1770	m=5.5;g=1.5	1770	13	13	1744	1646	98	68	30	0.943807	0.929944	0.0584092	0.0587639	8	1736	1737	1615	1646	98	8	26
chr10	79278	81046	chr3	63549975	63551749	S	1.7	+	-	1774	1775	m=1.3;g=0.5	1775	7	1	1767	1744	23	14	9	0.986984	0.982535	0.0131307	0.0131406	3	1747	1737	1707	1744	23	3	8
chr10	79278	81046	chr38	4190150	4191891	S	7.1	+	-	1768	1772	m=5.1;g=2.0	1772	4	31	1737	1647	90	59	31	0.948187	0.929458	0.0536902	0.0539286	7	1747	1741	1630	1647	90	7	35
chr10	79278	81048	chr30	16076806	16078598	S	5.2	+	-	1792	1799	m=3.2;g=2.0	1799	29	7	1763	1705	58	42	16	0.967102	0.947749	0.0336418	0.0337763	5	1749	1748	1671	1705	58	5	36
chr10	79278	81048	chr3	78678074	78679853	S	4.6	+	+	1779	1780	m=4.0;g=0.6	1780	10	1	1769	1698	71	41	30	0.959864	0.953933	0.0412495	0.0413293	3	1749	1749	1665	1698	71	3	11
chr10	79278	81049	chr25	39542991	39544740	S	4.3	+	+	1771	1775	m=2.6;g=1.7	1775	4	26	1745	1699	46	30	16	0.973639	0.957183	0.0268355	0.026892	5	1750	1728	1682	1699	46	5	30
chr10	79278	81063	chr37	31611825	31613601	S	11.5	+	-	1785	1803	m=9.0;g=2.5	1803	18	27	1758	1595	163	102	61	0.907281	0.884637	0.0989712	0.0996753	16	1750	1776	1570	1595	163	16	45
chr10	79279	81045	chr7	36945941	36947701	S	2.9	+	+	1766	1770	m=2.1;g=0.8	1770	4	10	1756	1719	37	21	16	0.978929	0.971186	0.0213723	0.0213915	3	1746	1744	1701	1719	37	3	14
chr10	79279	81046	chr31	25063976	25066135	S	24.6	+	+	2159	2174	m=5.2;g=19.4	2174	407	15	1752	1640	112	77	35	0.936073	0.75437	0.0668168	0.0672691	10	1747	1813	1621	1640	112	10	422
chr10	79279	81048	chrX	69765050	69766831	S	7.4	+	+	1781	1791	m=5.6;g=1.8	1791	22	10	1759	1659	100	68	32	0.94315	0.926298	0.0591206	0.059457	8	1749	1734	1624	1659	100	8	32
chr10	79279	81053	chr14	46275988	46277755	S	6.3	+	+	1774	1788	m=4.4;g=2.0	1788	14	21	1753	1675	78	53	25	0.955505	0.936801	0.0458697	0.0460686	6	1750	1734	1640	1675	78	6	35
chr10	79280	80535	chr8	18342252	18343507	S	3.2	+	-	1255	1259	m=2.5;g=0.6	1259	4	4	1251	1219	32	17	15	0.97442	0.968229	0.0260259	0.0260465	3	1236	1255	1203	1219	32	3	8
chr10	79280	81048	chr17	42730872	42732653	S	4	+	-	1781	1786	m=2.7;g=1.3	1786	18	5	1763	1715	48	32	16	0.972774	0.960246	0.0277328	0.0277989	5	1749	1715	1650	1715	48	5	23
chr10	79280	81053	chrX	89159008	89160785	S	5.1	+	-	1777	1778	m=4.8;g=0.3	1778	5	1	1772	1687	85	58	27	0.952032	0.948819	0.0495711	0.0498083	3	1750	1747	1645	1687	85	3	6
chr10	79281	80818	chr37	23603860	23605387	S	6.9	+	+	1537	1545	m=5.2;g=1.7	1545	8	18	1519	1438	81	52	29	0.946675	0.930744	0.0553152	0.0555479	6	1519	1527	1422	1438	81	6	26
chr10	79281	81034	chr10	41095467	41097470	S	23.2	+	-	2003	2037	m=7.6;g=15.6	2037	284	34	1719	1565	154	101	53	0.910413	0.768287	0.0954058	0.0961969	18	1735	1804	1550	1565	154	18	318
chr10	79281	81041	chr27	9217909	9220229	S	31.6	+	+	2320	2347	m=5.4;g=26.2	2347	587	27	1733	1606	127	85	42	0.926717	0.684278	0.0771154	0.0776642	17	1742	1783	1531	1606	127	17	614
chr10	79281	81046	chr14	26398254	26400011	S	6.3	+	-	1765	1770	m=5.3;g=1.0	1770	5	13	1752	1658	94	72	22	0.946347	0.936723	0.0556688	0.0561302	9	1747	1725	1628	1658	94	9	18
chr10	79281	81047	chr23	38103932	38105872	S	16.1	+	+	1940	1958	m=5.4;g=10.7	1958	192	18	1748	1643	105	77	28	0.939931	0.839122	0.0626108	0.0631141	6	1748	1759	1626	1643	105	6	210
chr10	79281	81048	chr25	263865	265720	S	18.5	+	-	1855	1913	m=7.8;g=10.7	1913	146	58	1709	1560	149	99	50	0.912815	0.815473	0.0926835	0.0934675	16	1749	1788	1547	1560	149	16	204
chr10	79281	81048	chr5	36236510	36238655	S	22.9	+	-	2145	2155	m=4.4;g=18.5	2155	388	10	1757	1662	95	72	23	0.945931	0.77123	0.0561175	0.0565694	5	1749	1779	1642	1662	95	5	398
chr10	79281	81048	chr8	21894331	21896093	S	7.3	+	-	1767	1778	m=5.7;g=1.5	1778	11	16	1751	1649	102	73	29	0.941748	0.927447	0.0606391	0.0610698	7	1749	1742	1634	1649	102	7	27
chr10	79281	81062	chr32	28462876	28464703	S	8.5	+	+	1827	1830	m=5.7;g=2.8	1830	49	3	1778	1674	104	69	35	0.941507	0.914754	0.0608996	0.0612242	11	1750	1767	1632	1674	104	11	52
chr10	79281	81063	chr38	5002635	5004397	S	10.2	+	-	1782	1810	m=6.0;g=4.2	1810	28	48	1734	1625	109	69	40	0.93714	0.89779	0.0656518	0.0659648	7	1750	1689	1557	1625	109	7	76
chr10	79281	81066	chr34	44348884	44350661	S	4.4	+	-	1785	1790	m=3.4;g=1.0	1790	5	13	1772	1711	61	38	23	0.965576	0.955866	0.0352394	0.0353208	4	1750	1746	1667	1711	61	4	18
chr10	79281	81067	chr34	11286318	11288114	S	7	+	-	1796	1797	m=6.3;g=0.7	1797	11	1	1785	1671	114	75	39	0.936134	0.929883	0.0667497	0.0671292	3	1750	1724	1592	1671	114	3	12
chr10	79281	81085	chr22	22311671	22313437	S	10.8	+	-	1804	1823	m=6.6;g=4.2	1823	19	57	1747	1627	120	84	36	0.931311	0.892485	0.0720409	0.0726074	10	1750	1741	1592	1627	120	10	76
chr10	79281	81112	chr7	39666413	39668254	S	5.7	+	+	1841	1852	m=4.0;g=1.7	1852	21	11	1820	1746	74	38	36	0.959341	0.942765	0.041803	0.0418478	7	1750	1711	1617	1746	74	7	32
chr10	79282	81040	chr2	41234337	41236338	S	18.9	+	-	2001	2015	m=5.5;g=13.4	2015	257	14	1744	1634	110	72	38	0.936927	0.810918	0.0658843	0.0662461	9	1741	1762	1603	1634	110	9	271
chr10	79282	81046	chr12	23717176	23718932	S	5.4	+	-	1764	1769	m=4.4;g=1.0	1769	5	13	1751	1673	78	54	24	0.955454	0.945732	0.0459237	0.0461381	7	1747	1756	1657	1673	78	7	18
chr10	79282	81046	chr12	32972279	32974049	S	5	+	+	1770	1779	m=3.7;g=1.3	1779	15	9	1755	1690	65	43	22	0.962963	0.949972	0.0379828	0.0381044	10	1747	1750	1659	1690	65	10	24
chr10	79282	81047	chr3	69391657	69393404	S	8.7	+	+	1765	1776	m=6.4;g=2.3	1776	11	29	1736	1622	114	75	39	0.934332	0.913288	0.0687227	0.0691259	8	1748	1723	1588	1622	114	8	40
chr10	79282	81053	chr7	70478703	70480467	S	5.8	+	+	1771	1782	m=4.2;g=1.6	1782	11	18	1753	1679	74	52	22	0.957787	0.9422	0.0434479	0.0436504	11	1750	1758	1662	1679	74	11	29
chr10	79282	81063	chr32	14005993	14007758	S	7.5	+	+	1781	1785	m=6.2;g=1.3	1785	4	20	1761	1651	110	74	36	0.937535	0.92493	0.0652198	0.0656151	3	1750	1765	1628	1651	110	3	24
chr10	79283	81040	chr34	5765701	5767476	S	2.7	+	+	1775	1777	m=1.5;g=1.2	1777	20	2	1755	1729	26	13	13	0.985185	0.972988	0.0149631	0.0149678	4	1741	1737	1695	1729	26	4	22
chr10	79283	81046	chr38	542500	544259	S	6.3	+	-	1763	1767	m=5.7;g=0.7	1767	4	8	1755	1655	100	61	39	0.94302	0.936616	0.0592608	0.0594767	5	1747	1729	1620	1655	100	5	12
chr10	79283	81048	chr28	12823233	12825014	S	2.9	+	-	1781	1782	m=1.9;g=1.0	1782	17	1	1764	1731	33	20	13	0.981293	0.97138	0.0189448	0.0189652	3	1749	1719	1668	1731	33	3	18
chr10	79283	81053	chr4	77407406	77409175	S	8.5	+	-	1770	1781	m=7.2;g=1.3	1781	11	12	1758	1630	128	86	42	0.92719	0.915216	0.076591	0.0771404	6	1750	1658	1521	1630	128	6	23
chr10	79283	81063	chr5	29004555	29006320	S	7.1	+	+	1780	1785	m=5.7;g=1.4	1785	5	20	1760	1658	102	67	35	0.942045	0.928852	0.0603162	0.0606218	8	1750	1765	1636	1658	102	8	25
chr10	79283	81072	chr9	6518446	6520216	S	8	+	+	1789	1793	m=6.5;g=1.5	1793	4	23	1766	1649	117	81	36	0.933749	0.919688	0.0693622	0.0698642	7	1750	1718	1588	1649	117	7	27
chr10	79284	80956	chr31	21247181	21248581	S	23	+	+	1672	1686	m=5.2;g=17.8	1686	14	286	1386	1298	88	57	31	0.936508	0.76987	0.0663416	0.0666933	14	1657	1398	1284	1298	88	14	300
chr10	79284	81045	chr14	18883850	18885207	S	30.6	+	-	1761	1790	m=4.8;g=25.8	1790	29	433	1328	1242	86	56	30	0.935241	0.693855	0.067727	0.0681022	7	1746	1325	1216	1242	86	7	462
chr10	79284	81054	chr19	33687682	33689436	S	7.3	+	-	1770	1774	m=5.9;g=1.4	1774	4	20	1750	1645	105	73	32	0.94	0.927283	0.0625362	0.0629478	7	1750	1729	1607	1645	105	7	24
chr10	79284	81055	chr26	24611815	24613802	S	16.5	+	-	1987	1992	m=5.1;g=11.3	1992	221	5	1766	1664	102	74	28	0.942242	0.835341	0.0601028	0.0605475	10	1750	1727	1616	1664	102	10	226
chr10	79284	81074	chr5	69865859	69867662	S	4.7	+	+	1803	1813	m=2.9;g=1.8	1813	23	10	1780	1728	52	29	23	0.970787	0.953116	0.0297977	0.0298324	4	1750	1729	1648	1728	52	4	33
chr10	79284	81089	chr5	24040532	24042331	S	5.8	+	+	1805	1815	m=4.4;g=1.4	1815	10	16	1789	1709	80	48	32	0.955282	0.941598	0.0461063	0.0462259	8	1750	1732	1654	1709	80	8	26
chr10	79285	81048	chr28	6602382	6604111	S	8.4	+	+	1763	1768	m=5.9;g=2.5	1768	5	39	1724	1619	105	78	27	0.939095	0.915724	0.0635204	0.0640637	10	1749	1704	1594	1619	105	10	44
chr10	79286	81046	chr8	43161518	43163396	S	16.4	+	-	1878	1902	m=7.7;g=8.7	1902	142	24	1736	1590	146	110	36	0.915899	0.835962	0.0892018	0.0903606	7	1747	1751	1578	1590	146	7	166
chr10	79286	81048	chr12	26977664	26979436	S	4.6	+	-	1772	1776	m=3.6;g=1.0	1776	14	4	1758	1694	64	40	24	0.963595	0.953829	0.0373182	0.037411	5	1749	1707	1630	1694	64	5	18
chr10	79286	81048	chr15	39940567	39942541	S	13.6	+	+	1974	1977	m=2.5;g=11.0	1977	215	3	1759	1709	50	31	19	0.971575	0.864441	0.0289779	0.0290314	3	1749	1785	1696	1709	50	3	218
chr10	79286	81048	chr7	67834538	67836457	S	15.4	+	+	1919	1953	m=3.9;g=11.5	1953	191	34	1728	1652	76	52	24	0.956019	0.845878	0.0453238	0.0455232	7	1749	1745	1634	1652	76	7	225
chr10	79286	81050	chr25	14249887	14251680	S	6.3	+	-	1793	1800	m=3.9;g=2.4	1800	36	7	1757	1686	71	41	30	0.95959	0.936667	0.0415392	0.0416202	8	1750	1689	1604	1686	71	8	43
chr10	79286	81053	chr8	22174464	22176205	S	9.1	+	-	1767	1785	m=5.7;g=3.5	1785	18	44	1723	1622	101	73	28	0.941381	0.908683	0.0610363	0.061489	10	1750	1741	1606	1622	101	10	62
chr10	79286	81058	chr14	57364269	57365992	S	12.2	+	+	1772	1788	m=7.7;g=4.5	1788	16	65	1707	1570	137	84	53	0.919742	0.878076	0.0848852	0.085352	16	1750	1689	1528	1570	137	16	81
chr10	79286	81061	chr3	39920579	39922348	S	8.3	+	+	1775	1795	m=5.7;g=2.6	1795	20	26	1749	1646	103	77	26	0.941109	0.916992	0.0613315	0.0618484	7	1750	1769	1625	1646	103	7	46
chr10	79286	81062	chr27	14874999	14876777	S	7.4	+	+	1778	1790	m=6.0;g=1.5	1790	14	12	1764	1657	107	70	37	0.939342	0.925698	0.0632513	0.0635831	7	1750	1778	1637	1657	107	7	26
chr10	79286	81076	chr28	6411940	6413719	S	8	+	-	1790	1795	m=6.9;g=1.2	1795	5	16	1774	1651	123	81	42	0.930665	0.919777	0.072752	0.0732077	7	1750	1779	1626	1651	123	7	21
chr10	79287	81048	chr33	202142	203929	S	7.3	+	-	1787	1813	m=3.0;g=4.3	1813	52	26	1735	1680	55	39	16	0.9683	0.926641	0.0323897	0.0325048	11	1749	1754	1650	1680	55	11	78
chr10	79287	81072	chr21	3400106	3401892	S	5.9	+	+	1786	1803	m=3.9;g=1.9	1803	18	17	1768	1697	71	48	23	0.959842	0.941209	0.0412735	0.0414306	5	1750	1710	1620	1697	71	5	35
chr10	79287	81073	chr32	24007680	24009435	S	9.7	+	+	1786	1807	m=5.7;g=4.0	1807	21	52	1734	1631	103	69	34	0.9406	0.902601	0.0618846	0.0622332	10	1750	1724	1597	1631	103	10	73
chr10	79290	81025	chr12	35448971	35451464	S	31.4	+	+	2493	2494	m=1.0;g=30.5	2494	759	1	1734	1710	24	16	8	0.986159	0.685646	0.0139701	0.0139867	9	1726	2471	1683	1710	24	9	760
chr10	79290	81034	chr32	33124637	33126603	S	17.2	+	-	1966	1978	m=4.8;g=12.4	1978	234	12	1732	1638	94	62	32	0.945727	0.828109	0.0563364	0.0566063	9	1735	1689	1589	1638	94	9	246
chr10	79290	81047	chr31	13768151	13769929	S	8.7	+	+	1778	1792	m=6.0;g=2.7	1792	35	14	1743	1636	107	75	32	0.938612	0.912946	0.0640469	0.0644929	9	1748	1738	1604	1636	107	9	49
chr10	79292	81048	chr25	3969609	3971578	S	20.5	+	+	1969	1996	m=7.2;g=13.4	1996	240	27	1729	1586	143	106	37	0.917293	0.794589	0.0876327	0.0886861	15	1749	1751	1579	1586	143	15	267
chr10	79298	81049	chr6	58478145	58481234	S	47.1	+	-	3089	3104	m=3.0;g=44.1	3104	1353	15	1736	1643	93	64	29	0.946429	0.529317	0.055581	0.0558912	7	1750	2525	1642	1643	93	7	1368
chr10	79298	81066	chr18	50431084	50433418	S	33.5	+	-	2334	2361	m=7.3;g=26.3	2361	593	27	1741	1569	172	104	68	0.901206	0.664549	0.105935	0.106636	12	1750	1786	1553	1569	172	12	620
chr10	79298	81236	chr14	11204295	11206193	S	11.7	+	-	1938	1955	m=7.9;g=3.8	1955	17	57	1881	1727	154	92	62	0.918129	0.883376	0.0866943	0.0871293	6	1750	1723	1634	1727	154	6	74
chr10	79309	81040	chr18	49841495	49843426	S	18.3	+	+	1931	1948	m=6.3;g=12.0	1948	217	17	1714	1592	122	85	37	0.928821	0.817248	0.0747863	0.0753878	10	1731	1712	1544	1592	122	10	234
chr10	79322	81043	chr4	37736051	37737787	S	5.5	+	-	1736	1740	m=4.2;g=1.3	1740	19	4	1717	1644	73	49	24	0.957484	0.944828	0.0437687	0.0439409	5	1721	1667	1588	1644	73	5	23
chr10	79322	81050	chr30	28453270	28455038	S	10.9	+	-	1768	1786	m=6.6;g=4.3	1786	58	18	1710	1592	118	83	35	0.930994	0.891377	0.0723896	0.0729724	13	1727	1733	1574	1592	118	13	76
chr10	79359	81047	chr9	48037734	48039202	S	18.6	+	+	1688	1692	m=5.1;g=13.5	1692	4	224	1464	1378	86	56	30	0.941257	0.814421	0.0611713	0.0614751	10	1688	1461	1372	1378	86	10	228
chr10	79377	81063	chrX	19506189	19507858	S	6.5	+	+	1686	1696	m=4.4;g=2.2	1696	10	27	1659	1585	74	45	29	0.955395	0.934552	0.0459867	0.0461129	7	1672	1647	1563	1585	74	7	37
chr10	79380	81101	chr20	11683994	11685704	S	7.8	+	-	1721	1726	m=6.6;g=1.2	1726	5	16	1705	1591	114	68	46	0.933138	0.921784	0.0700324	0.0703088	7	1669	1680	1564	1591	114	7	21
chr10	79426	81091	chr36	11828614	11831471	S	44.8	+	-	2857	2866	m=2.6;g=42.2	2866	1201	9	1656	1582	74	43	31	0.955314	0.551989	0.0460726	0.0461757	3	1623	1690	1555	1582	74	3	1210
chr10	79592	81046	chr32	14627550	14628984	S	6.7	+	-	1454	1454	m=5.3;g=1.4	1454	0	20	1434	1357	77	56	21	0.946304	0.933287	0.0557151	0.0560988	3	1454	1434	1357	1357	77	3	20
chr10	79699	80862	chr10	104387	105593	S	10.4	+	+	1206	1210	m=6.2;g=4.2	1210	47	4	1159	1084	75	49	26	0.935289	0.895868	0.0676744	0.068054	5	1163	1172	1080	1084	75	5	51
chr10	79971	81048	chr12	54787519	54788579	S	8.4	+	-	1077	1077	m=6.9;g=1.6	1077	0	17	1060	986	74	50	24	0.930189	0.915506	0.0732772	0.0737894	1	1077	1059	985	986	74	1	17
chr10	84066	92198	chr10	16008420	16022135	S	72.4	+	+	13715	16905	m=1.6;g=70.8	16905	8773	3190	4942	4668	274	146	128	0.944557	0.276131	0.0575994	0.0577056	23	2214	2063	1955	4668	274	23	11963
chr10	8562761	8567245	chr38	1450114	1450947	S	82.1	+	+	4484	4484	m=0.7;g=81.4	4484	0	3651	833	803	30	15	15	0.963986	0.179081	0.0369078	0.0369375	4	2517	759	729	803	30	4	3651
chr10	8563216	8567245	chr7	53468578	53469135	S	86.9	+	-	4029	4033	m=0.6;g=86.3	4033	4	3476	553	528	25	21	4	0.954792	0.13092	0.0466278	0.0470666	6	2247	440	417	528	25	6	3480
chr10	86170	87279	chrUn210	3938	5346	S	24.9	+	+	1408	1417	m=2.5;g=22.4	1417	308	9	1100	1064	36	21	15	0.967273	0.750882	0.0334628	0.0335174	8	366	316	308	1064	36	8	317
chr10	8938319	8939372	chr26	25704721	25705458	S	38	+	-	1053	1061	m=6.7;g=31.3	1061	8	324	729	658	71	36	35	0.902606	0.62017	0.104324	0.104604	6	681	567	500	658	71	6	332
chr10	8938337	8939372	chr10	22754110	22754844	S	36.3	+	+	1035	1050	m=4.8;g=31.5	1050	15	316	719	669	50	27	23	0.930459	0.637143	0.0729793	0.0731655	8	681	534	506	669	50	8	331
chr10	8938339	8939372	chr6	17224077	17224781	S	37.3	+	+	1033	1036	m=4.9;g=32.3	1036	3	332	701	650	51	33	18	0.927247	0.627413	0.0765281	0.0769996	4	681	515	491	650	51	4	335
chr10	90080	104391	chr31	4632	15721	S	85.4	+	-	14311	21890	m=1.4;g=84.0	21890	7579	10801	3510	3193	317	121	196	0.909687	0.145866	0.0962312	0.0962497	22	6272	6374	1437	3193	317	22	18380
chr10	9195773	9197278	chr7	1595355	1596862	S	10.4	+	-	1507	1522	m=8.3;g=2.1	1522	17	15	1490	1364	126	53	73	0.915436	0.896189	0.0897228	0.0897744	10	1419	1348	1260	1364	126	10	32
chr10	9195803	9197256	chr6	22714824	22716248	S	9.3	+	-	1453	1459	m=6.5;g=2.8	1459	6	35	1418	1323	95	42	53	0.933004	0.906785	0.0701791	0.0702269	7	1367	1379	1284	1323	95	7	41
chr10	9195817	9197265	chrX	54912622	54914213	S	23	+	+	1591	1642	m=8.0;g=14.9	1642	194	51	1397	1265	132	77	55	0.905512	0.770402	0.100993	0.101531	12	1365	1355	1196	1265	132	12	245
chr10	9195870	9197256	chr22	29170477	29171847	S	12.1	+	+	1386	1398	m=9.2;g=2.9	1398	12	28	1358	1229	129	76	53	0.905007	0.879113	0.10157	0.102141	11	1356	1314	1181	1229	129	11	40
chr10	9195875	9197264	chr12	39683019	39684395	S	9.9	+	-	1389	1398	m=7.7;g=2.2	1398	9	22	1367	1259	108	60	48	0.920995	0.900572	0.0834838	0.083769	9	1364	1346	1212	1259	108	9	31
chr10	9195875	9197272	chr21	6905773	6907186	S	9.5	+	+	1413	1424	m=6.8;g=2.7	1424	27	11	1386	1289	97	57	40	0.930014	0.905197	0.0734694	0.0737547	9	1372	1326	1224	1289	97	9	38
chr10	9195876	9197256	chr17	61741569	61742925	S	10.9	+	+	1380	1391	m=7.5;g=3.3	1391	11	35	1345	1240	105	56	49	0.921933	0.891445	0.0824358	0.0826611	12	1356	1326	1196	1240	105	12	46
chr10	9195876	9197266	chr3	14244510	14245900	S	7	+	+	1390	1403	m=5.1;g=1.9	1403	13	13	1377	1305	72	38	34	0.947712	0.93015	0.0541996	0.0542886	8	1366	1364	1283	1305	72	8	26
chr10	9195876	9197269	chr31	14203977	14205362	S	9.3	+	+	1393	1403	m=7.3;g=2.0	1403	10	18	1375	1272	103	58	45	0.925091	0.906629	0.0789194	0.0791903	11	1369	1328	1222	1272	103	11	28
chr10	9195877	9197270	chr23	71492	72870	S	9.9	+	+	1393	1395	m=8.5;g=1.4	1395	2	17	1376	1257	119	70	49	0.913517	0.901075	0.0918885	0.0923469	7	1370	1310	1191	1257	119	7	19
chr10	9195878	9197256	chr23	45081921	45083296	S	6.5	+	+	1378	1389	m=4.7;g=1.8	1389	11	14	1364	1299	65	34	31	0.952346	0.935205	0.0492352	0.0493047	8	1356	1352	1279	1299	65	8	25
chr10	9195878	9197256	chr3	38689097	38690679	S	20.6	+	-	1582	1605	m=5.0;g=15.6	1605	227	23	1355	1274	81	38	43	0.940221	0.793769	0.0622956	0.0623536	11	1356	1365	1259	1274	81	11	250
chr10	9195878	9197256	chr8	17488755	17490112	S	7.6	+	+	1378	1386	m=5.0;g=2.7	1386	8	29	1349	1280	69	34	35	0.948851	0.923521	0.0529767	0.0530338	8	1356	1311	1216	1280	69	8	37
chr10	9195878	9197264	chr5	62180988	62182375	S	12.6	+	-	1387	1411	m=9.1;g=3.5	1411	25	24	1362	1233	129	77	52	0.905286	0.873848	0.101251	0.101852	9	1364	1324	1175	1233	129	9	49
chr10	9195879	9197240	chrX	26678227	26679574	S	9.6	+	-	1361	1372	m=7.0;g=2.6	1372	11	25	1336	1240	96	47	49	0.928144	0.90379	0.0755355	0.0756502	14	1340	1311	1198	1240	96	14	36
chr10	9195879	9197247	chrX	70825371	70826733	S	12	+	-	1368	1386	m=9.0;g=3.0	1386	18	24	1344	1219	125	78	47	0.906994	0.879509	0.0992987	0.0999993	9	1347	1327	1170	1219	125	9	42
chr10	9195879	9197256	chr22	41687315	41688885	S	20.8	+	+	1570	1583	m=6.9;g=13.8	1583	206	13	1364	1254	110	73	37	0.919355	0.792167	0.0853192	0.0859748	11	1356	1497	1204	1254	110	11	219
chr10	9195879	9197272	chr18	39430106	39431751	S	25.6	+	+	1645	1669	m=7.6;g=18.0	1669	276	24	1369	1242	127	72	55	0.907232	0.744158	0.0990276	0.0994791	10	1372	1372	1215	1242	127	10	300
chr10	9195880	9197264	chr21	22652170	22653734	S	21	+	-	1564	1582	m=7.3;g=13.7	1582	198	18	1366	1250	116	75	41	0.915081	0.790139	0.0901238	0.0907859	12	1364	1284	1139	1250	116	12	216
chr10	9195881	9197256	chr6	64072349	64073718	S	8.4	+	-	1375	1386	m=6.3;g=2.0	1386	11	17	1358	1270	88	45	43	0.935199	0.916306	0.0677731	0.0678917	8	1356	1315	1223	1270	88	8	28
chr10	9195882	9197256	chr8	60395284	60396607	S	13.4	+	+	1374	1380	m=8.8;g=4.6	1380	6	57	1317	1195	122	75	47	0.907365	0.865942	0.0988751	0.0995263	12	1356	1318	1180	1195	122	12	63
chr10	9195882	9197265	chr6	18588659	18590024	S	8.3	+	-	1383	1396	m=5.2;g=3.2	1396	13	31	1352	1280	72	37	35	0.946746	0.916905	0.0552397	0.0553195	8	1365	1311	1234	1280	72	8	44
chr10	9195883	9197256	chr2	47216403	47217987	S	19.3	+	+	1584	1601	m=4.0;g=15.3	1601	228	17	1356	1292	64	33	31	0.952802	0.806996	0.0487481	0.048811	10	1356	1449	1203	1292	64	10	245
chr10	9195883	9197256	chr3	5209914	5211265	S	7.8	+	-	1373	1377	m=5.7;g=2.2	1377	4	26	1347	1269	78	43	35	0.942094	0.921569	0.0602641	0.0604031	9	1356	1334	1252	1269	78	9	30
chr10	9195883	9197265	chr23	2669957	2671320	S	8.8	+	+	1382	1383	m=7.3;g=1.5	1383	1	20	1362	1261	101	55	46	0.925844	0.911786	0.0780828	0.0783069	8	1365	1317	1201	1261	101	8	21
chr10	9195883	9197269	chr18	29413487	29415023	S	16.9	+	-	1536	1557	m=4.6;g=12.3	1557	171	21	1365	1294	71	33	38	0.947985	0.831085	0.0539063	0.0539466	15	1369	1396	1159	1294	71	15	192
chr10	9195884	9197256	chr32	31951241	31952868	S	23.2	+	-	1627	1644	m=5.6;g=17.6	1644	272	17	1355	1263	92	51	41	0.932103	0.768248	0.071169	0.0713711	11	1356	1568	1219	1263	92	11	289
chr10	9195884	9197263	chr12	24239955	24241307	S	11.8	+	+	1379	1390	m=8.3;g=3.5	1390	11	38	1341	1226	115	77	38	0.914243	0.882014	0.0910688	0.0918477	9	1363	1300	1168	1226	115	9	49
chr10	9195884	9197267	chrX	58254384	58255764	S	12.6	+	-	1383	1410	m=8.5;g=4.0	1410	27	30	1353	1233	120	65	55	0.911308	0.874468	0.0943899	0.0947149	13	1367	1372	1209	1233	120	13	57
chr10	9195884	9197302	chr38	15495609	15497020	S	10	+	+	1418	1423	m=8.8;g=1.2	1423	5	12	1406	1281	125	63	62	0.911095	0.900211	0.0946314	0.0948512	5	1402	1371	1233	1281	125	5	17
chr10	9195885	9197256	chr27	3849724	3851288	S	22.7	+	-	1564	1583	m=8.1;g=14.6	1583	212	19	1352	1224	128	82	46	0.905325	0.773215	0.101206	0.10202	13	1356	1290	1128	1224	128	13	231
chr10	9195885	9197256	chrX	43781828	43783179	S	11.1	+	-	1371	1379	m=8.5;g=2.6	1379	8	28	1343	1226	117	62	55	0.912882	0.88905	0.0926076	0.0928857	9	1356	1315	1188	1226	117	9	36
chr10	9195885	9197264	chr27	36670766	36672139	S	12.1	+	-	1379	1393	m=9.7;g=2.4	1393	14	20	1359	1224	135	85	50	0.900662	0.878679	0.106562	0.107407	10	1364	1343	1181	1224	135	10	34
chr10	9195887	9197059	chr13	473501	474656	S	10.7	+	+	1172	1182	m=7.6;g=3.1	1182	10	27	1145	1055	90	49	41	0.921397	0.892555	0.083034	0.0832887	9	1159	1104	995	1055	90	9	37
chr10	9195887	9197256	chr23	33722083	33723449	S	6.8	+	+	1369	1378	m=5.3;g=1.5	1378	9	12	1357	1284	73	37	36	0.946205	0.931785	0.0558219	0.0558973	8	1356	1240	1152	1284	73	8	21
chr10	9195887	9197256	chr3	37168134	37169494	S	7.6	+	+	1369	1379	m=5.5;g=2.1	1379	10	19	1350	1274	76	37	39	0.943704	0.923858	0.0585212	0.0585863	10	1356	1300	1216	1274	76	10	29
chr10	9195887	9197256	chr7	39115471	39116835	S	11	+	-	1369	1377	m=9.5;g=1.5	1377	8	13	1356	1225	131	82	49	0.903392	0.889615	0.103422	0.104195	9	1356	1321	1184	1225	131	9	21
chr10	9195887	9197266	chr23	21068329	21069930	S	24	+	-	1601	1617	m=8.3;g=15.7	1617	238	16	1363	1229	134	80	54	0.901687	0.760049	0.105381	0.106036	12	1366	1372	1190	1229	134	12	254
chr10	9195888	9196891	chr11	54689121	54690111	S	6.8	+	+	1003	1004	m=5.3;g=1.5	1004	1	14	989	936	53	42	11	0.946411	0.932271	0.0556004	0.0561182	4	991	960	895	936	53	4	15
chr10	9195888	9196931	chr11	46501291	46502524	S	24.8	+	+	1233	1256	m=6.1;g=18.8	1256	213	23	1020	944	76	54	22	0.92549	0.751592	0.0784759	0.0791921	9	1031	1012	905	944	76	9	236
chr10	9195888	9197256	chr20	196572	197934	S	14.8	+	+	1368	1418	m=7.3;g=7.5	1418	50	56	1312	1208	104	54	50	0.920732	0.851904	0.083778	0.0839795	12	1356	1260	1145	1208	104	12	106
chr10	9195888	9197256	chr26	10245344	10246705	S	8.3	+	+	1368	1378	m=6.3;g=2.0	1378	10	17	1351	1264	87	54	33	0.935603	0.917271	0.0673306	0.0676339	10	1356	1285	1178	1264	87	10	27
chr10	9195888	9197256	chr9	59363534	59364877	S	11.5	+	-	1368	1379	m=8.0;g=3.4	1379	11	36	1332	1221	111	68	43	0.916667	0.885424	0.0883373	0.088843	11	1356	1304	1182	1221	111	11	47
chr10	9195888	9197265	chr4	44915781	44917131	S	11.4	+	+	1377	1382	m=8.7;g=2.7	1382	5	32	1345	1225	120	78	42	0.910781	0.886397	0.0949884	0.0957443	9	1365	1320	1186	1225	120	9	37
chr10	9195889	9197172	chr30	19383638	19385122	S	22.7	+	-	1484	1499	m=7.3;g=15.4	1499	216	15	1268	1159	109	69	40	0.914038	0.773182	0.0913005	0.091924	9	1272	1277	1121	1159	109	9	231
chr10	9195889	9197264	chr13	7912615	7913987	S	11.4	+	-	1375	1390	m=9.0;g=2.4	1390	15	18	1357	1232	125	73	52	0.907885	0.886331	0.0982823	0.0987933	9	1364	1372	1222	1232	125	9	33
chr10	9195890	9197256	chr16	6437381	6438739	S	10.3	+	-	1366	1383	m=7.2;g=3.0	1383	17	25	1341	1241	100	55	45	0.925429	0.897325	0.0785441	0.0787827	12	1356	1328	1203	1241	100	12	42
chr10	9195890	9197264	chr25	25911586	25913143	S	20.6	+	-	1557	1581	m=5.9;g=14.6	1581	207	24	1350	1256	94	47	47	0.93037	0.794434	0.0730769	0.0731986	7	1364	1340	1222	1256	94	7	231
chr10	9195890	9197264	chr37	10517914	10519443	S	16.9	+	+	1529	1545	m=4.8;g=12.1	1545	171	16	1358	1284	74	43	31	0.945508	0.831068	0.0565729	0.0567304	11	1364	1434	1185	1284	74	11	187
chr10	9195890	9197267	chr18	34197796	34199384	S	22.1	+	-	1588	1600	m=7.4;g=14.7	1600	223	12	1365	1247	118	71	47	0.913553	0.779375	0.0918482	0.0923554	12	1367	1365	1206	1247	118	12	235
chr10	9195890	9197267	chr19	20742060	20743435	S	11.3	+	-	1377	1404	m=7.3;g=4.0	1404	27	29	1348	1245	103	55	48	0.923591	0.886752	0.0805881	0.0808043	15	1367	1336	1205	1245	103	15	56
chr10	9195891	9197264	chr38	3752532	3753897	S	9.5	+	+	1373	1379	m=8.0;g=1.5	1379	6	14	1359	1248	111	58	53	0.918322	0.905004	0.086477	0.0867	10	1364	1305	1182	1248	111	10	20
chr10	9195891	9197279	chr20	32835018	32836385	S	11	+	-	1388	1396	m=8.3;g=2.7	1396	8	29	1359	1243	116	69	47	0.914643	0.890401	0.0906172	0.0910855	10	1379	1331	1201	1243	116	10	37
chr10	9195892	9197070	chr16	7990625	7991792	S	8.3	+	-	1178	1187	m=5.9;g=2.4	1187	9	20	1158	1088	70	39	31	0.939551	0.916596	0.0630245	0.0631853	9	1170	1137	1056	1088	70	9	29
chr10	9195892	9197088	chr19	13820337	13822015	S	37.4	+	+	1678	1701	m=6.4;g=31.0	1701	505	23	1173	1064	109	67	42	0.907076	0.625514	0.0992053	0.0998607	13	1188	1211	1036	1064	109	13	528
chr10	9195892	9197274	chr6	8788107	8789468	S	12.3	+	-	1382	1390	m=9.6;g=2.7	1390	8	29	1353	1219	134	81	53	0.900961	0.876978	0.106218	0.106922	9	1374	1331	1187	1219	134	9	37
chr10	9195892	9197279	chr31	16407475	16408834	S	12.4	+	-	1387	1393	m=9.5;g=2.9	1393	6	34	1353	1220	133	81	52	0.9017	0.875808	0.105367	0.106082	13	1379	1329	1188	1220	133	13	40
chr10	9195892	9197292	chr10	34871944	34873340	S	8.9	+	-	1400	1409	m=7.3;g=1.6	1409	9	13	1387	1284	103	60	43	0.925739	0.911285	0.0781997	0.078512	8	1392	1344	1238	1284	103	8	22
chr10	9195896	9197256	chr28	6332423	6333767	S	11.3	+	-	1360	1368	m=9.0;g=2.3	1368	8	24	1336	1213	123	77	46	0.907934	0.886696	0.0982263	0.0989204	10	1356	1314	1181	1213	123	10	32
chr10	9195900	9197073	chr27	45236585	45239693	S	66.4	+	-	3108	3155	m=2.1;g=64.3	3155	1982	47	1126	1061	65	30	35	0.942274	0.336292	0.060069	0.060117	14	1173	3078	1032	1061	65	14	2029
chr10	9195900	9197256	chr10	46264283	46265480	S	17.7	+	-	1356	1365	m=4.7;g=13.0	1365	9	168	1188	1124	64	30	34	0.946128	0.823443	0.0559048	0.0559509	9	1356	1167	1095	1124	64	9	177
chr10	9195900	9197256	chr17	57373763	57375112	S	6.6	+	+	1356	1363	m=5.1;g=1.5	1363	7	14	1342	1273	69	35	34	0.948584	0.933969	0.0532631	0.0533318	8	1356	1349	1273	1273	69	8	21
chr10	9195900	9197256	chr17	62854047	62855395	S	10.4	+	+	1356	1367	m=8.2;g=2.2	1367	11	19	1337	1225	112	69	43	0.91623	0.896123	0.0888283	0.0893525	11	1356	1318	1196	1225	112	11	30
chr10	9195900	9197256	chr26	20189506	20190854	S	6.8	+	+	1356	1364	m=5.1;g=1.8	1364	8	16	1340	1271	69	33	36	0.948507	0.931818	0.0533455	0.0533934	8	1356	1348	1271	1271	69	8	24
chr10	9195900	9197256	chr27	42546424	42547775	S	7	+	-	1356	1364	m=5.5;g=1.5	1364	8	13	1343	1268	75	39	36	0.944155	0.929619	0.0580336	0.058128	7	1356	1321	1239	1268	75	7	21
chr10	9195900	9197256	chr6	37774965	37776318	S	7.1	+	-	1356	1364	m=5.7;g=1.4	1364	8	11	1345	1267	78	43	35	0.942007	0.928886	0.0603574	0.0604969	9	1356	1323	1239	1267	78	9	19
chr10	9195900	9197262	chr23	6653981	6655326	S	9.2	+	+	1362	1367	m=7.2;g=2.0	1367	5	22	1340	1241	99	55	44	0.926119	0.907827	0.0777776	0.0780235	10	1362	1345	1241	1241	99	10	27
chr10	9195900	9197262	chr29	6481876	6483217	S	10.9	+	-	1362	1373	m=7.8;g=3.1	1373	11	32	1330	1223	107	66	41	0.919549	0.89075	0.0851018	0.0855834	10	1362	1341	1223	1223	107	10	43
chr10	9195900	9197263	chr4	19286341	19288097	S	31.5	+	+	1756	1773	m=7.4;g=24.1	1773	410	17	1346	1214	132	82	50	0.901932	0.684715	0.1051	0.105875	12	1363	1348	1170	1214	132	12	427
chr10	9195900	9197264	chr13	55309988	55311349	S	12.1	+	-	1364	1379	m=9.7;g=2.4	1379	15	18	1346	1212	134	83	51	0.900446	0.878898	0.106811	0.107604	12	1364	1314	1168	1212	134	12	33
chr10	9195900	9197264	chr27	32048866	32050226	S	7.9	+	+	1364	1376	m=5.9;g=2.0	1376	12	16	1348	1267	81	43	38	0.939911	0.920785	0.062633	0.0627568	10	1364	1360	1267	1267	81	10	28
chr10	9195900	9197267	chrX	59683728	59685066	S	10	+	-	1367	1373	m=7.0;g=3.0	1373	6	35	1332	1236	96	50	46	0.927928	0.900218	0.0757742	0.0759402	11	1367	1305	1204	1236	96	11	41
chr10	9195900	9197281	chr16	33397146	33398515	S	9.5	+	-	1381	1387	m=7.8;g=1.7	1387	6	18	1363	1255	108	60	48	0.920763	0.904831	0.083743	0.08403	7	1381	1320	1214	1255	108	7	24
chr10	9195900	9197296	chr36	20953420	20954854	S	14	+	-	1434	1448	m=9.5;g=4.6	1448	52	14	1382	1245	137	77	60	0.900868	0.859807	0.106324	0.106828	13	1396	1408	1223	1245	137	13	66
chr10	9195909	9196937	chr3	11421980	11423072	S	32.6	+	-	1092	1228	m=5.2;g=27.4	1228	200	136	892	828	64	47	17	0.928251	0.674267	0.0754167	0.076161	9	1028	842	770	828	64	9	336
chr10	9195919	9197265	chr16	33115323	33116662	S	10.8	+	+	1346	1353	m=9.2;g=1.6	1353	7	14	1332	1207	125	75	50	0.906156	0.892092	0.100256	0.100858	8	1346	1309	1179	1207	125	8	21
chr10	9195962	9197277	chr21	414399	415659	S	13.6	+	+	1315	1322	m=8.4;g=5.2	1322	7	62	1253	1142	111	64	47	0.911413	0.863843	0.0942715	0.0947124	14	1315	1129	1025	1142	111	14	69
chr1	1001233	1007106	chr5	30128209	30134462	S	34.8	+	+	6253	7031	m=7.2;g=27.5	7031	1158	778	5095	4587	508	249	259	0.900294	0.652397	0.106986	0.107227	49	2779	3429	2409	4587	508	49	1936
chr1	1001233	1007259	chr3	1310006	1314313	S	35.9	+	-	6026	6063	m=6.3;g=29.6	6063	37	1756	4270	3889	381	184	197	0.910773	0.641432	0.0949973	0.0951678	38	2783	1859	1646	3889	381	38	1793
chr1	1001233	1007996	chr12	144261	149796	S	31.1	+	+	6763	7023	m=6.2;g=24.9	7023	260	1488	5275	4837	438	230	208	0.916967	0.688737	0.0879997	0.0882374	52	2791	2130	1832	4837	438	52	1748
chr1	1001233	1007996	chr12	23424	28972	S	31.2	+	+	6763	7030	m=6.3;g=24.9	7030	267	1482	5281	4837	444	231	213	0.915925	0.688051	0.0891721	0.0894044	54	2791	2141	1823	4837	444	54	1749
chr1	1001233	1008002	chr37	856803	863116	S	23.8	+	-	6769	7093	m=8.2;g=15.6	7093	324	780	5989	5406	583	270	313	0.902655	0.76216	0.104269	0.104425	51	2791	2838	2410	5406	583	51	1104
chr1	1001233	1010001	chr1	1086846	1095507	S	36.1	+	+	8768	8906	m=5.8;g=30.3	8906	153	2543	6210	5691	519	237	282	0.916425	0.639007	0.0886091	0.0887092	59	2791	1713	1551	5691	519	59	2696
chr1	1001233	1018866	chr3	895239	911414	S	39.7	+	-	17633	18391	m=5.0;g=34.7	18391	3511	2869	12011	11087	924	465	459	0.923071	0.602849	0.0811673	0.0813249	66	2791	2814	2406	11087	924	66	6380
chr1	1001233	1039541	chr3	1146590	1172040	S	43.5	+	-	38308	39367	m=5.5;g=38.0	39367	1059	13917	24391	22244	2147	1001	1146	0.911976	0.565042	0.0936332	0.0937639	223	9948	7764	6630	22244	2147	223	14976
chr1	1001253	1022568	chr35	48333	64700	S	32.6	+	-	21315	18875	m=6.7;g=25.9	18875	538	4350	13987	12721	1266	582	684	0.909487	0.67396	0.0964578	0.0965836	167	2799	2821	2322	12721	1266	167	4888
chr1	1001441	1016276	chr1	1194125	1218289	S	56.8	+	+	24164	26418	m=4.4;g=52.4	26418	11583	2254	12581	11408	1173	581	592	0.906764	0.431827	0.0995612	0.0997818	156	2791	5367	2402	11408	1173	156	13837
chr1	100179377	100182129	chr2	30895554	30898028	S	18.1	+	+	2752	2778	m=6.2;g=11.9	2778	26	304	2448	2276	172	109	63	0.929739	0.819294	0.0737737	0.0741744	18	2615	2337	2162	2276	172	18	330
chr1	100179865	100182204	chr11	49594499	49604462	S	77.5	+	+	9963	9974	m=0.9;g=76.7	9974	7635	11	2328	2240	88	66	22	0.962199	0.224584	0.0387866	0.0389907	13	2314	7941	2197	2240	88	13	7646
chr1	1003076	1008002	chr3	1470478	1476581	S	26.8	+	-	6103	6163	m=5.8;g=21.0	6163	1237	60	4866	4511	355	165	190	0.927045	0.731949	0.0767518	0.0768359	83	1375	1353	1200	4511	355	83	1297
chr1	1003371	1008002	chr20	109168	114222	S	38.2	+	-	5054	5798	m=5.2;g=33.0	5798	1167	744	3887	3583	304	136	168	0.921791	0.617972	0.0825949	0.0826688	30	1080	1675	944	3583	304	30	1911
chr1	100342991	100348101	chr31	5618436	5622844	S	24.2	+	+	5110	5197	m=7.4;g=16.9	5197	87	789	4321	3938	383	296	87	0.911363	0.757745	0.0943276	0.0957524	35	462	348	284	3938	383	35	876
chr1	1003758	1041230	chr3	969625	1012311	S	47	+	-	42686	45628	m=5.8;g=41.1	45628	8157	10615	26856	24204	2652	1192	1460	0.901251	0.530464	0.105883	0.106013	399	7875	8551	6080	24204	2652	399	18772
chr1	1003829	1004846	chr24	27705	32021	S	78.5	+	+	4316	4319	m=2.0;g=76.5	4319	3302	3	1014	929	85	41	44	0.916174	0.215096	0.0888922	0.0890392	10	602	1492	545	929	85	10	3305
chr1	1003829	1004992	chr24	11639	16078	S	76.6	+	+	4439	4462	m=2.2;g=74.5	4462	3299	23	1140	1042	98	47	51	0.914035	0.233528	0.0913037	0.0914535	12	603	1490	545	1042	98	12	3322
chr1	1003829	1008002	chr11	69167	75977	S	58.3	+	+	6810	7564	m=3.5;g=54.8	7564	3391	754	3419	3151	268	126	142	0.921615	0.416579	0.0827915	0.0828982	29	622	1466	526	3151	268	29	4145
chr1	1003834	1015772	chr37	796235	805677	S	32.4	+	-	11938	12289	m=6.4;g=26.0	12289	351	2847	9091	8303	788	384	404	0.913321	0.675645	0.0921108	0.0922799	86	617	611	526	8303	788	86	3198
chr1	100480321	100481366	chr7	38375463	38376510	S	2.7	+	+	1047	1048	m=2.3;g=0.4	1048	3	1	1044	1020	24	14	10	0.977011	0.973282	0.0233482	0.0233744	3	1045	1022	1000	1020	24	3	4
chr1	100480331	100481352	chr29	22053507	22054388	S	19.1	+	-	1021	1034	m=3.1;g=16.1	1034	13	153	868	836	32	24	8	0.963134	0.808511	0.0378033	0.037997	8	1021	881	836	836	32	8	166
chr1	100480338	100481344	chr10	25586681	25587693	S	9.5	+	-	1012	1021	m=7.1;g=2.4	1021	15	9	997	924	73	52	21	0.92678	0.904995	0.0770448	0.0777405	8	1006	1012	924	924	73	8	24
chr1	100480338	100481366	chr7	48289967	48291213	S	21.3	+	+	1246	1247	m=3.6;g=17.6	1247	219	1	1027	982	45	29	16	0.956183	0.78749	0.045149	0.0453048	7	1028	1062	982	982	45	7	220
chr1	100480338	100481367	chr30	4748298	4749306	S	5.5	+	-	1029	1032	m=2.9;g=2.6	1032	3	24	1005	975	30	21	9	0.970149	0.944767	0.030461	0.0305578	6	1029	1008	975	975	30	6	27
chr1	100570891	100573690	chrX	62425194	62427758	S	17.2	+	-	2799	2813	m=7.9;g=9.3	2813	14	249	2550	2328	222	157	65	0.912941	0.827586	0.0925402	0.0935342	15	1446	1184	1022	2328	222	15	263
chr1	100617041	100621361	chr1	100897009	100901296	S	12.9	+	-	4320	4464	m=5.7;g=7.2	4464	144	177	4143	3888	255	139	116	0.93845	0.870968	0.0642225	0.0643723	24	4128	4203	3667	3888	255	24	321
chr1	1006302	1033910	chr3	1165765	1202162	S	47.2	+	-	36397	40365	m=5.8;g=41.4	40365	12757	3968	23640	21297	2343	1033	1310	0.900888	0.527611	0.106301	0.106414	260	5446	7636	4388	21297	2343	260	16725
chr1	100839212	100840331	chr11	52586607	52587725	S	3.6	+	-	1119	1122	m=2.9;g=0.6	1122	3	4	1115	1082	33	24	9	0.970404	0.964349	0.0301962	0.0303058	3	1090	1118	1053	1082	33	3	7
chr1	100916454	100917547	chr25	173412	174497	S	6.6	+	-	1093	1095	m=5.5;g=1.1	1095	2	10	1083	1023	60	23	37	0.944598	0.934247	0.0575546	0.0575613	7	949	941	890	1023	60	7	12
chr1	100916454	100918078	chr8	126215	127982	S	19.5	+	+	1767	1820	m=5.8;g=13.7	1820	196	53	1571	1465	106	78	28	0.932527	0.804945	0.0707033	0.0713588	11	1036	1017	950	1465	106	11	249
chr1	100916454	100918270	chr15	17364060	17365855	S	8.4	+	-	1816	1817	m=7.1;g=1.3	1817	1	22	1794	1665	129	77	52	0.928094	0.916346	0.0755909	0.075916	12	1036	1030	960	1665	129	12	23
chr1	100916454	100918270	chr3	34277816	34279611	S	9.8	+	+	1816	1819	m=8.4;g=1.5	1819	3	24	1792	1640	152	89	63	0.915179	0.901594	0.0900133	0.0904429	10	1036	1025	956	1640	152	10	27
chr1	100916454	100918270	chr5	30250079	30251898	S	10.3	+	-	1819	1836	m=8.3;g=2.0	1836	20	17	1799	1647	152	88	64	0.915509	0.897059	0.0896412	0.0900454	12	1036	1036	969	1647	152	12	37
chr1	100916530	100918270	chr14	2212142	2213809	S	10.9	+	+	1740	1743	m=6.4;g=4.5	1743	3	76	1664	1553	111	75	36	0.933293	0.890993	0.0698618	0.0703256	8	1036	1034	963	1553	111	8	79
chr1	100916925	100918270	chr14	57709034	57710363	S	9	+	+	1345	1347	m=7.5;g=1.5	1347	2	18	1327	1226	101	63	38	0.923888	0.910171	0.0802564	0.0807033	7	709	709	668	1226	101	7	20
chr1	1009974	1024963	chr12	113075	126274	S	25.4	+	-	14989	15624	m=5.8;g=19.6	15624	635	2425	12564	11658	906	435	471	0.927889	0.74616	0.075817	0.0759191	98	1393	1974	1065	11658	906	98	3060
chr1	101011108	101012388	chr27	44132828	44134070	S	13.6	+	-	1280	1312	m=5.9;g=7.8	1312	32	70	1210	1133	77	48	29	0.936364	0.863567	0.0664992	0.0668004	18	1240	1242	1116	1133	77	18	102
chr1	1010157	1024963	chr2	31716130	31726437	S	42.9	+	+	14806	15589	m=4.0;g=38.9	15589	783	5282	9524	8900	624	330	294	0.934481	0.570915	0.0685589	0.0687053	74	1393	591	509	8900	624	74	6065
chr1	101022209	101024212	chrX	41385723	41386010	S	85.9	+	+	2003	2003	m=0.2;g=85.7	2003	0	1716	287	283	4	4	0	0.986063	0.141288	0.0140684	0.0141352	1	1360	287	283	283	4	1	1716
chr1	1011248	1042883	chr3	1086554	1106639	S	51.5	+	-	31635	33028	m=5.3;g=46.2	33028	1393	13854	17781	16016	1765	770	995	0.900737	0.484922	0.106476	0.106579	265	8331	3370	2078	16016	1765	265	15247
chr1	1012099	1027974	chr18	54349109	54354921	S	67.2	+	-	15875	15984	m=2.9;g=64.3	15984	109	10172	5703	5239	464	220	244	0.918639	0.327765	0.0861213	0.0862441	54	2342	878	816	5239	464	54	10281
chr1	101420307	101421363	chrX	10132453	10133512	S	9.8	+	+	1059	1063	m=8.7;g=1.0	1063	7	4	1052	959	93	48	45	0.911597	0.902164	0.0940625	0.0943112	5	1009	1059	933	959	93	5	11
chr1	101420389	101421396	chr6	65835482	65836501	S	7.8	+	-	1019	1020	m=6.5;g=1.4	1020	13	1	1006	940	66	41	25	0.934394	0.921569	0.068655	0.068972	5	1005	986	920	940	66	5	14
chr1	101477608	101507843	chr1	101477608	101507843	S	50.7	+	-	30235	39567	m=3.5;g=47.2	39567	9332	9332	20903	19510	1393	527	866	0.933359	0.493088	0.0697898	0.0697979	497	12311	12311	6815	19510	1393	497	18664
chr1	1016750	1022533	chr8	6830	15672	S	12.8	+	+	8842	4117	m=9.1;g=3.7	4117	66	86	3965	3589	376	168	208	0.90517	0.871751	0.101384	0.101496	54	159	331	135	3589	376	54	152
chr1	1018400	1024060	chr12	27037	32834	S	19.1	+	+	5797	6087	m=7.3;g=11.8	6087	427	290	5370	4927	443	235	208	0.917505	0.80943	0.0873951	0.0876426	44	1274	1559	1043	4927	443	44	717
chr1	1018400	1024961	chr31	106470	112891	S	17.2	+	+	6561	6769	m=9.0;g=8.2	6769	208	348	6213	5603	610	313	297	0.901819	0.827744	0.10523	0.105535	49	1387	1262	975	5603	610	49	556
chr1	1018400	1024963	chr12	147869	154545	S	19.7	+	+	6676	7009	m=8.6;g=11.1	7009	446	333	6230	5630	600	296	304	0.903692	0.803253	0.103078	0.10331	90	1389	1673	1092	5630	600	90	779
chr1	1018400	1027190	chr11	74037	85058	S	16.4	+	+	11021	5172	m=9.1;g=7.2	5172	209	165	4798	4326	472	237	235	0.901626	0.836427	0.105452	0.105723	31	959	947	739	4326	472	31	374
chr1	1018404	1024963	chr3	1138806	1145635	S	22.6	+	+	6829	7200	m=8.6;g=14.1	7200	641	371	6188	5570	618	278	340	0.900129	0.773611	0.107176	0.10731	128	1389	2378	1028	5570	618	128	1012
chr1	1019276	1023950	chr30	357279	361940	S	23.2	+	+	4674	5083	m=6.9;g=16.3	5083	409	422	4252	3903	349	181	168	0.917921	0.767854	0.0869275	0.0871438	38	1274	1457	970	3903	349	38	831
chr1	1019276	1024566	chr5	30155278	30160950	S	25.1	+	-	5672	5997	m=7.9;g=17.2	5997	707	325	4965	4490	475	239	236	0.90433	0.748708	0.102346	0.102603	60	1372	1667	1061	4490	475	60	1032
chr1	1019276	1024614	chr5	30070078	30075879	S	23.3	+	-	5801	6019	m=8.4;g=14.9	6019	681	218	5120	4617	503	257	246	0.901758	0.767071	0.1053	0.105599	59	1372	1491	960	4617	503	59	899
chr1	1019284	1024963	chr31	28420	34338	S	17.6	+	+	5918	6105	m=7.6;g=10.0	6105	426	187	5492	5028	464	216	248	0.915513	0.823587	0.0896357	0.0897536	47	1389	1715	1086	5028	464	47	613
chr1	1019541	1024961	chr5	29966855	29972504	S	22.3	+	-	5649	5948	m=8.4;g=13.9	5948	528	299	5121	4620	501	272	229	0.902168	0.776732	0.104829	0.10524	51	1383	1603	1063	4620	501	51	827
chr1	102071295	102075099	chr34	38395782	38396686	S	77.2	+	-	3804	3805	m=0.9;g=76.3	3805	1	2901	903	867	36	23	13	0.960133	0.227858	0.0409658	0.0410889	4	2501	904	867	867	36	4	2902
chr1	102078488	102080860	chr34	38395449	38395787	S	86.7	+	-	2372	2378	m=0.6;g=86.0	2378	6	2040	332	317	15	5	10	0.954819	0.133305	0.0465988	0.0465988	3	1630	338	317	317	15	3	2046
chr1	1021051	1027565	chr1	1156474	1164263	S	32.1	+	+	7789	8200	m=6.5;g=25.6	8200	1686	411	6103	5570	533	219	314	0.912666	0.679268	0.0928517	0.0928955	60	2294	2373	2085	5570	533	60	2097
chr1	1021051	1027565	chr1	1156474	1164263	S	32.3	+	+	7789	8217	m=6.3;g=25.9	8217	1703	428	6086	5567	519	209	310	0.914722	0.677498	0.0905279	0.0905611	60	2294	2373	2085	5567	519	60	2131
chr1	1021760	1033909	chr37	266482	301156	S	69.4	+	-	34674	34977	m=3.3;g=66.1	34977	22828	303	11846	10701	1145	533	612	0.903343	0.305944	0.103478	0.103638	104	5279	7808	4523	10701	1145	104	23131
chr1	1023296	1024963	chr32	41846563	41848248	S	11.2	+	-	1685	1694	m=9.0;g=2.1	1694	27	9	1658	1505	153	71	82	0.90772	0.88843	0.0984703	0.0986109	18	497	502	428	1505	153	18	36
chr1	102358566	102361294	chr22	37568416	37568882	S	83	+	-	2728	2728	m=0.1;g=82.9	2728	0	2262	466	464	2	2	0	0.995708	0.170088	0.00430417	0.00431037	3	1863	466	464	464	2	3	2262
chr1	1024183	1027943	chr37	685984	697042	S	38.3	+	-	11058	5406	m=6.0;g=32.3	5406	1646	99	3661	3337	324	139	185	0.9115	0.617277	0.0941729	0.0942416	46	1033	994	854	3337	324	46	1745
chr1	102481738	102483887	chr3	18672479	18673888	S	36	+	+	2149	2149	m=1.6;g=34.4	2149	0	740	1409	1375	34	21	13	0.975869	0.639832	0.0245273	0.0245648	8	2016	1335	1254	1375	34	8	740
chr1	1025446	1027764	chr33	12412893	12415102	S	11.7	+	+	2318	2327	m=6.2;g=5.5	2327	9	118	2200	2055	145	62	83	0.934091	0.883111	0.0689868	0.0690214	18	892	876	799	2055	145	18	127
chr1	1025589	1027913	chr6	1943886	1946185	S	11.6	+	-	2324	2364	m=7.2;g=4.4	2364	40	65	2259	2089	170	77	93	0.924745	0.883672	0.0793033	0.0793778	17	892	836	756	2089	170	17	105
chr1	1025697	1029770	chr37	534754	539546	S	10.6	+	-	4792	4117	m=7.9;g=2.7	4117	44	66	4007	3681	326	174	152	0.918642	0.894098	0.0861179	0.0863658	20	2718	2718	2436	3681	326	20	110
chr1	1025772	1032085	chr37	480295	487620	S	23.7	+	-	7325	7424	m=7.4;g=16.3	7424	1111	99	6214	5668	546	259	287	0.912134	0.76347	0.0934541	0.0936005	52	4006	4337	3470	5668	546	52	1210
chr1	1025982	1037915	chr12	21868	32819	S	22.7	+	+	11933	12350	m=8.0;g=14.7	12350	417	1399	10534	9548	986	445	541	0.906398	0.773117	0.099979	0.100097	100	5593	4493	3807	9548	986	100	1816
chr1	1025987	1034589	chr20	108667	116043	S	37.7	+	-	8602	9493	m=6.0;g=31.7	9493	891	2117	6485	5911	574	239	335	0.911488	0.622669	0.094186	0.0942378	42	4014	2463	1795	5911	574	42	3008
chr1	1026044	1034647	chr21	1	12709	S	41.2	+	+	12708	12957	m=5.7;g=35.5	12957	4354	249	8354	7617	737	366	371	0.911779	0.587868	0.0938564	0.0940542	49	4011	5184	3428	7617	737	49	4603
chr1	1026123	1027542	chr28	124971	126559	S	24.8	+	+	1588	1642	m=7.9;g=16.9	1642	223	54	1365	1235	130	57	73	0.904762	0.752132	0.101851	0.101949	14	887	854	763	1235	130	14	277
chr1	1026158	1027942	chrUn70	59816	61557	S	10.8	+	-	1784	1793	m=7.4;g=3.4	1793	9	52	1732	1599	133	65	68	0.92321	0.891801	0.0810117	0.0811431	11	887	882	779	1599	133	11	61
chr1	1026381	1027945	chr3	1534359	1535890	S	12.5	+	-	1564	1595	m=6.6;g=6.0	1595	31	64	1500	1395	105	47	58	0.93	0.874608	0.0734853	0.0735434	11	890	838	777	1395	105	11	95
chr1	1026553	1027939	chr6	951617	952920	S	14	+	-	1386	1390	m=7.4;g=6.5	1390	4	87	1299	1196	103	50	53	0.920708	0.860432	0.0838042	0.0839395	28	887	840	751	1196	103	28	91
chr1	102713081	102714472	chrUn209	2118	2523	S	80.9	+	+	1391	1483	m=2.0;g=78.9	1483	92	1078	313	283	30	14	16	0.904153	0.190829	0.102549	0.102708	17	1082	326	161	283	30	17	1170
chr1	1028136	1037860	chr16	245030	255406	S	21.2	+	+	10376	10722	m=8.6;g=12.5	10722	998	346	9378	8452	926	408	518	0.901258	0.788286	0.105875	0.105986	78	4509	4861	3778	8452	926	78	1344
chr1	102860790	102864317	chr10	72372	81065	S	64	+	+	8693	8779	m=3.2;g=60.8	8779	5252	86	3441	3159	282	183	99	0.918047	0.359836	0.0867859	0.0874068	20	1742	1751	1611	3159	282	20	5338
chr1	102860793	102863305	chrX	88838600	88851546	S	83	+	+	12946	13013	m=1.8;g=81.2	13013	10501	67	2445	2208	237	152	85	0.903067	0.169676	0.103795	0.104658	20	744	2123	668	2208	237	20	10568
chr1	102862255	102864300	chr15	29741526	29743795	S	17.7	+	+	2269	2271	m=7.7;g=10.0	2271	226	2	2043	1869	174	111	63	0.914831	0.822985	0.0904051	0.0910357	11	1712	1835	1624	1869	174	11	228
chr1	102862503	102864319	chrX	18798925	18800954	S	17.3	+	-	2029	2035	m=6.3;g=11.1	2035	219	6	1810	1682	128	78	50	0.929282	0.826536	0.0742779	0.0746215	8	1712	1784	1602	1682	128	8	225
chr1	102862513	102864298	chr8	21894333	21896135	S	9.9	+	-	1802	1812	m=7.9;g=2.0	1812	27	10	1775	1632	143	96	47	0.919437	0.900662	0.0852275	0.0859123	10	1710	1765	1561	1632	143	10	37
chr1	102862524	102864298	chr22	40619236	40621033	S	9.8	+	+	1797	1810	m=7.1;g=2.7	1810	36	13	1761	1633	128	79	49	0.927314	0.90221	0.0764536	0.0768394	11	1710	1756	1569	1633	128	11	49
chr1	102862525	102864298	chr7	71729347	71731129	S	7.6	+	-	1782	1784	m=6.8;g=0.7	1784	11	2	1771	1649	122	81	41	0.931112	0.924327	0.0722594	0.0727236	6	1710	1773	1596	1649	122	6	13
chr1	102862530	102864298	chr6	64739067	64740666	S	17.9	+	+	1768	1784	m=6.7;g=11.3	1784	16	185	1583	1464	119	84	35	0.924826	0.820628	0.0792134	0.079926	9	1710	1568	1442	1464	119	9	201
chr1	102862533	102864298	chr5	36236512	36238670	S	24.1	+	-	2158	2162	m=5.6;g=18.5	2162	397	4	1761	1640	121	85	36	0.931289	0.758557	0.0720649	0.0726394	7	1710	1792	1590	1640	121	7	401
chr1	102862534	102864310	chr18	43965435	43967471	S	19.6	+	+	2036	2037	m=6.8;g=12.9	2037	261	1	1775	1637	138	90	48	0.922254	0.803633	0.0820783	0.0826419	8	1712	1830	1577	1637	138	8	262
chr1	102862534	102864316	chr2	1043979	1045791	S	7.9	+	-	1812	1819	m=5.5;g=2.4	1819	37	7	1775	1675	100	70	30	0.943662	0.920836	0.0585663	0.0589352	6	1712	1705	1562	1675	100	6	44
chr1	102862534	102864319	chr38	4190129	4191899	S	9.2	+	-	1785	1795	m=7.3;g=1.9	1795	10	25	1760	1629	131	86	45	0.925568	0.907521	0.0783893	0.0789152	9	1712	1749	1570	1629	131	9	35
chr1	102862534	102864324	chr7	10466561	10468361	S	7.7	+	+	1800	1802	m=6.9;g=0.8	1802	12	2	1788	1663	125	81	44	0.930089	0.922863	0.0733866	0.0738213	6	1712	1780	1590	1663	125	6	14
chr1	102862534	102864340	chr7	66222852	66228277	S	69.9	+	-	5425	5452	m=2.5;g=67.4	5452	3646	27	1779	1640	139	94	45	0.921866	0.300807	0.0825105	0.0831689	12	1712	1749	1546	1640	139	12	3673
chr1	102862535	102864298	chr3	69391646	69393403	S	10	+	+	1763	1775	m=8.3;g=1.7	1775	12	18	1745	1598	147	94	53	0.915759	0.900282	0.0893587	0.0899802	8	1710	1733	1530	1598	147	8	30
chr1	102862535	102864298	chr7	70478692	70480460	S	8.3	+	+	1768	1779	m=6.7;g=1.5	1779	16	11	1752	1632	120	83	37	0.931507	0.917369	0.0718252	0.0723631	12	1710	1753	1586	1632	120	12	27
chr1	102862535	102864308	chr25	14249881	14251695	S	9.4	+	-	1814	1817	m=6.8;g=2.6	1817	44	3	1770	1646	124	79	45	0.929944	0.905889	0.0735476	0.0739547	9	1712	1710	1533	1646	124	9	47
chr1	102862536	102864288	chr21	20839147	20841189	S	22.9	+	+	2042	2053	m=7.7;g=15.2	2053	301	11	1741	1583	158	109	49	0.909248	0.771067	0.0967306	0.0977239	13	1700	1802	1522	1583	158	13	312
chr1	102862536	102864298	chr15	39940553	39942539	S	16.2	+	+	1986	1986	m=4.9;g=11.3	1986	224	0	1762	1664	98	69	29	0.944381	0.837865	0.0577889	0.0581557	5	1710	1797	1620	1664	98	5	224
chr1	102862536	102864298	chr34	40549243	40551018	S	5.9	+	+	1775	1777	m=4.9;g=1.0	1777	15	2	1760	1673	87	67	20	0.950568	0.941474	0.0511361	0.051531	6	1710	1742	1610	1673	87	6	17
chr1	102862536	102864313	chr25	39542985	39544752	S	7.3	+	+	1777	1787	m=5.7;g=1.7	1787	10	20	1757	1656	101	74	27	0.942516	0.926693	0.0598068	0.0602631	7	1712	1745	1595	1656	101	7	30
chr1	102862536	102864325	chr10	35156093	35157917	S	10.2	+	-	1824	1832	m=7.4;g=2.8	1832	43	8	1781	1646	135	88	47	0.9242	0.898472	0.0799099	0.0804418	9	1712	1803	1582	1646	135	9	51
chr1	102862536	102864329	chr19	33687659	33689448	S	9.2	+	-	1793	1803	m=7.8;g=1.3	1803	10	14	1779	1638	141	86	55	0.920742	0.908486	0.0837665	0.0842102	9	1712	1764	1566	1638	141	9	24
chr1	102862537	102864299	chr19	44153106	44154868	S	8.8	+	-	1762	1771	m=7.7;g=1.0	1771	9	9	1753	1616	137	90	47	0.921848	0.912479	0.0825305	0.0831177	9	1711	1762	1571	1616	137	9	18
chr1	102862538	102863699	chr2	61826419	61827587	S	6.2	+	+	1168	1168	m=5.6;g=0.6	1168	7	0	1161	1096	65	49	16	0.944014	0.938356	0.058186	0.0586637	2	1111	1127	1029	1096	65	2	7
chr1	102862538	102864297	chr12	36718057	36719836	S	5.7	+	-	1779	1779	m=4.6;g=1.1	1779	20	0	1759	1678	81	62	19	0.953951	0.943227	0.0475232	0.0478557	4	1709	1701	1582	1678	81	4	20
chr1	102862538	102864297	chr14	26398255	26400018	S	8.4	+	-	1763	1772	m=7.2;g=1.2	1772	13	9	1750	1623	127	93	34	0.927429	0.915914	0.0763268	0.0770821	12	1709	1724	1556	1623	127	12	22
chr1	102862538	102864297	chr3	78678070	78679850	S	7.5	+	+	1780	1781	m=6.2;g=1.3	1781	22	1	1758	1648	110	77	33	0.937429	0.925323	0.0653361	0.0657986	5	1709	1750	1588	1648	110	5	23
chr1	102862538	102864298	chr30	12709906	12711685	S	5.6	+	-	1779	1779	m=4.6;g=1.1	1779	19	0	1760	1679	81	62	19	0.953977	0.943789	0.0474954	0.0478275	4	1710	1737	1617	1679	81	4	19
chr1	102862538	102864298	chr31	13911118	13912894	S	5.5	+	-	1776	1776	m=4.6;g=0.9	1776	16	0	1760	1678	82	63	19	0.953409	0.94482	0.0481009	0.0484463	4	1710	1737	1616	1678	82	4	16
chr1	102862538	102864298	chr38	5002652	5004404	S	12.1	+	-	1760	1800	m=7.2;g=4.9	1800	40	48	1712	1582	130	89	41	0.924065	0.878889	0.0800595	0.0807079	10	1710	1679	1492	1582	130	10	88
chr1	102862538	102864298	chr4	1516859	1518811	S	16.7	+	+	1952	1969	m=5.2;g=11.5	1969	209	17	1743	1641	102	71	31	0.94148	0.833418	0.060929	0.0613208	8	1710	1749	1588	1641	102	8	226
chr1	102862538	102864300	chr31	25063971	25066137	S	25.6	+	+	2166	2178	m=6.0;g=19.7	2178	416	12	1750	1620	130	89	41	0.925714	0.743802	0.0782272	0.078845	11	1712	1820	1575	1620	130	11	428
chr1	102862538	102864300	chr4	67384950	67386936	S	15.5	+	-	1986	1986	m=4.2;g=11.3	1986	224	0	1762	1679	83	64	19	0.952894	0.845418	0.0486499	0.0490079	5	1712	1778	1629	1679	83	5	224
[truncated: 33,054 more rows]
